# Supplementary material for: A dataset of modern and fossil distribution of coccolithophore species Florisphaera profunda in the world׳s ocean
Source: Data Brief. 2019 Jan 7;22:826–9. doi: 10.1016/j.dib.2018.12.079 (PMC6362864; doi:10.1016/j.dib.2018.12.079)
Supplement: Map — KML file containing the Google map. [file mmc2.zip]

Archive with 1 entries (1 files):
- Hernndez-Almeida et al. (2018) F. profunda dataset (1).kml
