# Supplementary material for: A dataset of modern and fossil distribution of coccolithophore species Florisphaera profunda in the world׳s ocean
Source: Data Brief. 2019 Jan 7;22:826–9. doi: 10.1016/j.dib.2018.12.079 (PMC6362864; doi:10.1016/j.dib.2018.12.079)
Supplement: Map — KML file containing the Google map. [file mmc2.zip › Hernndez-Almeida et al. (2018) F. profunda dataset (1).kml]

<?xml version="1.0" encoding="UTF-8"?>
<kml xmlns="http://www.opengis.net/kml/2.2">
  <Document>
    <name>Hernández-Almeida et al. (2018) F. profunda dataset</name>
    <description>Location of modern (surface sediment and sediment trap) and fossil (downcore) samples with relative abundance of Florisphaera profunda used in Hernández-Almeida et al (2018).</description>
    <Style id="icon-1501-FF5252-labelson">
      <IconStyle>
        <color>ff5252ff</color>
        <scale>1</scale>
        <Icon>
          <href>http://www.gstatic.com/mapspro/images/stock/503-wht-blank_maps.png</href>
        </Icon>
      </IconStyle>
    </Style>
    <Style id="icon-1739-558B2F-labelson">
      <IconStyle>
        <color>ff2f8b55</color>
        <scale>1</scale>
        <Icon>
          <href>http://www.gstatic.com/mapspro/images/stock/503-wht-blank_maps.png</href>
        </Icon>
      </IconStyle>
    </Style>
    <Style id="icon-1739-673AB7-normal">
      <IconStyle>
        <color>ffb73a67</color>
        <scale>1</scale>
        <Icon>
          <href>http://www.gstatic.com/mapspro/images/stock/503-wht-blank_maps.png</href>
        </Icon>
      </IconStyle>
      <LabelStyle>
        <scale>0</scale>
      </LabelStyle>
    </Style>
    <Style id="icon-1739-673AB7-highlight">
      <IconStyle>
        <color>ffb73a67</color>
        <scale>1</scale>
        <Icon>
          <href>http://www.gstatic.com/mapspro/images/stock/503-wht-blank_maps.png</href>
        </Icon>
      </IconStyle>
      <LabelStyle>
        <scale>1</scale>
      </LabelStyle>
    </Style>
    <StyleMap id="icon-1739-673AB7">
      <Pair>
        <key>normal</key>
        <styleUrl>#icon-1739-673AB7-normal</styleUrl>
      </Pair>
      <Pair>
        <key>highlight</key>
        <styleUrl>#icon-1739-673AB7-highlight</styleUrl>
      </Pair>
    </StyleMap>
    <Folder>
      <name>Downcore dataset</name>
      <Placemark>
        <name>KT84-14P1</name>
        <description><![CDATA[Reference: Ahagon et al. (1993)<br>Title: Florisphaera profunda, a possible nannoplankton indicator of late Quaternary changes in sea-water turbidity at the northwestern margin of the Pacific<br>Latitude (N): 23.84<br>Longitude (E): 124.40<br>Depth (m): 2488<br>Basin: WPac<br>Time interval in ka (aprox.): 0-150<br>Average resolution in ka (aprox.): 3.75<br>Source (PANGAEA:1; Tables:2; Sent by author:3; Digitized:4): 4<br>Type of data (Percentage:1; Fluxes:2; counts:3; Per gram:4): 1<br>Link (to Pangaea or to publication, if possible): http://www.sciencedirect.com/science/article/pii/0377839893900472<br>Comments: ]]></description>
        <styleUrl>#icon-1739-558B2F-labelson</styleUrl>
        <ExtendedData>
          <Data name="Reference">
            <value>Ahagon et al. (1993)</value>
          </Data>
          <Data name="Title">
            <value>Florisphaera profunda, a possible nannoplankton indicator of late Quaternary changes in sea-water turbidity at the northwestern margin of the Pacific</value>
          </Data>
          <Data name="Latitude (N)">
            <value>23.84</value>
          </Data>
          <Data name="Longitude (E)">
            <value>124.40</value>
          </Data>
          <Data name="Depth (m)">
            <value>2488.0</value>
          </Data>
          <Data name="Basin">
            <value>WPac</value>
          </Data>
          <Data name="Time interval in ka (aprox.)">
            <value>0-150</value>
          </Data>
          <Data name="Average resolution in ka (aprox.)">
            <value>3.75</value>
          </Data>
          <Data name="Source (PANGAEA:1; Tables:2; Sent by author:3; Digitized:4)">
            <value>4.0</value>
          </Data>
          <Data name="Type of data (Percentage:1; Fluxes:2; counts:3; Per gram:4)">
            <value>1.0</value>
          </Data>
          <Data name="Link (to Pangaea or to publication, if possible)">
            <value>http://www.sciencedirect.com/science/article/pii/0377839893900472</value>
          </Data>
          <Data name="Comments">
            <value/>
          </Data>
        </ExtendedData>
        <Point>
          <coordinates>
            124.4,23.84,0
          </coordinates>
        </Point>
      </Placemark>
      <Placemark>
        <name>RN87-PC4</name>
        <description><![CDATA[Reference: Ahagon et al. (1993)<br>Title: Florisphaera profunda, a possible nannoplankton indicator of late Quaternary changes in sea-water turbidity at the northwestern margin of the Pacific<br>Latitude (N): 25.35<br>Longitude (E): 127.48<br>Depth (m): 2200<br>Basin: WPac<br>Time interval in ka (aprox.): 0-120<br>Average resolution in ka (aprox.): 4<br>Source (PANGAEA:1; Tables:2; Sent by author:3; Digitized:4): 4<br>Type of data (Percentage:1; Fluxes:2; counts:3; Per gram:4): 1<br>Link (to Pangaea or to publication, if possible): http://www.sciencedirect.com/science/article/pii/0377839893900472<br>Comments: ]]></description>
        <styleUrl>#icon-1739-558B2F-labelson</styleUrl>
        <ExtendedData>
          <Data name="Reference">
            <value>Ahagon et al. (1993)</value>
          </Data>
          <Data name="Title">
            <value>Florisphaera profunda, a possible nannoplankton indicator of late Quaternary changes in sea-water turbidity at the northwestern margin of the Pacific</value>
          </Data>
          <Data name="Latitude (N)">
            <value>25.35</value>
          </Data>
          <Data name="Longitude (E)">
            <value>127.48</value>
          </Data>
          <Data name="Depth (m)">
            <value>2200.0</value>
          </Data>
          <Data name="Basin">
            <value>WPac</value>
          </Data>
          <Data name="Time interval in ka (aprox.)">
            <value>0-120</value>
          </Data>
          <Data name="Average resolution in ka (aprox.)">
            <value>4</value>
          </Data>
          <Data name="Source (PANGAEA:1; Tables:2; Sent by author:3; Digitized:4)">
            <value>4.0</value>
          </Data>
          <Data name="Type of data (Percentage:1; Fluxes:2; counts:3; Per gram:4)">
            <value>1.0</value>
          </Data>
          <Data name="Link (to Pangaea or to publication, if possible)">
            <value>http://www.sciencedirect.com/science/article/pii/0377839893900472</value>
          </Data>
          <Data name="Comments">
            <value/>
          </Data>
        </ExtendedData>
        <Point>
          <coordinates>
            127.48,25.35,0
          </coordinates>
        </Point>
      </Placemark>
      <Placemark>
        <name>RN89-PC3</name>
        <description><![CDATA[Reference: Ahagon et al. (1993)<br>Title: Florisphaera profunda, a possible nannoplankton indicator of late Quaternary changes in sea-water turbidity at the northwestern margin of the Pacific<br>Latitude (N): 24.75<br>Longitude (E): 127.02<br>Depth (m): 2255<br>Basin: WPac<br>Time interval in ka (aprox.): 0-330<br>Average resolution in ka (aprox.): 2.2<br>Source (PANGAEA:1; Tables:2; Sent by author:3; Digitized:4): 4<br>Type of data (Percentage:1; Fluxes:2; counts:3; Per gram:4): 1<br>Link (to Pangaea or to publication, if possible): http://www.sciencedirect.com/science/article/pii/0377839893900472<br>Comments: ]]></description>
        <styleUrl>#icon-1739-558B2F-labelson</styleUrl>
        <ExtendedData>
          <Data name="Reference">
            <value>Ahagon et al. (1993)</value>
          </Data>
          <Data name="Title">
            <value>Florisphaera profunda, a possible nannoplankton indicator of late Quaternary changes in sea-water turbidity at the northwestern margin of the Pacific</value>
          </Data>
          <Data name="Latitude (N)">
            <value>24.75</value>
          </Data>
          <Data name="Longitude (E)">
            <value>127.02</value>
          </Data>
          <Data name="Depth (m)">
            <value>2255.0</value>
          </Data>
          <Data name="Basin">
            <value>WPac</value>
          </Data>
          <Data name="Time interval in ka (aprox.)">
            <value>0-330</value>
          </Data>
          <Data name="Average resolution in ka (aprox.)">
            <value>2.2</value>
          </Data>
          <Data name="Source (PANGAEA:1; Tables:2; Sent by author:3; Digitized:4)">
            <value>4.0</value>
          </Data>
          <Data name="Type of data (Percentage:1; Fluxes:2; counts:3; Per gram:4)">
            <value>1.0</value>
          </Data>
          <Data name="Link (to Pangaea or to publication, if possible)">
            <value>http://www.sciencedirect.com/science/article/pii/0377839893900472</value>
          </Data>
          <Data name="Comments">
            <value/>
          </Data>
        </ExtendedData>
        <Point>
          <coordinates>
            127.02,24.75,0
          </coordinates>
        </Point>
      </Placemark>
      <Placemark>
        <name>MD01-2421</name>
        <description><![CDATA[Reference: Aizawa et al. (2004)<br>Title: Late Quaternary paleoceanography deduced fromcoccolith assemblages in a piston core recoveredoff the central Japan coast<br>Latitude (N): 36.02<br>Longitude (E): 141.78<br>Depth (m): 2224<br>Basin: WPac<br>Time interval in ka (aprox.): 0-144<br>Average resolution in ka (aprox.): 0.92<br>Source (PANGAEA:1; Tables:2; Sent by author:3; Digitized:4): 4<br>Type of data (Percentage:1; Fluxes:2; counts:3; Per gram:4): 1<br>Link (to Pangaea or to publication, if possible): http://www.sciencedirect.com/science/article/pii/S0377839804000611<br>Comments: ]]></description>
        <styleUrl>#icon-1739-558B2F-labelson</styleUrl>
        <ExtendedData>
          <Data name="Reference">
            <value>Aizawa et al. (2004)</value>
          </Data>
          <Data name="Title">
            <value>Late Quaternary paleoceanography deduced fromcoccolith assemblages in a piston core recoveredoff the central Japan coast</value>
          </Data>
          <Data name="Latitude (N)">
            <value>36.02</value>
          </Data>
          <Data name="Longitude (E)">
            <value>141.78</value>
          </Data>
          <Data name="Depth (m)">
            <value>2224.0</value>
          </Data>
          <Data name="Basin">
            <value>WPac</value>
          </Data>
          <Data name="Time interval in ka (aprox.)">
            <value>0-144</value>
          </Data>
          <Data name="Average resolution in ka (aprox.)">
            <value>0.92</value>
          </Data>
          <Data name="Source (PANGAEA:1; Tables:2; Sent by author:3; Digitized:4)">
            <value>4.0</value>
          </Data>
          <Data name="Type of data (Percentage:1; Fluxes:2; counts:3; Per gram:4)">
            <value>1.0</value>
          </Data>
          <Data name="Link (to Pangaea or to publication, if possible)">
            <value>http://www.sciencedirect.com/science/article/pii/S0377839804000611</value>
          </Data>
          <Data name="Comments">
            <value/>
          </Data>
        </ExtendedData>
        <Point>
          <coordinates>
            141.78,36.02,0
          </coordinates>
        </Point>
      </Placemark>
      <Placemark>
        <name>PCM-00/EstC</name>
        <description><![CDATA[Reference: Alvarez et al. (2010)<br>Title: The coccolithophore record for the last 11 000 years in the Gulf of California<br>Latitude (N): 23.93<br>Longitude (E): -109.73<br>Depth (m): 590<br>Basin: Epac<br>Time interval in ka (aprox.): 0-12<br>Average resolution in ka (aprox.): 0.125<br>Source (PANGAEA:1; Tables:2; Sent by author:3; Digitized:4): 4<br>Type of data (Percentage:1; Fluxes:2; counts:3; Per gram:4): 1<br>Link (to Pangaea or to publication, if possible): http://www.sciencedirect.com/science/article/pii/S0924796309002966<br>Comments: ]]></description>
        <styleUrl>#icon-1739-558B2F-labelson</styleUrl>
        <ExtendedData>
          <Data name="Reference">
            <value>Alvarez et al. (2010)</value>
          </Data>
          <Data name="Title">
            <value>The coccolithophore record for the last 11 000 years in the Gulf of California</value>
          </Data>
          <Data name="Latitude (N)">
            <value>23.93</value>
          </Data>
          <Data name="Longitude (E)">
            <value>-109.73</value>
          </Data>
          <Data name="Depth (m)">
            <value>590.0</value>
          </Data>
          <Data name="Basin">
            <value>Epac</value>
          </Data>
          <Data name="Time interval in ka (aprox.)">
            <value>0-12</value>
          </Data>
          <Data name="Average resolution in ka (aprox.)">
            <value>0.125</value>
          </Data>
          <Data name="Source (PANGAEA:1; Tables:2; Sent by author:3; Digitized:4)">
            <value>4.0</value>
          </Data>
          <Data name="Type of data (Percentage:1; Fluxes:2; counts:3; Per gram:4)">
            <value>1.0</value>
          </Data>
          <Data name="Link (to Pangaea or to publication, if possible)">
            <value>http://www.sciencedirect.com/science/article/pii/S0924796309002966</value>
          </Data>
          <Data name="Comments">
            <value/>
          </Data>
        </ExtendedData>
        <Point>
          <coordinates>
            -109.73,23.93,0
          </coordinates>
        </Point>
      </Placemark>
      <Placemark>
        <name>SO139_74KL</name>
        <description><![CDATA[Reference: Andruleit et al. (2008)<br>Title: Late Quaternary development of the Java upwelling system (eastern Indian Ocean) as revealed by coccolithophores<br>Latitude (N): -6.54<br>Longitude (E): 103.83<br>Depth (m): 1690<br>Basin: Ind<br>Time interval in ka (aprox.): 1.8-291<br>Average resolution in ka (aprox.): 2.2<br>Source (PANGAEA:1; Tables:2; Sent by author:3; Digitized:4): 1<br>Type of data (Percentage:1; Fluxes:2; counts:3; Per gram:4): 1<br>Link (to Pangaea or to publication, if possible): https://doi.pangaea.de/10.1594/PANGAEA.867724<br>Comments: ]]></description>
        <styleUrl>#icon-1739-558B2F-labelson</styleUrl>
        <ExtendedData>
          <Data name="Reference">
            <value>Andruleit et al. (2008)</value>
          </Data>
          <Data name="Title">
            <value>Late Quaternary development of the Java upwelling system (eastern Indian Ocean) as revealed by coccolithophores</value>
          </Data>
          <Data name="Latitude (N)">
            <value>-6.54</value>
          </Data>
          <Data name="Longitude (E)">
            <value>103.83</value>
          </Data>
          <Data name="Depth (m)">
            <value>1690.0</value>
          </Data>
          <Data name="Basin">
            <value>Ind</value>
          </Data>
          <Data name="Time interval in ka (aprox.)">
            <value>1.8-291</value>
          </Data>
          <Data name="Average resolution in ka (aprox.)">
            <value>2.2</value>
          </Data>
          <Data name="Source (PANGAEA:1; Tables:2; Sent by author:3; Digitized:4)">
            <value>1.0</value>
          </Data>
          <Data name="Type of data (Percentage:1; Fluxes:2; counts:3; Per gram:4)">
            <value>1.0</value>
          </Data>
          <Data name="Link (to Pangaea or to publication, if possible)">
            <value>https://doi.pangaea.de/10.1594/PANGAEA.867724</value>
          </Data>
          <Data name="Comments">
            <value/>
          </Data>
        </ExtendedData>
        <Point>
          <coordinates>
            103.83,-6.54,0
          </coordinates>
        </Point>
      </Placemark>
      <Placemark>
        <name>CEUTA10PC08</name>
        <description><![CDATA[Reference: Ausín et al. (2015a)<br>Title: Coccolithophore productivity and surface water dynamics in the Alboran Sea during the last 25 kyr<br>Latitude (N): 36.02<br>Longitude (E): -4.87<br>Depth (m): 914<br>Basin: Med<br>Time interval in ka (aprox.): 4.5-24<br>Average resolution in ka (aprox.): 0.065<br>Source (PANGAEA:1; Tables:2; Sent by author:3; Digitized:4): 3<br>Type of data (Percentage:1; Fluxes:2; counts:3; Per gram:4): 1<br>Link (to Pangaea or to publication, if possible): http://www.sciencedirect.com/science/article/pii/S0031018214005690<br>Comments: ]]></description>
        <styleUrl>#icon-1739-558B2F-labelson</styleUrl>
        <ExtendedData>
          <Data name="Reference">
            <value>Ausín et al. (2015a)</value>
          </Data>
          <Data name="Title">
            <value>Coccolithophore productivity and surface water dynamics in the Alboran Sea during the last 25 kyr</value>
          </Data>
          <Data name="Latitude (N)">
            <value>36.02</value>
          </Data>
          <Data name="Longitude (E)">
            <value>-4.87</value>
          </Data>
          <Data name="Depth (m)">
            <value>914.0</value>
          </Data>
          <Data name="Basin">
            <value>Med</value>
          </Data>
          <Data name="Time interval in ka (aprox.)">
            <value>4.5-24</value>
          </Data>
          <Data name="Average resolution in ka (aprox.)">
            <value>0.065</value>
          </Data>
          <Data name="Source (PANGAEA:1; Tables:2; Sent by author:3; Digitized:4)">
            <value>3.0</value>
          </Data>
          <Data name="Type of data (Percentage:1; Fluxes:2; counts:3; Per gram:4)">
            <value>1.0</value>
          </Data>
          <Data name="Link (to Pangaea or to publication, if possible)">
            <value>http://www.sciencedirect.com/science/article/pii/S0031018214005690</value>
          </Data>
          <Data name="Comments">
            <value/>
          </Data>
        </ExtendedData>
        <Point>
          <coordinates>
            -4.87,36.02,0
          </coordinates>
        </Point>
      </Placemark>
      <Placemark>
        <name>HER-GC-T1</name>
        <description><![CDATA[Reference: Ausín et al. (2015b)<br>Title: Atmospheric patterns driving Holocene productivity in the Alboran Sea (Western Mediterranean): A multiproxy approach<br>Latitude (N): 36.36<br>Longitude (E): -4.30<br>Depth (m): 658<br>Basin: Med<br>Time interval in ka (aprox.): 0-26<br>Average resolution in ka (aprox.): 0.164<br>Source (PANGAEA:1; Tables:2; Sent by author:3; Digitized:4): 3<br>Type of data (Percentage:1; Fluxes:2; counts:3; Per gram:4): 1<br>Link (to Pangaea or to publication, if possible): http://journals.sagepub.com/doi/abs/10.1177/0959683614565952<br>Comments: ]]></description>
        <styleUrl>#icon-1739-558B2F-labelson</styleUrl>
        <ExtendedData>
          <Data name="Reference">
            <value>Ausín et al. (2015b)</value>
          </Data>
          <Data name="Title">
            <value>Atmospheric patterns driving Holocene productivity in the Alboran Sea (Western Mediterranean): A multiproxy approach</value>
          </Data>
          <Data name="Latitude (N)">
            <value>36.36</value>
          </Data>
          <Data name="Longitude (E)">
            <value>-4.30</value>
          </Data>
          <Data name="Depth (m)">
            <value>658.0</value>
          </Data>
          <Data name="Basin">
            <value>Med</value>
          </Data>
          <Data name="Time interval in ka (aprox.)">
            <value>0-26</value>
          </Data>
          <Data name="Average resolution in ka (aprox.)">
            <value>0.164</value>
          </Data>
          <Data name="Source (PANGAEA:1; Tables:2; Sent by author:3; Digitized:4)">
            <value>3.0</value>
          </Data>
          <Data name="Type of data (Percentage:1; Fluxes:2; counts:3; Per gram:4)">
            <value>1.0</value>
          </Data>
          <Data name="Link (to Pangaea or to publication, if possible)">
            <value>http://journals.sagepub.com/doi/abs/10.1177/0959683614565952</value>
          </Data>
          <Data name="Comments">
            <value/>
          </Data>
        </ExtendedData>
        <Point>
          <coordinates>
            -4.3,36.36,0
          </coordinates>
        </Point>
      </Placemark>
      <Placemark>
        <name>CAMEL-1</name>
        <description><![CDATA[Reference: Barcena et al. (1997)<br>Title: Marine sediments: an accurate tool for reconstructing climatic variability in equatorial Africa during the Late Pleistocene<br>Latitude (N): 5.11<br>Longitude (E): -21.04<br>Depth (m): 2658<br>Basin: NAtl<br>Time interval in ka (aprox.): 0-140<br>Average resolution in ka (aprox.): 2.65<br>Source (PANGAEA:1; Tables:2; Sent by author:3; Digitized:4): 4<br>Type of data (Percentage:1; Fluxes:2; counts:3; Per gram:4): 1<br>Link (to Pangaea or to publication, if possible): http://rabida.uhu.es/dspace/handle/10272/11065<br>Comments: ]]></description>
        <styleUrl>#icon-1739-558B2F-labelson</styleUrl>
        <ExtendedData>
          <Data name="Reference">
            <value>Barcena et al. (1997)</value>
          </Data>
          <Data name="Title">
            <value>Marine sediments: an accurate tool for reconstructing climatic variability in equatorial Africa during the Late Pleistocene</value>
          </Data>
          <Data name="Latitude (N)">
            <value>5.11</value>
          </Data>
          <Data name="Longitude (E)">
            <value>-21.04</value>
          </Data>
          <Data name="Depth (m)">
            <value>2658.0</value>
          </Data>
          <Data name="Basin">
            <value>NAtl</value>
          </Data>
          <Data name="Time interval in ka (aprox.)">
            <value>0-140</value>
          </Data>
          <Data name="Average resolution in ka (aprox.)">
            <value>2.65</value>
          </Data>
          <Data name="Source (PANGAEA:1; Tables:2; Sent by author:3; Digitized:4)">
            <value>4.0</value>
          </Data>
          <Data name="Type of data (Percentage:1; Fluxes:2; counts:3; Per gram:4)">
            <value>1.0</value>
          </Data>
          <Data name="Link (to Pangaea or to publication, if possible)">
            <value>http://rabida.uhu.es/dspace/handle/10272/11065</value>
          </Data>
          <Data name="Comments">
            <value/>
          </Data>
        </ExtendedData>
        <Point>
          <coordinates>
            -21.04,5.11,0
          </coordinates>
        </Point>
      </Placemark>
      <Placemark>
        <name>GeoB 13617-1</name>
        <description><![CDATA[Reference: Baumann (unpubl.)<br>Title: unpubl.<br>Latitude (N): 20.71<br>Longitude (E): -21.18<br>Depth (m): 4105<br>Basin: NAtl<br>Time interval in ka (aprox.): 24-19/6-0<br>Average resolution in ka (aprox.): NA<br>Source (PANGAEA:1; Tables:2; Sent by author:3; Digitized:4): 3<br>Type of data (Percentage:1; Fluxes:2; counts:3; Per gram:4): 3<br>Link (to Pangaea or to publication, if possible): <br>Comments: ]]></description>
        <styleUrl>#icon-1739-558B2F-labelson</styleUrl>
        <ExtendedData>
          <Data name="Reference">
            <value>Baumann (unpubl.)</value>
          </Data>
          <Data name="Title">
            <value>unpubl.</value>
          </Data>
          <Data name="Latitude (N)">
            <value>20.71</value>
          </Data>
          <Data name="Longitude (E)">
            <value>-21.18</value>
          </Data>
          <Data name="Depth (m)">
            <value>4105.0</value>
          </Data>
          <Data name="Basin">
            <value>NAtl</value>
          </Data>
          <Data name="Time interval in ka (aprox.)">
            <value>24-19/6-0</value>
          </Data>
          <Data name="Average resolution in ka (aprox.)">
            <value>NA</value>
          </Data>
          <Data name="Source (PANGAEA:1; Tables:2; Sent by author:3; Digitized:4)">
            <value>3.0</value>
          </Data>
          <Data name="Type of data (Percentage:1; Fluxes:2; counts:3; Per gram:4)">
            <value>3.0</value>
          </Data>
          <Data name="Link (to Pangaea or to publication, if possible)">
            <value/>
          </Data>
          <Data name="Comments">
            <value/>
          </Data>
        </ExtendedData>
        <Point>
          <coordinates>
            -21.18,20.71,0
          </coordinates>
        </Point>
      </Placemark>
      <Placemark>
        <name>GeoB 2908-7</name>
        <description><![CDATA[Reference: Baumann (unpubl.)<br>Title: unpubl.<br>Latitude (N): 0.11<br>Longitude (E): -23.32<br>Depth (m): 3815<br>Basin: SAtl<br>Time interval in ka (aprox.): 24-19/6-0<br>Average resolution in ka (aprox.): NA<br>Source (PANGAEA:1; Tables:2; Sent by author:3; Digitized:4): 3<br>Type of data (Percentage:1; Fluxes:2; counts:3; Per gram:4): 3<br>Link (to Pangaea or to publication, if possible): <br>Comments: ]]></description>
        <styleUrl>#icon-1739-558B2F-labelson</styleUrl>
        <ExtendedData>
          <Data name="Reference">
            <value>Baumann (unpubl.)</value>
          </Data>
          <Data name="Title">
            <value>unpubl.</value>
          </Data>
          <Data name="Latitude (N)">
            <value>0.11</value>
          </Data>
          <Data name="Longitude (E)">
            <value>-23.32</value>
          </Data>
          <Data name="Depth (m)">
            <value>3815.0</value>
          </Data>
          <Data name="Basin">
            <value>SAtl</value>
          </Data>
          <Data name="Time interval in ka (aprox.)">
            <value>24-19/6-0</value>
          </Data>
          <Data name="Average resolution in ka (aprox.)">
            <value>NA</value>
          </Data>
          <Data name="Source (PANGAEA:1; Tables:2; Sent by author:3; Digitized:4)">
            <value>3.0</value>
          </Data>
          <Data name="Type of data (Percentage:1; Fluxes:2; counts:3; Per gram:4)">
            <value>3.0</value>
          </Data>
          <Data name="Link (to Pangaea or to publication, if possible)">
            <value/>
          </Data>
          <Data name="Comments">
            <value/>
          </Data>
        </ExtendedData>
        <Point>
          <coordinates>
            -23.32,0.11,0
          </coordinates>
        </Point>
      </Placemark>
      <Placemark>
        <name>GeoB 3005-3</name>
        <description><![CDATA[Reference: Baumann (unpubl.)<br>Title: unpubl.<br>Latitude (N): 14.97<br>Longitude (E): 54.37<br>Depth (m): 2314<br>Basin: Ind<br>Time interval in ka (aprox.): 24-19/6-0<br>Average resolution in ka (aprox.): NA<br>Source (PANGAEA:1; Tables:2; Sent by author:3; Digitized:4): 3<br>Type of data (Percentage:1; Fluxes:2; counts:3; Per gram:4): 3<br>Link (to Pangaea or to publication, if possible): <br>Comments: ]]></description>
        <styleUrl>#icon-1739-558B2F-labelson</styleUrl>
        <ExtendedData>
          <Data name="Reference">
            <value>Baumann (unpubl.)</value>
          </Data>
          <Data name="Title">
            <value>unpubl.</value>
          </Data>
          <Data name="Latitude (N)">
            <value>14.97</value>
          </Data>
          <Data name="Longitude (E)">
            <value>54.37</value>
          </Data>
          <Data name="Depth (m)">
            <value>2314.0</value>
          </Data>
          <Data name="Basin">
            <value>Ind</value>
          </Data>
          <Data name="Time interval in ka (aprox.)">
            <value>24-19/6-0</value>
          </Data>
          <Data name="Average resolution in ka (aprox.)">
            <value>NA</value>
          </Data>
          <Data name="Source (PANGAEA:1; Tables:2; Sent by author:3; Digitized:4)">
            <value>3.0</value>
          </Data>
          <Data name="Type of data (Percentage:1; Fluxes:2; counts:3; Per gram:4)">
            <value>3.0</value>
          </Data>
          <Data name="Link (to Pangaea or to publication, if possible)">
            <value/>
          </Data>
          <Data name="Comments">
            <value/>
          </Data>
        </ExtendedData>
        <Point>
          <coordinates>
            54.37,14.97,0
          </coordinates>
        </Point>
      </Placemark>
      <Placemark>
        <name>GeoB 4216-2</name>
        <description><![CDATA[Reference: Baumann (unpubl.)<br>Title: unpubl.<br>Latitude (N): 30.63<br>Longitude (E): -12.40<br>Depth (m): 2325<br>Basin: NAtl<br>Time interval in ka (aprox.): 24-19/6-0<br>Average resolution in ka (aprox.): NA<br>Source (PANGAEA:1; Tables:2; Sent by author:3; Digitized:4): 3<br>Type of data (Percentage:1; Fluxes:2; counts:3; Per gram:4): 3<br>Link (to Pangaea or to publication, if possible): <br>Comments: ]]></description>
        <styleUrl>#icon-1739-558B2F-labelson</styleUrl>
        <ExtendedData>
          <Data name="Reference">
            <value>Baumann (unpubl.)</value>
          </Data>
          <Data name="Title">
            <value>unpubl.</value>
          </Data>
          <Data name="Latitude (N)">
            <value>30.63</value>
          </Data>
          <Data name="Longitude (E)">
            <value>-12.40</value>
          </Data>
          <Data name="Depth (m)">
            <value>2325.0</value>
          </Data>
          <Data name="Basin">
            <value>NAtl</value>
          </Data>
          <Data name="Time interval in ka (aprox.)">
            <value>24-19/6-0</value>
          </Data>
          <Data name="Average resolution in ka (aprox.)">
            <value>NA</value>
          </Data>
          <Data name="Source (PANGAEA:1; Tables:2; Sent by author:3; Digitized:4)">
            <value>3.0</value>
          </Data>
          <Data name="Type of data (Percentage:1; Fluxes:2; counts:3; Per gram:4)">
            <value>3.0</value>
          </Data>
          <Data name="Link (to Pangaea or to publication, if possible)">
            <value/>
          </Data>
          <Data name="Comments">
            <value/>
          </Data>
        </ExtendedData>
        <Point>
          <coordinates>
            -12.4,30.63,0
          </coordinates>
        </Point>
      </Placemark>
      <Placemark>
        <name>GeoB 5546-2</name>
        <description><![CDATA[Reference: Baumann (unpubl.)<br>Title: unpubl.<br>Latitude (N): 27.54<br>Longitude (E): -13.74<br>Depth (m): 1172<br>Basin: NAtl<br>Time interval in ka (aprox.): 24-19/6-0<br>Average resolution in ka (aprox.): NA<br>Source (PANGAEA:1; Tables:2; Sent by author:3; Digitized:4): 3<br>Type of data (Percentage:1; Fluxes:2; counts:3; Per gram:4): 3<br>Link (to Pangaea or to publication, if possible): <br>Comments: ]]></description>
        <styleUrl>#icon-1739-558B2F-labelson</styleUrl>
        <ExtendedData>
          <Data name="Reference">
            <value>Baumann (unpubl.)</value>
          </Data>
          <Data name="Title">
            <value>unpubl.</value>
          </Data>
          <Data name="Latitude (N)">
            <value>27.54</value>
          </Data>
          <Data name="Longitude (E)">
            <value>-13.74</value>
          </Data>
          <Data name="Depth (m)">
            <value>1172.0</value>
          </Data>
          <Data name="Basin">
            <value>NAtl</value>
          </Data>
          <Data name="Time interval in ka (aprox.)">
            <value>24-19/6-0</value>
          </Data>
          <Data name="Average resolution in ka (aprox.)">
            <value>NA</value>
          </Data>
          <Data name="Source (PANGAEA:1; Tables:2; Sent by author:3; Digitized:4)">
            <value>3.0</value>
          </Data>
          <Data name="Type of data (Percentage:1; Fluxes:2; counts:3; Per gram:4)">
            <value>3.0</value>
          </Data>
          <Data name="Link (to Pangaea or to publication, if possible)">
            <value/>
          </Data>
          <Data name="Comments">
            <value/>
          </Data>
        </ExtendedData>
        <Point>
          <coordinates>
            -13.74,27.54,0
          </coordinates>
        </Point>
      </Placemark>
      <Placemark>
        <name>GeoB 6007-1</name>
        <description><![CDATA[Reference: Baumann (unpubl.)<br>Title: unpubl.<br>Latitude (N): 30.85<br>Longitude (E): -10.27<br>Depth (m): 900<br>Basin: NAtl<br>Time interval in ka (aprox.): 24-19/6-0<br>Average resolution in ka (aprox.): NA<br>Source (PANGAEA:1; Tables:2; Sent by author:3; Digitized:4): 3<br>Type of data (Percentage:1; Fluxes:2; counts:3; Per gram:4): 3<br>Link (to Pangaea or to publication, if possible): <br>Comments: ]]></description>
        <styleUrl>#icon-1739-558B2F-labelson</styleUrl>
        <ExtendedData>
          <Data name="Reference">
            <value>Baumann (unpubl.)</value>
          </Data>
          <Data name="Title">
            <value>unpubl.</value>
          </Data>
          <Data name="Latitude (N)">
            <value>30.85</value>
          </Data>
          <Data name="Longitude (E)">
            <value>-10.27</value>
          </Data>
          <Data name="Depth (m)">
            <value>900.0</value>
          </Data>
          <Data name="Basin">
            <value>NAtl</value>
          </Data>
          <Data name="Time interval in ka (aprox.)">
            <value>24-19/6-0</value>
          </Data>
          <Data name="Average resolution in ka (aprox.)">
            <value>NA</value>
          </Data>
          <Data name="Source (PANGAEA:1; Tables:2; Sent by author:3; Digitized:4)">
            <value>3.0</value>
          </Data>
          <Data name="Type of data (Percentage:1; Fluxes:2; counts:3; Per gram:4)">
            <value>3.0</value>
          </Data>
          <Data name="Link (to Pangaea or to publication, if possible)">
            <value/>
          </Data>
          <Data name="Comments">
            <value/>
          </Data>
        </ExtendedData>
        <Point>
          <coordinates>
            -10.27,30.85,0
          </coordinates>
        </Point>
      </Placemark>
      <Placemark>
        <name>GeoB 8509-2</name>
        <description><![CDATA[Reference: Baumann (unpubl.)<br>Title: unpubl.<br>Latitude (N): 19.45<br>Longitude (E): -18.09<br>Depth (m): 2585<br>Basin: NAtl<br>Time interval in ka (aprox.): 24-19/6-0<br>Average resolution in ka (aprox.): NA<br>Source (PANGAEA:1; Tables:2; Sent by author:3; Digitized:4): 3<br>Type of data (Percentage:1; Fluxes:2; counts:3; Per gram:4): 3<br>Link (to Pangaea or to publication, if possible): <br>Comments: ]]></description>
        <styleUrl>#icon-1739-558B2F-labelson</styleUrl>
        <ExtendedData>
          <Data name="Reference">
            <value>Baumann (unpubl.)</value>
          </Data>
          <Data name="Title">
            <value>unpubl.</value>
          </Data>
          <Data name="Latitude (N)">
            <value>19.45</value>
          </Data>
          <Data name="Longitude (E)">
            <value>-18.09</value>
          </Data>
          <Data name="Depth (m)">
            <value>2585.0</value>
          </Data>
          <Data name="Basin">
            <value>NAtl</value>
          </Data>
          <Data name="Time interval in ka (aprox.)">
            <value>24-19/6-0</value>
          </Data>
          <Data name="Average resolution in ka (aprox.)">
            <value>NA</value>
          </Data>
          <Data name="Source (PANGAEA:1; Tables:2; Sent by author:3; Digitized:4)">
            <value>3.0</value>
          </Data>
          <Data name="Type of data (Percentage:1; Fluxes:2; counts:3; Per gram:4)">
            <value>3.0</value>
          </Data>
          <Data name="Link (to Pangaea or to publication, if possible)">
            <value/>
          </Data>
          <Data name="Comments">
            <value/>
          </Data>
        </ExtendedData>
        <Point>
          <coordinates>
            -18.09,19.45,0
          </coordinates>
        </Point>
      </Placemark>
      <Placemark>
        <name>GeoB 9601-3</name>
        <description><![CDATA[Reference: Baumann (unpubl.)<br>Title: unpubl.<br>Latitude (N): 14.46<br>Longitude (E): -18.00<br>Depth (m): 1920<br>Basin: NAtl<br>Time interval in ka (aprox.): 24-16<br>Average resolution in ka (aprox.): NA<br>Source (PANGAEA:1; Tables:2; Sent by author:3; Digitized:4): 3<br>Type of data (Percentage:1; Fluxes:2; counts:3; Per gram:4): 3<br>Link (to Pangaea or to publication, if possible): <br>Comments: ]]></description>
        <styleUrl>#icon-1739-558B2F-labelson</styleUrl>
        <ExtendedData>
          <Data name="Reference">
            <value>Baumann (unpubl.)</value>
          </Data>
          <Data name="Title">
            <value>unpubl.</value>
          </Data>
          <Data name="Latitude (N)">
            <value>14.46</value>
          </Data>
          <Data name="Longitude (E)">
            <value>-18.00</value>
          </Data>
          <Data name="Depth (m)">
            <value>1920.0</value>
          </Data>
          <Data name="Basin">
            <value>NAtl</value>
          </Data>
          <Data name="Time interval in ka (aprox.)">
            <value>24-16</value>
          </Data>
          <Data name="Average resolution in ka (aprox.)">
            <value>NA</value>
          </Data>
          <Data name="Source (PANGAEA:1; Tables:2; Sent by author:3; Digitized:4)">
            <value>3.0</value>
          </Data>
          <Data name="Type of data (Percentage:1; Fluxes:2; counts:3; Per gram:4)">
            <value>3.0</value>
          </Data>
          <Data name="Link (to Pangaea or to publication, if possible)">
            <value/>
          </Data>
          <Data name="Comments">
            <value/>
          </Data>
        </ExtendedData>
        <Point>
          <coordinates>
            -18,14.46,0
          </coordinates>
        </Point>
      </Placemark>
      <Placemark>
        <name>M35003-4</name>
        <description><![CDATA[Reference: Baumann (unpubl.)<br>Title: unpubl.<br>Latitude (N): 12.09<br>Longitude (E): -61.24<br>Depth (m): 1299<br>Basin: NAtl<br>Time interval in ka (aprox.): 24-19/6-0<br>Average resolution in ka (aprox.): NA<br>Source (PANGAEA:1; Tables:2; Sent by author:3; Digitized:4): 3<br>Type of data (Percentage:1; Fluxes:2; counts:3; Per gram:4): 3<br>Link (to Pangaea or to publication, if possible): <br>Comments: ]]></description>
        <styleUrl>#icon-1739-558B2F-labelson</styleUrl>
        <ExtendedData>
          <Data name="Reference">
            <value>Baumann (unpubl.)</value>
          </Data>
          <Data name="Title">
            <value>unpubl.</value>
          </Data>
          <Data name="Latitude (N)">
            <value>12.09</value>
          </Data>
          <Data name="Longitude (E)">
            <value>-61.24</value>
          </Data>
          <Data name="Depth (m)">
            <value>1299.0</value>
          </Data>
          <Data name="Basin">
            <value>NAtl</value>
          </Data>
          <Data name="Time interval in ka (aprox.)">
            <value>24-19/6-0</value>
          </Data>
          <Data name="Average resolution in ka (aprox.)">
            <value>NA</value>
          </Data>
          <Data name="Source (PANGAEA:1; Tables:2; Sent by author:3; Digitized:4)">
            <value>3.0</value>
          </Data>
          <Data name="Type of data (Percentage:1; Fluxes:2; counts:3; Per gram:4)">
            <value>3.0</value>
          </Data>
          <Data name="Link (to Pangaea or to publication, if possible)">
            <value/>
          </Data>
          <Data name="Comments">
            <value/>
          </Data>
        </ExtendedData>
        <Point>
          <coordinates>
            -61.24,12.09,0
          </coordinates>
        </Point>
      </Placemark>
      <Placemark>
        <name>ODP 1082</name>
        <description><![CDATA[Reference: Baumann and Freitag (2004)<br>Title: Pleistocene fluctuations in the northern Benguela Current system as revealed by coccolith assemblages<br>Latitude (N): -21.09<br>Longitude (E): 11.82<br>Depth (m): 1291<br>Basin: SAtl<br>Time interval in ka (aprox.): 24-19/6-0<br>Average resolution in ka (aprox.): NA<br>Source (PANGAEA:1; Tables:2; Sent by author:3; Digitized:4): 3<br>Type of data (Percentage:1; Fluxes:2; counts:3; Per gram:4): 3<br>Link (to Pangaea or to publication, if possible): http://www.sciencedirect.com/science/article/pii/S0377839804000568<br>Comments: ]]></description>
        <styleUrl>#icon-1739-558B2F-labelson</styleUrl>
        <ExtendedData>
          <Data name="Reference">
            <value>Baumann and Freitag (2004)</value>
          </Data>
          <Data name="Title">
            <value>Pleistocene fluctuations in the northern Benguela Current system as revealed by coccolith assemblages</value>
          </Data>
          <Data name="Latitude (N)">
            <value>-21.09</value>
          </Data>
          <Data name="Longitude (E)">
            <value>11.82</value>
          </Data>
          <Data name="Depth (m)">
            <value>1291.0</value>
          </Data>
          <Data name="Basin">
            <value>SAtl</value>
          </Data>
          <Data name="Time interval in ka (aprox.)">
            <value>24-19/6-0</value>
          </Data>
          <Data name="Average resolution in ka (aprox.)">
            <value>NA</value>
          </Data>
          <Data name="Source (PANGAEA:1; Tables:2; Sent by author:3; Digitized:4)">
            <value>3.0</value>
          </Data>
          <Data name="Type of data (Percentage:1; Fluxes:2; counts:3; Per gram:4)">
            <value>3.0</value>
          </Data>
          <Data name="Link (to Pangaea or to publication, if possible)">
            <value>http://www.sciencedirect.com/science/article/pii/S0377839804000568</value>
          </Data>
          <Data name="Comments">
            <value/>
          </Data>
        </ExtendedData>
        <Point>
          <coordinates>
            11.82,-21.09,0
          </coordinates>
        </Point>
      </Placemark>
      <Placemark>
        <name>GeoB1710-3</name>
        <description><![CDATA[Reference: Baumann et al. (2005)<br>Title: Unpublished<br>Latitude (N): -23.43<br>Longitude (E): 11.70<br>Depth (m): 2987<br>Basin: SAtl<br>Time interval in ka (aprox.): 0-227<br>Average resolution in ka (aprox.): 3<br>Source (PANGAEA:1; Tables:2; Sent by author:3; Digitized:4): 1<br>Type of data (Percentage:1; Fluxes:2; counts:3; Per gram:4): 1<br>Link (to Pangaea or to publication, if possible): https://doi.pangaea.de/10.1594/PANGAEA.57449; https://doi.pangaea.de/10.1594/PANGAEA.57452<br>Comments: ]]></description>
        <styleUrl>#icon-1739-558B2F-labelson</styleUrl>
        <ExtendedData>
          <Data name="Reference">
            <value>Baumann et al. (2005)</value>
          </Data>
          <Data name="Title">
            <value>Unpublished</value>
          </Data>
          <Data name="Latitude (N)">
            <value>-23.43</value>
          </Data>
          <Data name="Longitude (E)">
            <value>11.70</value>
          </Data>
          <Data name="Depth (m)">
            <value>2987.0</value>
          </Data>
          <Data name="Basin">
            <value>SAtl</value>
          </Data>
          <Data name="Time interval in ka (aprox.)">
            <value>0-227</value>
          </Data>
          <Data name="Average resolution in ka (aprox.)">
            <value>3</value>
          </Data>
          <Data name="Source (PANGAEA:1; Tables:2; Sent by author:3; Digitized:4)">
            <value>1.0</value>
          </Data>
          <Data name="Type of data (Percentage:1; Fluxes:2; counts:3; Per gram:4)">
            <value>1.0</value>
          </Data>
          <Data name="Link (to Pangaea or to publication, if possible)">
            <value>https://doi.pangaea.de/10.1594/PANGAEA.57449; https://doi.pangaea.de/10.1594/PANGAEA.57452</value>
          </Data>
          <Data name="Comments">
            <value/>
          </Data>
        </ExtendedData>
        <Point>
          <coordinates>
            11.7,-23.43,0
          </coordinates>
        </Point>
      </Placemark>
      <Placemark>
        <name>MD85674</name>
        <description><![CDATA[Reference: Beaufort et al. (2001)<br>Title: ENSO-like Forcing on Oceanic Primary Production During the Late Pleistocene<br>Latitude (N): 3.18<br>Longitude (E): 50.43<br>Depth (m): 4875<br>Basin: Ind<br>Time interval in ka (aprox.): 0-250<br>Average resolution in ka (aprox.): 1.1<br>Source (PANGAEA:1; Tables:2; Sent by author:3; Digitized:4): 4<br>Type of data (Percentage:1; Fluxes:2; counts:3; Per gram:4): 1<br>Link (to Pangaea or to publication, if possible): http://science.sciencemag.org/content/293/5539/2440.full<br>Comments: Only reconstructed Npp is shown in the publication. F. profunda percentages wre calculated using inverse of Npp-F. profunda regression developed by Beaufort et al. (1997)]]></description>
        <styleUrl>#icon-1739-558B2F-labelson</styleUrl>
        <ExtendedData>
          <Data name="Reference">
            <value>Beaufort et al. (2001)</value>
          </Data>
          <Data name="Title">
            <value>ENSO-like Forcing on Oceanic Primary Production During the Late Pleistocene</value>
          </Data>
          <Data name="Latitude (N)">
            <value>3.18</value>
          </Data>
          <Data name="Longitude (E)">
            <value>50.43</value>
          </Data>
          <Data name="Depth (m)">
            <value>4875.0</value>
          </Data>
          <Data name="Basin">
            <value>Ind</value>
          </Data>
          <Data name="Time interval in ka (aprox.)">
            <value>0-250</value>
          </Data>
          <Data name="Average resolution in ka (aprox.)">
            <value>1.1</value>
          </Data>
          <Data name="Source (PANGAEA:1; Tables:2; Sent by author:3; Digitized:4)">
            <value>4.0</value>
          </Data>
          <Data name="Type of data (Percentage:1; Fluxes:2; counts:3; Per gram:4)">
            <value>1.0</value>
          </Data>
          <Data name="Link (to Pangaea or to publication, if possible)">
            <value>http://science.sciencemag.org/content/293/5539/2440.full</value>
          </Data>
          <Data name="Comments">
            <value>Only reconstructed Npp is shown in the publication. F. profunda percentages wre calculated using inverse of Npp-F. profunda regression developed by Beaufort et al. (1997)</value>
          </Data>
        </ExtendedData>
        <Point>
          <coordinates>
            50.43,3.18,0
          </coordinates>
        </Point>
      </Placemark>
      <Placemark>
        <name>MD90949</name>
        <description><![CDATA[Reference: Beaufort et al. (2001)<br>Title: ENSO-like Forcing on Oceanic Primary Production During the Late Pleistocene<br>Latitude (N): 2.08<br>Longitude (E): 76.11<br>Depth (m): 3700<br>Basin: Ind<br>Time interval in ka (aprox.): 0-250<br>Average resolution in ka (aprox.): 2.8<br>Source (PANGAEA:1; Tables:2; Sent by author:3; Digitized:4): 4<br>Type of data (Percentage:1; Fluxes:2; counts:3; Per gram:4): 1<br>Link (to Pangaea or to publication, if possible): http://science.sciencemag.org/content/293/5539/2440.full<br>Comments: Only reconstructed Npp is shown in the publication. F. profunda percentages wre calculated using inverse of Npp-F. profunda regression developed by Beaufort et al. (1997)]]></description>
        <styleUrl>#icon-1739-558B2F-labelson</styleUrl>
        <ExtendedData>
          <Data name="Reference">
            <value>Beaufort et al. (2001)</value>
          </Data>
          <Data name="Title">
            <value>ENSO-like Forcing on Oceanic Primary Production During the Late Pleistocene</value>
          </Data>
          <Data name="Latitude (N)">
            <value>2.08</value>
          </Data>
          <Data name="Longitude (E)">
            <value>76.11</value>
          </Data>
          <Data name="Depth (m)">
            <value>3700.0</value>
          </Data>
          <Data name="Basin">
            <value>Ind</value>
          </Data>
          <Data name="Time interval in ka (aprox.)">
            <value>0-250</value>
          </Data>
          <Data name="Average resolution in ka (aprox.)">
            <value>2.8</value>
          </Data>
          <Data name="Source (PANGAEA:1; Tables:2; Sent by author:3; Digitized:4)">
            <value>4.0</value>
          </Data>
          <Data name="Type of data (Percentage:1; Fluxes:2; counts:3; Per gram:4)">
            <value>1.0</value>
          </Data>
          <Data name="Link (to Pangaea or to publication, if possible)">
            <value>http://science.sciencemag.org/content/293/5539/2440.full</value>
          </Data>
          <Data name="Comments">
            <value>Only reconstructed Npp is shown in the publication. F. profunda percentages wre calculated using inverse of Npp-F. profunda regression developed by Beaufort et al. (1997)</value>
          </Data>
        </ExtendedData>
        <Point>
          <coordinates>
            76.11,2.08,0
          </coordinates>
        </Point>
      </Placemark>
      <Placemark>
        <name>MD90963</name>
        <description><![CDATA[Reference: Beaufort et al. (2001)<br>Title: ENSO-like Forcing on Oceanic Primary Production During the Late Pleistocene<br>Latitude (N): 5.05<br>Longitude (E): 73.88<br>Depth (m): 2446<br>Basin: Ind<br>Time interval in ka (aprox.): 0-250<br>Average resolution in ka (aprox.): 2.0<br>Source (PANGAEA:1; Tables:2; Sent by author:3; Digitized:4): 4<br>Type of data (Percentage:1; Fluxes:2; counts:3; Per gram:4): 1<br>Link (to Pangaea or to publication, if possible): http://science.sciencemag.org/content/293/5539/2440.full<br>Comments: Only reconstructed Npp is shown in the publication. F. profunda percentages wre calculated using inverse of Npp-F. profunda regression developed by Beaufort et al. (1997)]]></description>
        <styleUrl>#icon-1739-558B2F-labelson</styleUrl>
        <ExtendedData>
          <Data name="Reference">
            <value>Beaufort et al. (2001)</value>
          </Data>
          <Data name="Title">
            <value>ENSO-like Forcing on Oceanic Primary Production During the Late Pleistocene</value>
          </Data>
          <Data name="Latitude (N)">
            <value>5.05</value>
          </Data>
          <Data name="Longitude (E)">
            <value>73.88</value>
          </Data>
          <Data name="Depth (m)">
            <value>2446.0</value>
          </Data>
          <Data name="Basin">
            <value>Ind</value>
          </Data>
          <Data name="Time interval in ka (aprox.)">
            <value>0-250</value>
          </Data>
          <Data name="Average resolution in ka (aprox.)">
            <value>2.0</value>
          </Data>
          <Data name="Source (PANGAEA:1; Tables:2; Sent by author:3; Digitized:4)">
            <value>4.0</value>
          </Data>
          <Data name="Type of data (Percentage:1; Fluxes:2; counts:3; Per gram:4)">
            <value>1.0</value>
          </Data>
          <Data name="Link (to Pangaea or to publication, if possible)">
            <value>http://science.sciencemag.org/content/293/5539/2440.full</value>
          </Data>
          <Data name="Comments">
            <value>Only reconstructed Npp is shown in the publication. F. profunda percentages wre calculated using inverse of Npp-F. profunda regression developed by Beaufort et al. (1997)</value>
          </Data>
        </ExtendedData>
        <Point>
          <coordinates>
            73.88,5.05,0
          </coordinates>
        </Point>
      </Placemark>
      <Placemark>
        <name>MD971240</name>
        <description><![CDATA[Reference: Beaufort et al. (2001)<br>Title: ENSO-like Forcing on Oceanic Primary Production During the Late Pleistocene<br>Latitude (N): 2.03<br>Longitude (E): 141.00<br>Depth (m): 2347<br>Basin: WPac<br>Time interval in ka (aprox.): 0-250<br>Average resolution in ka (aprox.): 1.9<br>Source (PANGAEA:1; Tables:2; Sent by author:3; Digitized:4): 4<br>Type of data (Percentage:1; Fluxes:2; counts:3; Per gram:4): 1<br>Link (to Pangaea or to publication, if possible): http://science.sciencemag.org/content/293/5539/2440.full<br>Comments: Only reconstructed Npp is shown in the publication. F. profunda percentages wre calculated using inverse of Npp-F. profunda regression developed by Beaufort et al. (1997)]]></description>
        <styleUrl>#icon-1739-558B2F-labelson</styleUrl>
        <ExtendedData>
          <Data name="Reference">
            <value>Beaufort et al. (2001)</value>
          </Data>
          <Data name="Title">
            <value>ENSO-like Forcing on Oceanic Primary Production During the Late Pleistocene</value>
          </Data>
          <Data name="Latitude (N)">
            <value>2.03</value>
          </Data>
          <Data name="Longitude (E)">
            <value>141.00</value>
          </Data>
          <Data name="Depth (m)">
            <value>2347.0</value>
          </Data>
          <Data name="Basin">
            <value>WPac</value>
          </Data>
          <Data name="Time interval in ka (aprox.)">
            <value>0-250</value>
          </Data>
          <Data name="Average resolution in ka (aprox.)">
            <value>1.9</value>
          </Data>
          <Data name="Source (PANGAEA:1; Tables:2; Sent by author:3; Digitized:4)">
            <value>4.0</value>
          </Data>
          <Data name="Type of data (Percentage:1; Fluxes:2; counts:3; Per gram:4)">
            <value>1.0</value>
          </Data>
          <Data name="Link (to Pangaea or to publication, if possible)">
            <value>http://science.sciencemag.org/content/293/5539/2440.full</value>
          </Data>
          <Data name="Comments">
            <value>Only reconstructed Npp is shown in the publication. F. profunda percentages wre calculated using inverse of Npp-F. profunda regression developed by Beaufort et al. (1997)</value>
          </Data>
        </ExtendedData>
        <Point>
          <coordinates>
            141,2.03,0
          </coordinates>
        </Point>
      </Placemark>
      <Placemark>
        <name>MD972138</name>
        <description><![CDATA[Reference: Beaufort et al. (2001)<br>Title: ENSO-like Forcing on Oceanic Primary Production During the Late Pleistocene<br>Latitude (N): -1.41<br>Longitude (E): 146.23<br>Depth (m): 1912<br>Basin: WPac<br>Time interval in ka (aprox.): 0-150<br>Average resolution in ka (aprox.): 1.7<br>Source (PANGAEA:1; Tables:2; Sent by author:3; Digitized:4): 4<br>Type of data (Percentage:1; Fluxes:2; counts:3; Per gram:4): 1<br>Link (to Pangaea or to publication, if possible): http://science.sciencemag.org/content/293/5539/2440.full<br>Comments: Only reconstructed Npp is shown in the publication. F. profunda percentages wre calculated using inverse of Npp-F. profunda regression developed by Beaufort et al. (1997)]]></description>
        <styleUrl>#icon-1739-558B2F-labelson</styleUrl>
        <ExtendedData>
          <Data name="Reference">
            <value>Beaufort et al. (2001)</value>
          </Data>
          <Data name="Title">
            <value>ENSO-like Forcing on Oceanic Primary Production During the Late Pleistocene</value>
          </Data>
          <Data name="Latitude (N)">
            <value>-1.41</value>
          </Data>
          <Data name="Longitude (E)">
            <value>146.23</value>
          </Data>
          <Data name="Depth (m)">
            <value>1912.0</value>
          </Data>
          <Data name="Basin">
            <value>WPac</value>
          </Data>
          <Data name="Time interval in ka (aprox.)">
            <value>0-150</value>
          </Data>
          <Data name="Average resolution in ka (aprox.)">
            <value>1.7</value>
          </Data>
          <Data name="Source (PANGAEA:1; Tables:2; Sent by author:3; Digitized:4)">
            <value>4.0</value>
          </Data>
          <Data name="Type of data (Percentage:1; Fluxes:2; counts:3; Per gram:4)">
            <value>1.0</value>
          </Data>
          <Data name="Link (to Pangaea or to publication, if possible)">
            <value>http://science.sciencemag.org/content/293/5539/2440.full</value>
          </Data>
          <Data name="Comments">
            <value>Only reconstructed Npp is shown in the publication. F. profunda percentages wre calculated using inverse of Npp-F. profunda regression developed by Beaufort et al. (1997)</value>
          </Data>
        </ExtendedData>
        <Point>
          <coordinates>
            146.23,-1.41,0
          </coordinates>
        </Point>
      </Placemark>
      <Placemark>
        <name>MD972141</name>
        <description><![CDATA[Reference: Beaufort et al. (2001)<br>Title: ENSO-like Forcing on Oceanic Primary Production During the Late Pleistocene<br>Latitude (N): 8.78<br>Longitude (E): 121.28<br>Depth (m): 3633<br>Basin: WPac<br>Time interval in ka (aprox.): 0-250<br>Average resolution in ka (aprox.): 0.3<br>Source (PANGAEA:1; Tables:2; Sent by author:3; Digitized:4): 4<br>Type of data (Percentage:1; Fluxes:2; counts:3; Per gram:4): 1<br>Link (to Pangaea or to publication, if possible): http://science.sciencemag.org/content/293/5539/2440.full<br>Comments: Only reconstructed Npp is shown in the publication. F. profunda percentages wre calculated using inverse of Npp-F. profunda regression developed by Beaufort et al. (1997)]]></description>
        <styleUrl>#icon-1739-558B2F-labelson</styleUrl>
        <ExtendedData>
          <Data name="Reference">
            <value>Beaufort et al. (2001)</value>
          </Data>
          <Data name="Title">
            <value>ENSO-like Forcing on Oceanic Primary Production During the Late Pleistocene</value>
          </Data>
          <Data name="Latitude (N)">
            <value>8.78</value>
          </Data>
          <Data name="Longitude (E)">
            <value>121.28</value>
          </Data>
          <Data name="Depth (m)">
            <value>3633.0</value>
          </Data>
          <Data name="Basin">
            <value>WPac</value>
          </Data>
          <Data name="Time interval in ka (aprox.)">
            <value>0-250</value>
          </Data>
          <Data name="Average resolution in ka (aprox.)">
            <value>0.3</value>
          </Data>
          <Data name="Source (PANGAEA:1; Tables:2; Sent by author:3; Digitized:4)">
            <value>4.0</value>
          </Data>
          <Data name="Type of data (Percentage:1; Fluxes:2; counts:3; Per gram:4)">
            <value>1.0</value>
          </Data>
          <Data name="Link (to Pangaea or to publication, if possible)">
            <value>http://science.sciencemag.org/content/293/5539/2440.full</value>
          </Data>
          <Data name="Comments">
            <value>Only reconstructed Npp is shown in the publication. F. profunda percentages wre calculated using inverse of Npp-F. profunda regression developed by Beaufort et al. (1997)</value>
          </Data>
        </ExtendedData>
        <Point>
          <coordinates>
            121.28,8.78,0
          </coordinates>
        </Point>
      </Placemark>
      <Placemark>
        <name>RC13-110</name>
        <description><![CDATA[Reference: Beaufort et al. (2001)<br>Title: ENSO-like Forcing on Oceanic Primary Production During the Late Pleistocene<br>Latitude (N): 0.10<br>Longitude (E): -95.07<br>Depth (m): 3621<br>Basin: Epac<br>Time interval in ka (aprox.): 0-250<br>Average resolution in ka (aprox.): 2.4<br>Source (PANGAEA:1; Tables:2; Sent by author:3; Digitized:4): 4<br>Type of data (Percentage:1; Fluxes:2; counts:3; Per gram:4): 1<br>Link (to Pangaea or to publication, if possible): http://science.sciencemag.org/content/293/5539/2440.full<br>Comments: Only reconstructed Npp is shown in the publication. F. profunda percentages wre calculated using inverse of Npp-F. profunda regression developed by Beaufort et al. (1997)]]></description>
        <styleUrl>#icon-1739-558B2F-labelson</styleUrl>
        <ExtendedData>
          <Data name="Reference">
            <value>Beaufort et al. (2001)</value>
          </Data>
          <Data name="Title">
            <value>ENSO-like Forcing on Oceanic Primary Production During the Late Pleistocene</value>
          </Data>
          <Data name="Latitude (N)">
            <value>0.10</value>
          </Data>
          <Data name="Longitude (E)">
            <value>-95.07</value>
          </Data>
          <Data name="Depth (m)">
            <value>3621.0</value>
          </Data>
          <Data name="Basin">
            <value>Epac</value>
          </Data>
          <Data name="Time interval in ka (aprox.)">
            <value>0-250</value>
          </Data>
          <Data name="Average resolution in ka (aprox.)">
            <value>2.4</value>
          </Data>
          <Data name="Source (PANGAEA:1; Tables:2; Sent by author:3; Digitized:4)">
            <value>4.0</value>
          </Data>
          <Data name="Type of data (Percentage:1; Fluxes:2; counts:3; Per gram:4)">
            <value>1.0</value>
          </Data>
          <Data name="Link (to Pangaea or to publication, if possible)">
            <value>http://science.sciencemag.org/content/293/5539/2440.full</value>
          </Data>
          <Data name="Comments">
            <value>Only reconstructed Npp is shown in the publication. F. profunda percentages wre calculated using inverse of Npp-F. profunda regression developed by Beaufort et al. (1997)</value>
          </Data>
        </ExtendedData>
        <Point>
          <coordinates>
            -95.07,0.1,0
          </coordinates>
        </Point>
      </Placemark>
      <Placemark>
        <name>TY93-929</name>
        <description><![CDATA[Reference: Beaufort et al. (2001)<br>Title: ENSO-like Forcing on Oceanic Primary Production During the Late Pleistocene<br>Latitude (N): 13.70<br>Longitude (E): 53.25<br>Depth (m): 2490<br>Basin: Ind<br>Time interval in ka (aprox.): 0-250<br>Average resolution in ka (aprox.): 1.7<br>Source (PANGAEA:1; Tables:2; Sent by author:3; Digitized:4): 4<br>Type of data (Percentage:1; Fluxes:2; counts:3; Per gram:4): 1<br>Link (to Pangaea or to publication, if possible): http://science.sciencemag.org/content/293/5539/2440.full<br>Comments: Only reconstructed Npp is shown in the publication. F. profunda percentages wre calculated using inverse of Npp-F. profunda regression developed by Beaufort et al. (1997)]]></description>
        <styleUrl>#icon-1739-558B2F-labelson</styleUrl>
        <ExtendedData>
          <Data name="Reference">
            <value>Beaufort et al. (2001)</value>
          </Data>
          <Data name="Title">
            <value>ENSO-like Forcing on Oceanic Primary Production During the Late Pleistocene</value>
          </Data>
          <Data name="Latitude (N)">
            <value>13.70</value>
          </Data>
          <Data name="Longitude (E)">
            <value>53.25</value>
          </Data>
          <Data name="Depth (m)">
            <value>2490.0</value>
          </Data>
          <Data name="Basin">
            <value>Ind</value>
          </Data>
          <Data name="Time interval in ka (aprox.)">
            <value>0-250</value>
          </Data>
          <Data name="Average resolution in ka (aprox.)">
            <value>1.7</value>
          </Data>
          <Data name="Source (PANGAEA:1; Tables:2; Sent by author:3; Digitized:4)">
            <value>4.0</value>
          </Data>
          <Data name="Type of data (Percentage:1; Fluxes:2; counts:3; Per gram:4)">
            <value>1.0</value>
          </Data>
          <Data name="Link (to Pangaea or to publication, if possible)">
            <value>http://science.sciencemag.org/content/293/5539/2440.full</value>
          </Data>
          <Data name="Comments">
            <value>Only reconstructed Npp is shown in the publication. F. profunda percentages wre calculated using inverse of Npp-F. profunda regression developed by Beaufort et al. (1997)</value>
          </Data>
        </ExtendedData>
        <Point>
          <coordinates>
            53.25,13.7,0
          </coordinates>
        </Point>
      </Placemark>
      <Placemark>
        <name>W84-14GC</name>
        <description><![CDATA[Reference: Beaufort et al. (2001)<br>Title: ENSO-like Forcing on Oceanic Primary Production During the Late Pleistocene<br>Latitude (N): 0.95<br>Longitude (E): -138.95<br>Depth (m): 4287<br>Basin: Epac<br>Time interval in ka (aprox.): 0-250<br>Average resolution in ka (aprox.): 2.5<br>Source (PANGAEA:1; Tables:2; Sent by author:3; Digitized:4): 4<br>Type of data (Percentage:1; Fluxes:2; counts:3; Per gram:4): 1<br>Link (to Pangaea or to publication, if possible): http://science.sciencemag.org/content/293/5539/2440.full<br>Comments: Only reconstructed Npp is shown in the publication. F. profunda percentages wre calculated using inverse of Npp-F. profunda regression developed by Beaufort et al. (1997)]]></description>
        <styleUrl>#icon-1739-558B2F-labelson</styleUrl>
        <ExtendedData>
          <Data name="Reference">
            <value>Beaufort et al. (2001)</value>
          </Data>
          <Data name="Title">
            <value>ENSO-like Forcing on Oceanic Primary Production During the Late Pleistocene</value>
          </Data>
          <Data name="Latitude (N)">
            <value>0.95</value>
          </Data>
          <Data name="Longitude (E)">
            <value>-138.95</value>
          </Data>
          <Data name="Depth (m)">
            <value>4287.0</value>
          </Data>
          <Data name="Basin">
            <value>Epac</value>
          </Data>
          <Data name="Time interval in ka (aprox.)">
            <value>0-250</value>
          </Data>
          <Data name="Average resolution in ka (aprox.)">
            <value>2.5</value>
          </Data>
          <Data name="Source (PANGAEA:1; Tables:2; Sent by author:3; Digitized:4)">
            <value>4.0</value>
          </Data>
          <Data name="Type of data (Percentage:1; Fluxes:2; counts:3; Per gram:4)">
            <value>1.0</value>
          </Data>
          <Data name="Link (to Pangaea or to publication, if possible)">
            <value>http://science.sciencemag.org/content/293/5539/2440.full</value>
          </Data>
          <Data name="Comments">
            <value>Only reconstructed Npp is shown in the publication. F. profunda percentages wre calculated using inverse of Npp-F. profunda regression developed by Beaufort et al. (1997)</value>
          </Data>
        </ExtendedData>
        <Point>
          <coordinates>
            -138.95,0.95,0
          </coordinates>
        </Point>
      </Placemark>
      <Placemark>
        <name>GeoB 11035-1</name>
        <description><![CDATA[Reference: Bender et al. (2012)<br>Title: Control of sediment supply, palaeoceanography and morphology on late Quaternary sediment dynamics at the Galician continental slope<br>Latitude (N): 42.17<br>Longitude (E): -9.66<br>Depth (m): 2855<br>Basin: NAtl<br>Time interval in ka (aprox.): 24-19/6-0<br>Average resolution in ka (aprox.): NA<br>Source (PANGAEA:1; Tables:2; Sent by author:3; Digitized:4): 3<br>Type of data (Percentage:1; Fluxes:2; counts:3; Per gram:4): 3<br>Link (to Pangaea or to publication, if possible): https://link.springer.com/article/10.1007/s00367-012-0282-2<br>Comments: ]]></description>
        <styleUrl>#icon-1739-558B2F-labelson</styleUrl>
        <ExtendedData>
          <Data name="Reference">
            <value>Bender et al. (2012)</value>
          </Data>
          <Data name="Title">
            <value>Control of sediment supply, palaeoceanography and morphology on late Quaternary sediment dynamics at the Galician continental slope</value>
          </Data>
          <Data name="Latitude (N)">
            <value>42.17</value>
          </Data>
          <Data name="Longitude (E)">
            <value>-9.66</value>
          </Data>
          <Data name="Depth (m)">
            <value>2855.0</value>
          </Data>
          <Data name="Basin">
            <value>NAtl</value>
          </Data>
          <Data name="Time interval in ka (aprox.)">
            <value>24-19/6-0</value>
          </Data>
          <Data name="Average resolution in ka (aprox.)">
            <value>NA</value>
          </Data>
          <Data name="Source (PANGAEA:1; Tables:2; Sent by author:3; Digitized:4)">
            <value>3.0</value>
          </Data>
          <Data name="Type of data (Percentage:1; Fluxes:2; counts:3; Per gram:4)">
            <value>3.0</value>
          </Data>
          <Data name="Link (to Pangaea or to publication, if possible)">
            <value>https://link.springer.com/article/10.1007/s00367-012-0282-2</value>
          </Data>
          <Data name="Comments">
            <value/>
          </Data>
        </ExtendedData>
        <Point>
          <coordinates>
            -9.66,42.17,0
          </coordinates>
        </Point>
      </Placemark>
      <Placemark>
        <name>G6-4</name>
        <description><![CDATA[Reference: Bierkart (1989)<br>Title: Coccolithophores in the upper quaternary of some southeast indonesian basins<br>Latitude (N): -10.78<br>Longitude (E): 118.06<br>Depth (m): 3510<br>Basin: WPac<br>Time interval in ka (aprox.): 0-6<br>Average resolution in ka (aprox.): NA<br>Source (PANGAEA:1; Tables:2; Sent by author:3; Digitized:4): 4<br>Type of data (Percentage:1; Fluxes:2; counts:3; Per gram:4): 1<br>Link (to Pangaea or to publication, if possible): http://www.sciencedirect.com/science/article/pii/0077757989901300<br>Comments: Data shown with depth scale. Ages calculated using published chronology. Age model from Wanga et al. (1999)]]></description>
        <styleUrl>#icon-1739-558B2F-labelson</styleUrl>
        <ExtendedData>
          <Data name="Reference">
            <value>Bierkart (1989)</value>
          </Data>
          <Data name="Title">
            <value>Coccolithophores in the upper quaternary of some southeast indonesian basins</value>
          </Data>
          <Data name="Latitude (N)">
            <value>-10.78</value>
          </Data>
          <Data name="Longitude (E)">
            <value>118.06</value>
          </Data>
          <Data name="Depth (m)">
            <value>3510.0</value>
          </Data>
          <Data name="Basin">
            <value>WPac</value>
          </Data>
          <Data name="Time interval in ka (aprox.)">
            <value>0-6</value>
          </Data>
          <Data name="Average resolution in ka (aprox.)">
            <value>NA</value>
          </Data>
          <Data name="Source (PANGAEA:1; Tables:2; Sent by author:3; Digitized:4)">
            <value>4.0</value>
          </Data>
          <Data name="Type of data (Percentage:1; Fluxes:2; counts:3; Per gram:4)">
            <value>1.0</value>
          </Data>
          <Data name="Link (to Pangaea or to publication, if possible)">
            <value>http://www.sciencedirect.com/science/article/pii/0077757989901300</value>
          </Data>
          <Data name="Comments">
            <value>Data shown with depth scale. Ages calculated using published chronology. Age model from Wanga et al. (1999)</value>
          </Data>
        </ExtendedData>
        <Point>
          <coordinates>
            118.06,-10.78,0
          </coordinates>
        </Point>
      </Placemark>
      <Placemark>
        <name>GeoB 3603-2</name>
        <description><![CDATA[Reference: Boeckel (2003)<br>Title: Present and past coccolith assemblages in the South Atlantic: implications for species ecology, carbonate contribution and paleoceanographic applicability<br>Latitude (N): -35.13<br>Longitude (E): 17.54<br>Depth (m): 2840<br>Basin: SAtl<br>Time interval in ka (aprox.): 24-19/6-0<br>Average resolution in ka (aprox.): NA<br>Source (PANGAEA:1; Tables:2; Sent by author:3; Digitized:4): 3<br>Type of data (Percentage:1; Fluxes:2; counts:3; Per gram:4): 3<br>Link (to Pangaea or to publication, if possible): http://elib.suub.uni-bremen.de/ip/docs/00010331.pdf<br>Comments: ]]></description>
        <styleUrl>#icon-1739-558B2F-labelson</styleUrl>
        <ExtendedData>
          <Data name="Reference">
            <value>Boeckel (2003)</value>
          </Data>
          <Data name="Title">
            <value>Present and past coccolith assemblages in the South Atlantic: implications for species ecology, carbonate contribution and paleoceanographic applicability</value>
          </Data>
          <Data name="Latitude (N)">
            <value>-35.13</value>
          </Data>
          <Data name="Longitude (E)">
            <value>17.54</value>
          </Data>
          <Data name="Depth (m)">
            <value>2840.0</value>
          </Data>
          <Data name="Basin">
            <value>SAtl</value>
          </Data>
          <Data name="Time interval in ka (aprox.)">
            <value>24-19/6-0</value>
          </Data>
          <Data name="Average resolution in ka (aprox.)">
            <value>NA</value>
          </Data>
          <Data name="Source (PANGAEA:1; Tables:2; Sent by author:3; Digitized:4)">
            <value>3.0</value>
          </Data>
          <Data name="Type of data (Percentage:1; Fluxes:2; counts:3; Per gram:4)">
            <value>3.0</value>
          </Data>
          <Data name="Link (to Pangaea or to publication, if possible)">
            <value>http://elib.suub.uni-bremen.de/ip/docs/00010331.pdf</value>
          </Data>
          <Data name="Comments">
            <value/>
          </Data>
        </ExtendedData>
        <Point>
          <coordinates>
            17.54,-35.13,0
          </coordinates>
        </Point>
      </Placemark>
      <Placemark>
        <name>MD06-3067</name>
        <description><![CDATA[Reference: Boillet et al. (2011)<br>Title: Mindanao Dome variability over the last 160 kyr: Episodic glacial cooling of the West Pacific Warm Pool.<br>Latitude (N): 6.51<br>Longitude (E): 126.50<br>Depth (m): 1575<br>Basin: WPac<br>Time interval in ka (aprox.): 0-160<br>Average resolution in ka (aprox.): 0.2-1<br>Source (PANGAEA:1; Tables:2; Sent by author:3; Digitized:4): 1<br>Type of data (Percentage:1; Fluxes:2; counts:3; Per gram:4): 1<br>Link (to Pangaea or to publication, if possible): https://doi.pangaea.de/10.1594/PANGAEA.770282<br>Comments: ]]></description>
        <styleUrl>#icon-1739-558B2F-labelson</styleUrl>
        <ExtendedData>
          <Data name="Reference">
            <value>Boillet et al. (2011)</value>
          </Data>
          <Data name="Title">
            <value>Mindanao Dome variability over the last 160 kyr: Episodic glacial cooling of the West Pacific Warm Pool.</value>
          </Data>
          <Data name="Latitude (N)">
            <value>6.51</value>
          </Data>
          <Data name="Longitude (E)">
            <value>126.50</value>
          </Data>
          <Data name="Depth (m)">
            <value>1575.0</value>
          </Data>
          <Data name="Basin">
            <value>WPac</value>
          </Data>
          <Data name="Time interval in ka (aprox.)">
            <value>0-160</value>
          </Data>
          <Data name="Average resolution in ka (aprox.)">
            <value>0.2-1</value>
          </Data>
          <Data name="Source (PANGAEA:1; Tables:2; Sent by author:3; Digitized:4)">
            <value>1.0</value>
          </Data>
          <Data name="Type of data (Percentage:1; Fluxes:2; counts:3; Per gram:4)">
            <value>1.0</value>
          </Data>
          <Data name="Link (to Pangaea or to publication, if possible)">
            <value>https://doi.pangaea.de/10.1594/PANGAEA.770282</value>
          </Data>
          <Data name="Comments">
            <value/>
          </Data>
        </ExtendedData>
        <Point>
          <coordinates>
            126.5,6.51,0
          </coordinates>
        </Point>
      </Placemark>
      <Placemark>
        <name>ODP Site 1209B </name>
        <description><![CDATA[Reference: Bordiga et al. (2014)<br>Title: Coccolithophore carbonate during the last 450 ka in the NW Pacific Ocean (ODP site 1209B, Shatsky Rise)<br>Latitude (N): 32.65<br>Longitude (E): 158.50<br>Depth (m): 2387<br>Basin: WPac<br>Time interval in ka (aprox.): 0-450<br>Average resolution in ka (aprox.): 7.4<br>Source (PANGAEA:1; Tables:2; Sent by author:3; Digitized:4): 4<br>Type of data (Percentage:1; Fluxes:2; counts:3; Per gram:4): 1<br>Link (to Pangaea or to publication, if possible): http://onlinelibrary.wiley.com/doi/10.1002/jqs.2677/abstract<br>Comments: ]]></description>
        <styleUrl>#icon-1739-558B2F-labelson</styleUrl>
        <ExtendedData>
          <Data name="Reference">
            <value>Bordiga et al. (2014)</value>
          </Data>
          <Data name="Title">
            <value>Coccolithophore carbonate during the last 450 ka in the NW Pacific Ocean (ODP site 1209B, Shatsky Rise)</value>
          </Data>
          <Data name="Latitude (N)">
            <value>32.65</value>
          </Data>
          <Data name="Longitude (E)">
            <value>158.50</value>
          </Data>
          <Data name="Depth (m)">
            <value>2387.0</value>
          </Data>
          <Data name="Basin">
            <value>WPac</value>
          </Data>
          <Data name="Time interval in ka (aprox.)">
            <value>0-450</value>
          </Data>
          <Data name="Average resolution in ka (aprox.)">
            <value>7.4</value>
          </Data>
          <Data name="Source (PANGAEA:1; Tables:2; Sent by author:3; Digitized:4)">
            <value>4.0</value>
          </Data>
          <Data name="Type of data (Percentage:1; Fluxes:2; counts:3; Per gram:4)">
            <value>1.0</value>
          </Data>
          <Data name="Link (to Pangaea or to publication, if possible)">
            <value>http://onlinelibrary.wiley.com/doi/10.1002/jqs.2677/abstract</value>
          </Data>
          <Data name="Comments">
            <value/>
          </Data>
        </ExtendedData>
        <Point>
          <coordinates>
            158.5,32.65,0
          </coordinates>
        </Point>
      </Placemark>
      <Placemark>
        <name>SK 17</name>
        <description><![CDATA[Reference: Cabarcos et al. (2014)<br>Title: Monsoonal dynamics and evolution of the primary productivity in theeastern Arabian Sea over the past 30 ka<br>Latitude (N): 15.25<br>Longitude (E): 72.96<br>Depth (m): 840<br>Basin: Ind<br>Time interval in ka (aprox.): 0-30<br>Average resolution in ka (aprox.): 0.3<br>Source (PANGAEA:1; Tables:2; Sent by author:3; Digitized:4): 4<br>Type of data (Percentage:1; Fluxes:2; counts:3; Per gram:4): 1<br>Link (to Pangaea or to publication, if possible): http://www.sciencedirect.com/science/article/pii/S0031018214003605<br>Comments: ]]></description>
        <styleUrl>#icon-1739-558B2F-labelson</styleUrl>
        <ExtendedData>
          <Data name="Reference">
            <value>Cabarcos et al. (2014)</value>
          </Data>
          <Data name="Title">
            <value>Monsoonal dynamics and evolution of the primary productivity in theeastern Arabian Sea over the past 30 ka</value>
          </Data>
          <Data name="Latitude (N)">
            <value>15.25</value>
          </Data>
          <Data name="Longitude (E)">
            <value>72.96</value>
          </Data>
          <Data name="Depth (m)">
            <value>840.0</value>
          </Data>
          <Data name="Basin">
            <value>Ind</value>
          </Data>
          <Data name="Time interval in ka (aprox.)">
            <value>0-30</value>
          </Data>
          <Data name="Average resolution in ka (aprox.)">
            <value>0.3</value>
          </Data>
          <Data name="Source (PANGAEA:1; Tables:2; Sent by author:3; Digitized:4)">
            <value>4.0</value>
          </Data>
          <Data name="Type of data (Percentage:1; Fluxes:2; counts:3; Per gram:4)">
            <value>1.0</value>
          </Data>
          <Data name="Link (to Pangaea or to publication, if possible)">
            <value>http://www.sciencedirect.com/science/article/pii/S0031018214003605</value>
          </Data>
          <Data name="Comments">
            <value/>
          </Data>
        </ExtendedData>
        <Point>
          <coordinates>
            72.96,15.25,0
          </coordinates>
        </Point>
      </Placemark>
      <Placemark>
        <name>GeoB1028-5</name>
        <description><![CDATA[Reference: Cepek (2000)<br>Title: Zeitliche und räumliche Variationen von Coccolithophoriden-Gemeinschaften im subtropischen Ost-Atlantik: Untersuchungen an Plankton, Sinkstoffen und Sedimenten<br>Latitude (N): -20.10<br>Longitude (E): 9.19<br>Depth (m): 2209<br>Basin: SAtl<br>Time interval in ka (aprox.): 0-400<br>Average resolution in ka (aprox.): 1-5<br>Source (PANGAEA:1; Tables:2; Sent by author:3; Digitized:4): 1<br>Type of data (Percentage:1; Fluxes:2; counts:3; Per gram:4): 2<br>Link (to Pangaea or to publication, if possible): https://doi.pangaea.de/10.1594/PANGAEA.57089<br>Comments: ]]></description>
        <styleUrl>#icon-1739-558B2F-labelson</styleUrl>
        <ExtendedData>
          <Data name="Reference">
            <value>Cepek (2000)</value>
          </Data>
          <Data name="Title">
            <value>Zeitliche und räumliche Variationen von Coccolithophoriden-Gemeinschaften im subtropischen Ost-Atlantik: Untersuchungen an Plankton, Sinkstoffen und Sedimenten</value>
          </Data>
          <Data name="Latitude (N)">
            <value>-20.10</value>
          </Data>
          <Data name="Longitude (E)">
            <value>9.19</value>
          </Data>
          <Data name="Depth (m)">
            <value>2209.0</value>
          </Data>
          <Data name="Basin">
            <value>SAtl</value>
          </Data>
          <Data name="Time interval in ka (aprox.)">
            <value>0-400</value>
          </Data>
          <Data name="Average resolution in ka (aprox.)">
            <value>1-5</value>
          </Data>
          <Data name="Source (PANGAEA:1; Tables:2; Sent by author:3; Digitized:4)">
            <value>1.0</value>
          </Data>
          <Data name="Type of data (Percentage:1; Fluxes:2; counts:3; Per gram:4)">
            <value>2.0</value>
          </Data>
          <Data name="Link (to Pangaea or to publication, if possible)">
            <value>https://doi.pangaea.de/10.1594/PANGAEA.57089</value>
          </Data>
          <Data name="Comments">
            <value/>
          </Data>
        </ExtendedData>
        <Point>
          <coordinates>
            9.19,-20.1,0
          </coordinates>
        </Point>
      </Placemark>
      <Placemark>
        <name>K708-001 </name>
        <description><![CDATA[Reference: Climap Project Members (1997)<br>Title: Nannofossil assemblage in surface sediments.<br>Latitude (N): 50<br>Longitude (E): -23.7333<br>Depth (m): 4053<br>Basin: NAtl<br>Time interval in ka (aprox.): 21<br>Average resolution in ka (aprox.): <br>Source (PANGAEA:1; Tables:2; Sent by author:3; Digitized:4): 4<br>Type of data (Percentage:1; Fluxes:2; counts:3; Per gram:4): 1<br>Link (to Pangaea or to publication, if possible): de/10.1594/PANGAEA.51924<br>Comments: ]]></description>
        <styleUrl>#icon-1739-558B2F-labelson</styleUrl>
        <ExtendedData>
          <Data name="Reference">
            <value>Climap Project Members (1997)</value>
          </Data>
          <Data name="Title">
            <value>Nannofossil assemblage in surface sediments.</value>
          </Data>
          <Data name="Latitude (N)">
            <value>50</value>
          </Data>
          <Data name="Longitude (E)">
            <value>-23.7333</value>
          </Data>
          <Data name="Depth (m)">
            <value>4053.0</value>
          </Data>
          <Data name="Basin">
            <value>NAtl</value>
          </Data>
          <Data name="Time interval in ka (aprox.)">
            <value>21</value>
          </Data>
          <Data name="Average resolution in ka (aprox.)">
            <value/>
          </Data>
          <Data name="Source (PANGAEA:1; Tables:2; Sent by author:3; Digitized:4)">
            <value>4.0</value>
          </Data>
          <Data name="Type of data (Percentage:1; Fluxes:2; counts:3; Per gram:4)">
            <value>1.0</value>
          </Data>
          <Data name="Link (to Pangaea or to publication, if possible)">
            <value>de/10.1594/PANGAEA.51924</value>
          </Data>
          <Data name="Comments">
            <value/>
          </Data>
        </ExtendedData>
        <Point>
          <coordinates>
            -23.7333,50,0
          </coordinates>
        </Point>
      </Placemark>
      <Placemark>
        <name>K708-004 </name>
        <description><![CDATA[Reference: Climap Project Members (1997)<br>Title: Nannofossil assemblage in surface sediments.<br>Latitude (N): 49.9833<br>Longitude (E): -25.0167<br>Depth (m): 3346<br>Basin: NAtl<br>Time interval in ka (aprox.): 21<br>Average resolution in ka (aprox.): <br>Source (PANGAEA:1; Tables:2; Sent by author:3; Digitized:4): 4<br>Type of data (Percentage:1; Fluxes:2; counts:3; Per gram:4): 1<br>Link (to Pangaea or to publication, if possible): de/10.1594/PANGAEA.51924<br>Comments: ]]></description>
        <styleUrl>#icon-1739-558B2F-labelson</styleUrl>
        <ExtendedData>
          <Data name="Reference">
            <value>Climap Project Members (1997)</value>
          </Data>
          <Data name="Title">
            <value>Nannofossil assemblage in surface sediments.</value>
          </Data>
          <Data name="Latitude (N)">
            <value>49.9833</value>
          </Data>
          <Data name="Longitude (E)">
            <value>-25.0167</value>
          </Data>
          <Data name="Depth (m)">
            <value>3346.0</value>
          </Data>
          <Data name="Basin">
            <value>NAtl</value>
          </Data>
          <Data name="Time interval in ka (aprox.)">
            <value>21</value>
          </Data>
          <Data name="Average resolution in ka (aprox.)">
            <value/>
          </Data>
          <Data name="Source (PANGAEA:1; Tables:2; Sent by author:3; Digitized:4)">
            <value>4.0</value>
          </Data>
          <Data name="Type of data (Percentage:1; Fluxes:2; counts:3; Per gram:4)">
            <value>1.0</value>
          </Data>
          <Data name="Link (to Pangaea or to publication, if possible)">
            <value>de/10.1594/PANGAEA.51924</value>
          </Data>
          <Data name="Comments">
            <value/>
          </Data>
        </ExtendedData>
        <Point>
          <coordinates>
            -25.0167,49.9833,0
          </coordinates>
        </Point>
      </Placemark>
      <Placemark>
        <name>K708-006 </name>
        <description><![CDATA[Reference: Climap Project Members (1997)<br>Title: Nannofossil assemblage in surface sediments.<br>Latitude (N): 51.55<br>Longitude (E): -29.5667<br>Depth (m): 2469<br>Basin: NAtl<br>Time interval in ka (aprox.): 21<br>Average resolution in ka (aprox.): <br>Source (PANGAEA:1; Tables:2; Sent by author:3; Digitized:4): 4<br>Type of data (Percentage:1; Fluxes:2; counts:3; Per gram:4): 1<br>Link (to Pangaea or to publication, if possible): de/10.1594/PANGAEA.51924<br>Comments: ]]></description>
        <styleUrl>#icon-1739-558B2F-labelson</styleUrl>
        <ExtendedData>
          <Data name="Reference">
            <value>Climap Project Members (1997)</value>
          </Data>
          <Data name="Title">
            <value>Nannofossil assemblage in surface sediments.</value>
          </Data>
          <Data name="Latitude (N)">
            <value>51.55</value>
          </Data>
          <Data name="Longitude (E)">
            <value>-29.5667</value>
          </Data>
          <Data name="Depth (m)">
            <value>2469.0</value>
          </Data>
          <Data name="Basin">
            <value>NAtl</value>
          </Data>
          <Data name="Time interval in ka (aprox.)">
            <value>21</value>
          </Data>
          <Data name="Average resolution in ka (aprox.)">
            <value/>
          </Data>
          <Data name="Source (PANGAEA:1; Tables:2; Sent by author:3; Digitized:4)">
            <value>4.0</value>
          </Data>
          <Data name="Type of data (Percentage:1; Fluxes:2; counts:3; Per gram:4)">
            <value>1.0</value>
          </Data>
          <Data name="Link (to Pangaea or to publication, if possible)">
            <value>de/10.1594/PANGAEA.51924</value>
          </Data>
          <Data name="Comments">
            <value/>
          </Data>
        </ExtendedData>
        <Point>
          <coordinates>
            -29.5667,51.55,0
          </coordinates>
        </Point>
      </Placemark>
      <Placemark>
        <name>K708-007 </name>
        <description><![CDATA[Reference: Climap Project Members (1997)<br>Title: Nannofossil assemblage in surface sediments.<br>Latitude (N): 53.9333<br>Longitude (E): -24.0833<br>Depth (m): 3502<br>Basin: NAtl<br>Time interval in ka (aprox.): 21<br>Average resolution in ka (aprox.): <br>Source (PANGAEA:1; Tables:2; Sent by author:3; Digitized:4): 4<br>Type of data (Percentage:1; Fluxes:2; counts:3; Per gram:4): 1<br>Link (to Pangaea or to publication, if possible): de/10.1594/PANGAEA.51924<br>Comments: ]]></description>
        <styleUrl>#icon-1739-558B2F-labelson</styleUrl>
        <ExtendedData>
          <Data name="Reference">
            <value>Climap Project Members (1997)</value>
          </Data>
          <Data name="Title">
            <value>Nannofossil assemblage in surface sediments.</value>
          </Data>
          <Data name="Latitude (N)">
            <value>53.9333</value>
          </Data>
          <Data name="Longitude (E)">
            <value>-24.0833</value>
          </Data>
          <Data name="Depth (m)">
            <value>3502.0</value>
          </Data>
          <Data name="Basin">
            <value>NAtl</value>
          </Data>
          <Data name="Time interval in ka (aprox.)">
            <value>21</value>
          </Data>
          <Data name="Average resolution in ka (aprox.)">
            <value/>
          </Data>
          <Data name="Source (PANGAEA:1; Tables:2; Sent by author:3; Digitized:4)">
            <value>4.0</value>
          </Data>
          <Data name="Type of data (Percentage:1; Fluxes:2; counts:3; Per gram:4)">
            <value>1.0</value>
          </Data>
          <Data name="Link (to Pangaea or to publication, if possible)">
            <value>de/10.1594/PANGAEA.51924</value>
          </Data>
          <Data name="Comments">
            <value/>
          </Data>
        </ExtendedData>
        <Point>
          <coordinates>
            -24.0833,53.9333,0
          </coordinates>
        </Point>
      </Placemark>
      <Placemark>
        <name>K708-008 </name>
        <description><![CDATA[Reference: Climap Project Members (1997)<br>Title: Nannofossil assemblage in surface sediments.<br>Latitude (N): 52.7333<br>Longitude (E): -22.55<br>Depth (m): 4009<br>Basin: NAtl<br>Time interval in ka (aprox.): 21<br>Average resolution in ka (aprox.): <br>Source (PANGAEA:1; Tables:2; Sent by author:3; Digitized:4): 4<br>Type of data (Percentage:1; Fluxes:2; counts:3; Per gram:4): 1<br>Link (to Pangaea or to publication, if possible): de/10.1594/PANGAEA.51924<br>Comments: ]]></description>
        <styleUrl>#icon-1739-558B2F-labelson</styleUrl>
        <ExtendedData>
          <Data name="Reference">
            <value>Climap Project Members (1997)</value>
          </Data>
          <Data name="Title">
            <value>Nannofossil assemblage in surface sediments.</value>
          </Data>
          <Data name="Latitude (N)">
            <value>52.7333</value>
          </Data>
          <Data name="Longitude (E)">
            <value>-22.55</value>
          </Data>
          <Data name="Depth (m)">
            <value>4009.0</value>
          </Data>
          <Data name="Basin">
            <value>NAtl</value>
          </Data>
          <Data name="Time interval in ka (aprox.)">
            <value>21</value>
          </Data>
          <Data name="Average resolution in ka (aprox.)">
            <value/>
          </Data>
          <Data name="Source (PANGAEA:1; Tables:2; Sent by author:3; Digitized:4)">
            <value>4.0</value>
          </Data>
          <Data name="Type of data (Percentage:1; Fluxes:2; counts:3; Per gram:4)">
            <value>1.0</value>
          </Data>
          <Data name="Link (to Pangaea or to publication, if possible)">
            <value>de/10.1594/PANGAEA.51924</value>
          </Data>
          <Data name="Comments">
            <value/>
          </Data>
        </ExtendedData>
        <Point>
          <coordinates>
            -22.55,52.7333,0
          </coordinates>
        </Point>
      </Placemark>
      <Placemark>
        <name>RC09-225 </name>
        <description><![CDATA[Reference: Climap Project Members (1997)<br>Title: Nannofossil assemblage in surface sediments.<br>Latitude (N): 54.983<br>Longitude (E): -15.4<br>Depth (m): 2334<br>Basin: NAtl<br>Time interval in ka (aprox.): 21<br>Average resolution in ka (aprox.): <br>Source (PANGAEA:1; Tables:2; Sent by author:3; Digitized:4): 4<br>Type of data (Percentage:1; Fluxes:2; counts:3; Per gram:4): 1<br>Link (to Pangaea or to publication, if possible): de/10.1594/PANGAEA.51924<br>Comments: ]]></description>
        <styleUrl>#icon-1739-558B2F-labelson</styleUrl>
        <ExtendedData>
          <Data name="Reference">
            <value>Climap Project Members (1997)</value>
          </Data>
          <Data name="Title">
            <value>Nannofossil assemblage in surface sediments.</value>
          </Data>
          <Data name="Latitude (N)">
            <value>54.983</value>
          </Data>
          <Data name="Longitude (E)">
            <value>-15.4</value>
          </Data>
          <Data name="Depth (m)">
            <value>2334.0</value>
          </Data>
          <Data name="Basin">
            <value>NAtl</value>
          </Data>
          <Data name="Time interval in ka (aprox.)">
            <value>21</value>
          </Data>
          <Data name="Average resolution in ka (aprox.)">
            <value/>
          </Data>
          <Data name="Source (PANGAEA:1; Tables:2; Sent by author:3; Digitized:4)">
            <value>4.0</value>
          </Data>
          <Data name="Type of data (Percentage:1; Fluxes:2; counts:3; Per gram:4)">
            <value>1.0</value>
          </Data>
          <Data name="Link (to Pangaea or to publication, if possible)">
            <value>de/10.1594/PANGAEA.51924</value>
          </Data>
          <Data name="Comments">
            <value/>
          </Data>
        </ExtendedData>
        <Point>
          <coordinates>
            -15.4,54.983,0
          </coordinates>
        </Point>
      </Placemark>
      <Placemark>
        <name>RC09-228 </name>
        <description><![CDATA[Reference: Climap Project Members (1997)<br>Title: Nannofossil assemblage in surface sediments.<br>Latitude (N): 52.55<br>Longitude (E): -18.75<br>Depth (m): 3981<br>Basin: NAtl<br>Time interval in ka (aprox.): 21<br>Average resolution in ka (aprox.): <br>Source (PANGAEA:1; Tables:2; Sent by author:3; Digitized:4): 4<br>Type of data (Percentage:1; Fluxes:2; counts:3; Per gram:4): 1<br>Link (to Pangaea or to publication, if possible): de/10.1594/PANGAEA.51924<br>Comments: ]]></description>
        <styleUrl>#icon-1739-558B2F-labelson</styleUrl>
        <ExtendedData>
          <Data name="Reference">
            <value>Climap Project Members (1997)</value>
          </Data>
          <Data name="Title">
            <value>Nannofossil assemblage in surface sediments.</value>
          </Data>
          <Data name="Latitude (N)">
            <value>52.55</value>
          </Data>
          <Data name="Longitude (E)">
            <value>-18.75</value>
          </Data>
          <Data name="Depth (m)">
            <value>3981.0</value>
          </Data>
          <Data name="Basin">
            <value>NAtl</value>
          </Data>
          <Data name="Time interval in ka (aprox.)">
            <value>21</value>
          </Data>
          <Data name="Average resolution in ka (aprox.)">
            <value/>
          </Data>
          <Data name="Source (PANGAEA:1; Tables:2; Sent by author:3; Digitized:4)">
            <value>4.0</value>
          </Data>
          <Data name="Type of data (Percentage:1; Fluxes:2; counts:3; Per gram:4)">
            <value>1.0</value>
          </Data>
          <Data name="Link (to Pangaea or to publication, if possible)">
            <value>de/10.1594/PANGAEA.51924</value>
          </Data>
          <Data name="Comments">
            <value/>
          </Data>
        </ExtendedData>
        <Point>
          <coordinates>
            -18.75,52.55,0
          </coordinates>
        </Point>
      </Placemark>
      <Placemark>
        <name>RE5-034 </name>
        <description><![CDATA[Reference: Climap Project Members (1997)<br>Title: Nannofossil assemblage in surface sediments.<br>Latitude (N): 42.3833<br>Longitude (E): -21.9667<br>Depth (m): 3750<br>Basin: NAtl<br>Time interval in ka (aprox.): 21<br>Average resolution in ka (aprox.): <br>Source (PANGAEA:1; Tables:2; Sent by author:3; Digitized:4): 4<br>Type of data (Percentage:1; Fluxes:2; counts:3; Per gram:4): 1<br>Link (to Pangaea or to publication, if possible): de/10.1594/PANGAEA.51924<br>Comments: ]]></description>
        <styleUrl>#icon-1739-558B2F-labelson</styleUrl>
        <ExtendedData>
          <Data name="Reference">
            <value>Climap Project Members (1997)</value>
          </Data>
          <Data name="Title">
            <value>Nannofossil assemblage in surface sediments.</value>
          </Data>
          <Data name="Latitude (N)">
            <value>42.3833</value>
          </Data>
          <Data name="Longitude (E)">
            <value>-21.9667</value>
          </Data>
          <Data name="Depth (m)">
            <value>3750.0</value>
          </Data>
          <Data name="Basin">
            <value>NAtl</value>
          </Data>
          <Data name="Time interval in ka (aprox.)">
            <value>21</value>
          </Data>
          <Data name="Average resolution in ka (aprox.)">
            <value/>
          </Data>
          <Data name="Source (PANGAEA:1; Tables:2; Sent by author:3; Digitized:4)">
            <value>4.0</value>
          </Data>
          <Data name="Type of data (Percentage:1; Fluxes:2; counts:3; Per gram:4)">
            <value>1.0</value>
          </Data>
          <Data name="Link (to Pangaea or to publication, if possible)">
            <value>de/10.1594/PANGAEA.51924</value>
          </Data>
          <Data name="Comments">
            <value/>
          </Data>
        </ExtendedData>
        <Point>
          <coordinates>
            -21.9667,42.3833,0
          </coordinates>
        </Point>
      </Placemark>
      <Placemark>
        <name>RE5-036 </name>
        <description><![CDATA[Reference: Climap Project Members (1997)<br>Title: Nannofossil assemblage in surface sediments.<br>Latitude (N): 46.9167<br>Longitude (E): -18.5833<br>Depth (m): 4500<br>Basin: NAtl<br>Time interval in ka (aprox.): 21<br>Average resolution in ka (aprox.): <br>Source (PANGAEA:1; Tables:2; Sent by author:3; Digitized:4): 4<br>Type of data (Percentage:1; Fluxes:2; counts:3; Per gram:4): 1<br>Link (to Pangaea or to publication, if possible): de/10.1594/PANGAEA.51924<br>Comments: ]]></description>
        <styleUrl>#icon-1739-558B2F-labelson</styleUrl>
        <ExtendedData>
          <Data name="Reference">
            <value>Climap Project Members (1997)</value>
          </Data>
          <Data name="Title">
            <value>Nannofossil assemblage in surface sediments.</value>
          </Data>
          <Data name="Latitude (N)">
            <value>46.9167</value>
          </Data>
          <Data name="Longitude (E)">
            <value>-18.5833</value>
          </Data>
          <Data name="Depth (m)">
            <value>4500.0</value>
          </Data>
          <Data name="Basin">
            <value>NAtl</value>
          </Data>
          <Data name="Time interval in ka (aprox.)">
            <value>21</value>
          </Data>
          <Data name="Average resolution in ka (aprox.)">
            <value/>
          </Data>
          <Data name="Source (PANGAEA:1; Tables:2; Sent by author:3; Digitized:4)">
            <value>4.0</value>
          </Data>
          <Data name="Type of data (Percentage:1; Fluxes:2; counts:3; Per gram:4)">
            <value>1.0</value>
          </Data>
          <Data name="Link (to Pangaea or to publication, if possible)">
            <value>de/10.1594/PANGAEA.51924</value>
          </Data>
          <Data name="Comments">
            <value/>
          </Data>
        </ExtendedData>
        <Point>
          <coordinates>
            -18.5833,46.9167,0
          </coordinates>
        </Point>
      </Placemark>
      <Placemark>
        <name>V23-100 </name>
        <description><![CDATA[Reference: Climap Project Members (1997)<br>Title: Nannofossil assemblage in surface sediments.<br>Latitude (N): 21.3<br>Longitude (E): -22.68<br>Depth (m): 4579<br>Basin: NAtl<br>Time interval in ka (aprox.): 21<br>Average resolution in ka (aprox.): <br>Source (PANGAEA:1; Tables:2; Sent by author:3; Digitized:4): 4<br>Type of data (Percentage:1; Fluxes:2; counts:3; Per gram:4): 1<br>Link (to Pangaea or to publication, if possible): de/10.1594/PANGAEA.51924<br>Comments: ]]></description>
        <styleUrl>#icon-1739-558B2F-labelson</styleUrl>
        <ExtendedData>
          <Data name="Reference">
            <value>Climap Project Members (1997)</value>
          </Data>
          <Data name="Title">
            <value>Nannofossil assemblage in surface sediments.</value>
          </Data>
          <Data name="Latitude (N)">
            <value>21.3</value>
          </Data>
          <Data name="Longitude (E)">
            <value>-22.68</value>
          </Data>
          <Data name="Depth (m)">
            <value>4579.0</value>
          </Data>
          <Data name="Basin">
            <value>NAtl</value>
          </Data>
          <Data name="Time interval in ka (aprox.)">
            <value>21</value>
          </Data>
          <Data name="Average resolution in ka (aprox.)">
            <value/>
          </Data>
          <Data name="Source (PANGAEA:1; Tables:2; Sent by author:3; Digitized:4)">
            <value>4.0</value>
          </Data>
          <Data name="Type of data (Percentage:1; Fluxes:2; counts:3; Per gram:4)">
            <value>1.0</value>
          </Data>
          <Data name="Link (to Pangaea or to publication, if possible)">
            <value>de/10.1594/PANGAEA.51924</value>
          </Data>
          <Data name="Comments">
            <value/>
          </Data>
        </ExtendedData>
        <Point>
          <coordinates>
            -22.68,21.3,0
          </coordinates>
        </Point>
      </Placemark>
      <Placemark>
        <name>V23-47 </name>
        <description><![CDATA[Reference: Climap Project Members (1997)<br>Title: Nannofossil assemblage in surface sediments.<br>Latitude (N): 61.6<br>Longitude (E): -28.22<br>Depth (m): 1558<br>Basin: NAtl<br>Time interval in ka (aprox.): 21<br>Average resolution in ka (aprox.): <br>Source (PANGAEA:1; Tables:2; Sent by author:3; Digitized:4): 4<br>Type of data (Percentage:1; Fluxes:2; counts:3; Per gram:4): 1<br>Link (to Pangaea or to publication, if possible): de/10.1594/PANGAEA.51924<br>Comments: ]]></description>
        <styleUrl>#icon-1739-558B2F-labelson</styleUrl>
        <ExtendedData>
          <Data name="Reference">
            <value>Climap Project Members (1997)</value>
          </Data>
          <Data name="Title">
            <value>Nannofossil assemblage in surface sediments.</value>
          </Data>
          <Data name="Latitude (N)">
            <value>61.6</value>
          </Data>
          <Data name="Longitude (E)">
            <value>-28.22</value>
          </Data>
          <Data name="Depth (m)">
            <value>1558.0</value>
          </Data>
          <Data name="Basin">
            <value>NAtl</value>
          </Data>
          <Data name="Time interval in ka (aprox.)">
            <value>21</value>
          </Data>
          <Data name="Average resolution in ka (aprox.)">
            <value/>
          </Data>
          <Data name="Source (PANGAEA:1; Tables:2; Sent by author:3; Digitized:4)">
            <value>4.0</value>
          </Data>
          <Data name="Type of data (Percentage:1; Fluxes:2; counts:3; Per gram:4)">
            <value>1.0</value>
          </Data>
          <Data name="Link (to Pangaea or to publication, if possible)">
            <value>de/10.1594/PANGAEA.51924</value>
          </Data>
          <Data name="Comments">
            <value/>
          </Data>
        </ExtendedData>
        <Point>
          <coordinates>
            -28.22,61.6,0
          </coordinates>
        </Point>
      </Placemark>
      <Placemark>
        <name>V23-82 </name>
        <description><![CDATA[Reference: Climap Project Members (1997)<br>Title: Nannofossil assemblage in surface sediments.<br>Latitude (N): 52.583<br>Longitude (E): -21.93<br>Depth (m): 3974<br>Basin: NAtl<br>Time interval in ka (aprox.): 21<br>Average resolution in ka (aprox.): <br>Source (PANGAEA:1; Tables:2; Sent by author:3; Digitized:4): 4<br>Type of data (Percentage:1; Fluxes:2; counts:3; Per gram:4): 1<br>Link (to Pangaea or to publication, if possible): de/10.1594/PANGAEA.51924<br>Comments: ]]></description>
        <styleUrl>#icon-1739-558B2F-labelson</styleUrl>
        <ExtendedData>
          <Data name="Reference">
            <value>Climap Project Members (1997)</value>
          </Data>
          <Data name="Title">
            <value>Nannofossil assemblage in surface sediments.</value>
          </Data>
          <Data name="Latitude (N)">
            <value>52.583</value>
          </Data>
          <Data name="Longitude (E)">
            <value>-21.93</value>
          </Data>
          <Data name="Depth (m)">
            <value>3974.0</value>
          </Data>
          <Data name="Basin">
            <value>NAtl</value>
          </Data>
          <Data name="Time interval in ka (aprox.)">
            <value>21</value>
          </Data>
          <Data name="Average resolution in ka (aprox.)">
            <value/>
          </Data>
          <Data name="Source (PANGAEA:1; Tables:2; Sent by author:3; Digitized:4)">
            <value>4.0</value>
          </Data>
          <Data name="Type of data (Percentage:1; Fluxes:2; counts:3; Per gram:4)">
            <value>1.0</value>
          </Data>
          <Data name="Link (to Pangaea or to publication, if possible)">
            <value>de/10.1594/PANGAEA.51924</value>
          </Data>
          <Data name="Comments">
            <value/>
          </Data>
        </ExtendedData>
        <Point>
          <coordinates>
            -21.93,52.583,0
          </coordinates>
        </Point>
      </Placemark>
      <Placemark>
        <name>V23-83 </name>
        <description><![CDATA[Reference: Climap Project Members (1997)<br>Title: Nannofossil assemblage in surface sediments.<br>Latitude (N): 49.867<br>Longitude (E): -24.25<br>Depth (m): 3871<br>Basin: NAtl<br>Time interval in ka (aprox.): 21<br>Average resolution in ka (aprox.): <br>Source (PANGAEA:1; Tables:2; Sent by author:3; Digitized:4): 4<br>Type of data (Percentage:1; Fluxes:2; counts:3; Per gram:4): 1<br>Link (to Pangaea or to publication, if possible): de/10.1594/PANGAEA.51924<br>Comments: ]]></description>
        <styleUrl>#icon-1739-558B2F-labelson</styleUrl>
        <ExtendedData>
          <Data name="Reference">
            <value>Climap Project Members (1997)</value>
          </Data>
          <Data name="Title">
            <value>Nannofossil assemblage in surface sediments.</value>
          </Data>
          <Data name="Latitude (N)">
            <value>49.867</value>
          </Data>
          <Data name="Longitude (E)">
            <value>-24.25</value>
          </Data>
          <Data name="Depth (m)">
            <value>3871.0</value>
          </Data>
          <Data name="Basin">
            <value>NAtl</value>
          </Data>
          <Data name="Time interval in ka (aprox.)">
            <value>21</value>
          </Data>
          <Data name="Average resolution in ka (aprox.)">
            <value/>
          </Data>
          <Data name="Source (PANGAEA:1; Tables:2; Sent by author:3; Digitized:4)">
            <value>4.0</value>
          </Data>
          <Data name="Type of data (Percentage:1; Fluxes:2; counts:3; Per gram:4)">
            <value>1.0</value>
          </Data>
          <Data name="Link (to Pangaea or to publication, if possible)">
            <value>de/10.1594/PANGAEA.51924</value>
          </Data>
          <Data name="Comments">
            <value/>
          </Data>
        </ExtendedData>
        <Point>
          <coordinates>
            -24.25,49.867,0
          </coordinates>
        </Point>
      </Placemark>
      <Placemark>
        <name>V23-84 </name>
        <description><![CDATA[Reference: Climap Project Members (1997)<br>Title: Nannofossil assemblage in surface sediments.<br>Latitude (N): 46<br>Longitude (E): -16.92<br>Depth (m): 4513<br>Basin: NAtl<br>Time interval in ka (aprox.): 21<br>Average resolution in ka (aprox.): <br>Source (PANGAEA:1; Tables:2; Sent by author:3; Digitized:4): 4<br>Type of data (Percentage:1; Fluxes:2; counts:3; Per gram:4): 1<br>Link (to Pangaea or to publication, if possible): de/10.1594/PANGAEA.51924<br>Comments: ]]></description>
        <styleUrl>#icon-1739-558B2F-labelson</styleUrl>
        <ExtendedData>
          <Data name="Reference">
            <value>Climap Project Members (1997)</value>
          </Data>
          <Data name="Title">
            <value>Nannofossil assemblage in surface sediments.</value>
          </Data>
          <Data name="Latitude (N)">
            <value>46</value>
          </Data>
          <Data name="Longitude (E)">
            <value>-16.92</value>
          </Data>
          <Data name="Depth (m)">
            <value>4513.0</value>
          </Data>
          <Data name="Basin">
            <value>NAtl</value>
          </Data>
          <Data name="Time interval in ka (aprox.)">
            <value>21</value>
          </Data>
          <Data name="Average resolution in ka (aprox.)">
            <value/>
          </Data>
          <Data name="Source (PANGAEA:1; Tables:2; Sent by author:3; Digitized:4)">
            <value>4.0</value>
          </Data>
          <Data name="Type of data (Percentage:1; Fluxes:2; counts:3; Per gram:4)">
            <value>1.0</value>
          </Data>
          <Data name="Link (to Pangaea or to publication, if possible)">
            <value>de/10.1594/PANGAEA.51924</value>
          </Data>
          <Data name="Comments">
            <value/>
          </Data>
        </ExtendedData>
        <Point>
          <coordinates>
            -16.92,46,0
          </coordinates>
        </Point>
      </Placemark>
      <Placemark>
        <name>V23-87 </name>
        <description><![CDATA[Reference: Climap Project Members (1997)<br>Title: Nannofossil assemblage in surface sediments.<br>Latitude (N): 34.083<br>Longitude (E): -19.7<br>Depth (m): 5127<br>Basin: NAtl<br>Time interval in ka (aprox.): 21<br>Average resolution in ka (aprox.): <br>Source (PANGAEA:1; Tables:2; Sent by author:3; Digitized:4): 4<br>Type of data (Percentage:1; Fluxes:2; counts:3; Per gram:4): 1<br>Link (to Pangaea or to publication, if possible): de/10.1594/PANGAEA.51924<br>Comments: ]]></description>
        <styleUrl>#icon-1739-558B2F-labelson</styleUrl>
        <ExtendedData>
          <Data name="Reference">
            <value>Climap Project Members (1997)</value>
          </Data>
          <Data name="Title">
            <value>Nannofossil assemblage in surface sediments.</value>
          </Data>
          <Data name="Latitude (N)">
            <value>34.083</value>
          </Data>
          <Data name="Longitude (E)">
            <value>-19.7</value>
          </Data>
          <Data name="Depth (m)">
            <value>5127.0</value>
          </Data>
          <Data name="Basin">
            <value>NAtl</value>
          </Data>
          <Data name="Time interval in ka (aprox.)">
            <value>21</value>
          </Data>
          <Data name="Average resolution in ka (aprox.)">
            <value/>
          </Data>
          <Data name="Source (PANGAEA:1; Tables:2; Sent by author:3; Digitized:4)">
            <value>4.0</value>
          </Data>
          <Data name="Type of data (Percentage:1; Fluxes:2; counts:3; Per gram:4)">
            <value>1.0</value>
          </Data>
          <Data name="Link (to Pangaea or to publication, if possible)">
            <value>de/10.1594/PANGAEA.51924</value>
          </Data>
          <Data name="Comments">
            <value/>
          </Data>
        </ExtendedData>
        <Point>
          <coordinates>
            -19.7,34.083,0
          </coordinates>
        </Point>
      </Placemark>
      <Placemark>
        <name>V27-110 </name>
        <description><![CDATA[Reference: Climap Project Members (1997)<br>Title: Nannofossil assemblage in surface sediments.<br>Latitude (N): 56.9<br>Longitude (E): -18.5<br>Depth (m): 1264<br>Basin: NAtl<br>Time interval in ka (aprox.): 21<br>Average resolution in ka (aprox.): <br>Source (PANGAEA:1; Tables:2; Sent by author:3; Digitized:4): 4<br>Type of data (Percentage:1; Fluxes:2; counts:3; Per gram:4): 1<br>Link (to Pangaea or to publication, if possible): de/10.1594/PANGAEA.51924<br>Comments: ]]></description>
        <styleUrl>#icon-1739-558B2F-labelson</styleUrl>
        <ExtendedData>
          <Data name="Reference">
            <value>Climap Project Members (1997)</value>
          </Data>
          <Data name="Title">
            <value>Nannofossil assemblage in surface sediments.</value>
          </Data>
          <Data name="Latitude (N)">
            <value>56.9</value>
          </Data>
          <Data name="Longitude (E)">
            <value>-18.5</value>
          </Data>
          <Data name="Depth (m)">
            <value>1264.0</value>
          </Data>
          <Data name="Basin">
            <value>NAtl</value>
          </Data>
          <Data name="Time interval in ka (aprox.)">
            <value>21</value>
          </Data>
          <Data name="Average resolution in ka (aprox.)">
            <value/>
          </Data>
          <Data name="Source (PANGAEA:1; Tables:2; Sent by author:3; Digitized:4)">
            <value>4.0</value>
          </Data>
          <Data name="Type of data (Percentage:1; Fluxes:2; counts:3; Per gram:4)">
            <value>1.0</value>
          </Data>
          <Data name="Link (to Pangaea or to publication, if possible)">
            <value>de/10.1594/PANGAEA.51924</value>
          </Data>
          <Data name="Comments">
            <value/>
          </Data>
        </ExtendedData>
        <Point>
          <coordinates>
            -18.5,56.9,0
          </coordinates>
        </Point>
      </Placemark>
      <Placemark>
        <name>V27-137 </name>
        <description><![CDATA[Reference: Climap Project Members (1997)<br>Title: Nannofossil assemblage in surface sediments.<br>Latitude (N): 42.7<br>Longitude (E): -17.07<br>Depth (m): 4883<br>Basin: NAtl<br>Time interval in ka (aprox.): 21<br>Average resolution in ka (aprox.): <br>Source (PANGAEA:1; Tables:2; Sent by author:3; Digitized:4): 4<br>Type of data (Percentage:1; Fluxes:2; counts:3; Per gram:4): 1<br>Link (to Pangaea or to publication, if possible): de/10.1594/PANGAEA.51924<br>Comments: ]]></description>
        <styleUrl>#icon-1739-558B2F-labelson</styleUrl>
        <ExtendedData>
          <Data name="Reference">
            <value>Climap Project Members (1997)</value>
          </Data>
          <Data name="Title">
            <value>Nannofossil assemblage in surface sediments.</value>
          </Data>
          <Data name="Latitude (N)">
            <value>42.7</value>
          </Data>
          <Data name="Longitude (E)">
            <value>-17.07</value>
          </Data>
          <Data name="Depth (m)">
            <value>4883.0</value>
          </Data>
          <Data name="Basin">
            <value>NAtl</value>
          </Data>
          <Data name="Time interval in ka (aprox.)">
            <value>21</value>
          </Data>
          <Data name="Average resolution in ka (aprox.)">
            <value/>
          </Data>
          <Data name="Source (PANGAEA:1; Tables:2; Sent by author:3; Digitized:4)">
            <value>4.0</value>
          </Data>
          <Data name="Type of data (Percentage:1; Fluxes:2; counts:3; Per gram:4)">
            <value>1.0</value>
          </Data>
          <Data name="Link (to Pangaea or to publication, if possible)">
            <value>de/10.1594/PANGAEA.51924</value>
          </Data>
          <Data name="Comments">
            <value/>
          </Data>
        </ExtendedData>
        <Point>
          <coordinates>
            -17.07,42.7,0
          </coordinates>
        </Point>
      </Placemark>
      <Placemark>
        <name>M39029-7</name>
        <description><![CDATA[Reference: Colmenero et al. (2004)<br>Title: Ocean surface water response to short-term climate changesrevealed by coccolithophores from the Gulf of Cadiz (NE Atlantic)and Alboran Sea (W Mediterranean)<br>Latitude (N): 36.04<br>Longitude (E): -8.22<br>Depth (m): 1917<br>Basin: NAtl<br>Time interval in ka (aprox.): 0-35<br>Average resolution in ka (aprox.): 1<br>Source (PANGAEA:1; Tables:2; Sent by author:3; Digitized:4): 4<br>Type of data (Percentage:1; Fluxes:2; counts:3; Per gram:4): 1<br>Link (to Pangaea or to publication, if possible): http://www.sciencedirect.com/science/article/pii/S0031018204000021<br>Comments: ]]></description>
        <styleUrl>#icon-1739-558B2F-labelson</styleUrl>
        <ExtendedData>
          <Data name="Reference">
            <value>Colmenero et al. (2004)</value>
          </Data>
          <Data name="Title">
            <value>Ocean surface water response to short-term climate changesrevealed by coccolithophores from the Gulf of Cadiz (NE Atlantic)and Alboran Sea (W Mediterranean)</value>
          </Data>
          <Data name="Latitude (N)">
            <value>36.04</value>
          </Data>
          <Data name="Longitude (E)">
            <value>-8.22</value>
          </Data>
          <Data name="Depth (m)">
            <value>1917.0</value>
          </Data>
          <Data name="Basin">
            <value>NAtl</value>
          </Data>
          <Data name="Time interval in ka (aprox.)">
            <value>0-35</value>
          </Data>
          <Data name="Average resolution in ka (aprox.)">
            <value>1</value>
          </Data>
          <Data name="Source (PANGAEA:1; Tables:2; Sent by author:3; Digitized:4)">
            <value>4.0</value>
          </Data>
          <Data name="Type of data (Percentage:1; Fluxes:2; counts:3; Per gram:4)">
            <value>1.0</value>
          </Data>
          <Data name="Link (to Pangaea or to publication, if possible)">
            <value>http://www.sciencedirect.com/science/article/pii/S0031018204000021</value>
          </Data>
          <Data name="Comments">
            <value/>
          </Data>
        </ExtendedData>
        <Point>
          <coordinates>
            -8.22,36.04,0
          </coordinates>
        </Point>
      </Placemark>
      <Placemark>
        <name>MD95-2043</name>
        <description><![CDATA[Reference: Colmenero et al. (2004)<br>Title: Ocean surface water response to short-term climate changesrevealed by coccolithophores from the Gulf of Cadiz (NE Atlantic)and Alboran Sea (W Mediterranean)<br>Latitude (N): 36.14<br>Longitude (E): -2.62<br>Depth (m): 1841<br>Basin: Med<br>Time interval in ka (aprox.): 0-52<br>Average resolution in ka (aprox.): 0.3<br>Source (PANGAEA:1; Tables:2; Sent by author:3; Digitized:4): 4<br>Type of data (Percentage:1; Fluxes:2; counts:3; Per gram:4): 1<br>Link (to Pangaea or to publication, if possible): http://www.sciencedirect.com/science/article/pii/S0031018204000021<br>Comments: ]]></description>
        <styleUrl>#icon-1739-558B2F-labelson</styleUrl>
        <ExtendedData>
          <Data name="Reference">
            <value>Colmenero et al. (2004)</value>
          </Data>
          <Data name="Title">
            <value>Ocean surface water response to short-term climate changesrevealed by coccolithophores from the Gulf of Cadiz (NE Atlantic)and Alboran Sea (W Mediterranean)</value>
          </Data>
          <Data name="Latitude (N)">
            <value>36.14</value>
          </Data>
          <Data name="Longitude (E)">
            <value>-2.62</value>
          </Data>
          <Data name="Depth (m)">
            <value>1841.0</value>
          </Data>
          <Data name="Basin">
            <value>Med</value>
          </Data>
          <Data name="Time interval in ka (aprox.)">
            <value>0-52</value>
          </Data>
          <Data name="Average resolution in ka (aprox.)">
            <value>0.3</value>
          </Data>
          <Data name="Source (PANGAEA:1; Tables:2; Sent by author:3; Digitized:4)">
            <value>4.0</value>
          </Data>
          <Data name="Type of data (Percentage:1; Fluxes:2; counts:3; Per gram:4)">
            <value>1.0</value>
          </Data>
          <Data name="Link (to Pangaea or to publication, if possible)">
            <value>http://www.sciencedirect.com/science/article/pii/S0031018204000021</value>
          </Data>
          <Data name="Comments">
            <value/>
          </Data>
        </ExtendedData>
        <Point>
          <coordinates>
            -2.62,36.14,0
          </coordinates>
        </Point>
      </Placemark>
      <Placemark>
        <name>MD97-2141</name>
        <description><![CDATA[Reference: de Garidel-Thoron et al. (2001)<br>Title: Millenial-scale dynamics of the East asian winter monsoon during the last 200,000 years<br>Latitude (N): 8.47<br>Longitude (E): 121.17<br>Depth (m): 3633<br>Basin: WPac<br>Time interval in ka (aprox.): 4-200<br>Average resolution in ka (aprox.): 0.07-0.5<br>Source (PANGAEA:1; Tables:2; Sent by author:3; Digitized:4): 2<br>Type of data (Percentage:1; Fluxes:2; counts:3; Per gram:4): 2<br>Link (to Pangaea or to publication, if possible): https://doi.pangaea.de/10.1594/PANGAEA.846603<br>Comments: ]]></description>
        <styleUrl>#icon-1739-558B2F-labelson</styleUrl>
        <ExtendedData>
          <Data name="Reference">
            <value>de Garidel-Thoron et al. (2001)</value>
          </Data>
          <Data name="Title">
            <value>Millenial-scale dynamics of the East asian winter monsoon during the last 200,000 years</value>
          </Data>
          <Data name="Latitude (N)">
            <value>8.47</value>
          </Data>
          <Data name="Longitude (E)">
            <value>121.17</value>
          </Data>
          <Data name="Depth (m)">
            <value>3633.0</value>
          </Data>
          <Data name="Basin">
            <value>WPac</value>
          </Data>
          <Data name="Time interval in ka (aprox.)">
            <value>4-200</value>
          </Data>
          <Data name="Average resolution in ka (aprox.)">
            <value>0.07-0.5</value>
          </Data>
          <Data name="Source (PANGAEA:1; Tables:2; Sent by author:3; Digitized:4)">
            <value>2.0</value>
          </Data>
          <Data name="Type of data (Percentage:1; Fluxes:2; counts:3; Per gram:4)">
            <value>2.0</value>
          </Data>
          <Data name="Link (to Pangaea or to publication, if possible)">
            <value>https://doi.pangaea.de/10.1594/PANGAEA.846603</value>
          </Data>
          <Data name="Comments">
            <value/>
          </Data>
        </ExtendedData>
        <Point>
          <coordinates>
            121.17,8.47,0
          </coordinates>
        </Point>
      </Placemark>
      <Placemark>
        <name>Arose C_33</name>
        <description><![CDATA[Reference: Di Stefano et al. (2015)<br>Title: Research paperMediterranean coccolith ecobiostratigraphy since the penultimateGlacial (the last 145,000 years) and ecobioevent traceability<br>Latitude (N): 38.39<br>Longitude (E): 10.35<br>Depth (m): 2368<br>Basin: Med<br>Time interval in ka (aprox.): 0-145<br>Average resolution in ka (aprox.): 0.2<br>Source (PANGAEA:1; Tables:2; Sent by author:3; Digitized:4): 4<br>Type of data (Percentage:1; Fluxes:2; counts:3; Per gram:4): 1<br>Link (to Pangaea or to publication, if possible): http://www.sciencedirect.com/science/article/pii/S0377839814001212<br>Comments: ]]></description>
        <styleUrl>#icon-1739-558B2F-labelson</styleUrl>
        <ExtendedData>
          <Data name="Reference">
            <value>Di Stefano et al. (2015)</value>
          </Data>
          <Data name="Title">
            <value>Research paperMediterranean coccolith ecobiostratigraphy since the penultimateGlacial (the last 145,000 years) and ecobioevent traceability</value>
          </Data>
          <Data name="Latitude (N)">
            <value>38.39</value>
          </Data>
          <Data name="Longitude (E)">
            <value>10.35</value>
          </Data>
          <Data name="Depth (m)">
            <value>2368.0</value>
          </Data>
          <Data name="Basin">
            <value>Med</value>
          </Data>
          <Data name="Time interval in ka (aprox.)">
            <value>0-145</value>
          </Data>
          <Data name="Average resolution in ka (aprox.)">
            <value>0.2</value>
          </Data>
          <Data name="Source (PANGAEA:1; Tables:2; Sent by author:3; Digitized:4)">
            <value>4.0</value>
          </Data>
          <Data name="Type of data (Percentage:1; Fluxes:2; counts:3; Per gram:4)">
            <value>1.0</value>
          </Data>
          <Data name="Link (to Pangaea or to publication, if possible)">
            <value>http://www.sciencedirect.com/science/article/pii/S0377839814001212</value>
          </Data>
          <Data name="Comments">
            <value/>
          </Data>
        </ExtendedData>
        <Point>
          <coordinates>
            10.35,38.39,0
          </coordinates>
        </Point>
      </Placemark>
      <Placemark>
        <name>MD06-3075</name>
        <description><![CDATA[Reference: Fraser et al. (2014)<br>Title: Precipitation variability within the West Pacific Warm Pool over the past 120?ka: evidence from the Davao Gulf, southern Philippines<br>Latitude (N): 6.48<br>Longitude (E): 125.83<br>Depth (m): 1878<br>Basin: WPac<br>Time interval in ka (aprox.): 0-120<br>Average resolution in ka (aprox.): 0-2<br>Source (PANGAEA:1; Tables:2; Sent by author:3; Digitized:4): 1<br>Type of data (Percentage:1; Fluxes:2; counts:3; Per gram:4): 1<br>Link (to Pangaea or to publication, if possible): https://doi.pangaea.de/10.1594/PANGAEA.837183<br>Comments: ]]></description>
        <styleUrl>#icon-1739-558B2F-labelson</styleUrl>
        <ExtendedData>
          <Data name="Reference">
            <value>Fraser et al. (2014)</value>
          </Data>
          <Data name="Title">
            <value>Precipitation variability within the West Pacific Warm Pool over the past 120?ka: evidence from the Davao Gulf, southern Philippines</value>
          </Data>
          <Data name="Latitude (N)">
            <value>6.48</value>
          </Data>
          <Data name="Longitude (E)">
            <value>125.83</value>
          </Data>
          <Data name="Depth (m)">
            <value>1878.0</value>
          </Data>
          <Data name="Basin">
            <value>WPac</value>
          </Data>
          <Data name="Time interval in ka (aprox.)">
            <value>0-120</value>
          </Data>
          <Data name="Average resolution in ka (aprox.)">
            <value>0-2</value>
          </Data>
          <Data name="Source (PANGAEA:1; Tables:2; Sent by author:3; Digitized:4)">
            <value>1.0</value>
          </Data>
          <Data name="Type of data (Percentage:1; Fluxes:2; counts:3; Per gram:4)">
            <value>1.0</value>
          </Data>
          <Data name="Link (to Pangaea or to publication, if possible)">
            <value>https://doi.pangaea.de/10.1594/PANGAEA.837183</value>
          </Data>
          <Data name="Comments">
            <value/>
          </Data>
        </ExtendedData>
        <Point>
          <coordinates>
            125.83,6.48,0
          </coordinates>
        </Point>
      </Placemark>
      <Placemark>
        <name>Site502B</name>
        <description><![CDATA[Reference: Giraudeau and Pujos (1990)<br>Title: Calcareous nannofossil-based transfer function in Caribbean Pleistocene sediments<br>Latitude (N): 17.08<br>Longitude (E): -66.72<br>Depth (m): 3050<br>Basin: NAtl<br>Time interval in ka (aprox.): 0-370<br>Average resolution in ka (aprox.): 6<br>Source (PANGAEA:1; Tables:2; Sent by author:3; Digitized:4): 4<br>Type of data (Percentage:1; Fluxes:2; counts:3; Per gram:4): 1<br>Link (to Pangaea or to publication, if possible): https://www.researchgate.net/publication/292685265_Calcareous_nannofossil-based_transfer_function_in_Caribbean_Pleistocene_sediments<br>Comments: ]]></description>
        <styleUrl>#icon-1739-558B2F-labelson</styleUrl>
        <ExtendedData>
          <Data name="Reference">
            <value>Giraudeau and Pujos (1990)</value>
          </Data>
          <Data name="Title">
            <value>Calcareous nannofossil-based transfer function in Caribbean Pleistocene sediments</value>
          </Data>
          <Data name="Latitude (N)">
            <value>17.08</value>
          </Data>
          <Data name="Longitude (E)">
            <value>-66.72</value>
          </Data>
          <Data name="Depth (m)">
            <value>3050.0</value>
          </Data>
          <Data name="Basin">
            <value>NAtl</value>
          </Data>
          <Data name="Time interval in ka (aprox.)">
            <value>0-370</value>
          </Data>
          <Data name="Average resolution in ka (aprox.)">
            <value>6</value>
          </Data>
          <Data name="Source (PANGAEA:1; Tables:2; Sent by author:3; Digitized:4)">
            <value>4.0</value>
          </Data>
          <Data name="Type of data (Percentage:1; Fluxes:2; counts:3; Per gram:4)">
            <value>1.0</value>
          </Data>
          <Data name="Link (to Pangaea or to publication, if possible)">
            <value>https://www.researchgate.net/publication/292685265_Calcareous_nannofossil-based_transfer_function_in_Caribbean_Pleistocene_sediments</value>
          </Data>
          <Data name="Comments">
            <value/>
          </Data>
        </ExtendedData>
        <Point>
          <coordinates>
            -66.72,17.08,0
          </coordinates>
        </Point>
      </Placemark>
      <Placemark>
        <name>TR7532</name>
        <description><![CDATA[Reference: Giraudeau and Pujos (1990)<br>Title: Calcareous nannofossil-based transfer function in Caribbean Pleistocene sediments<br>Latitude (N): 14.82<br>Longitude (E): -70.92<br>Depth (m): 4000<br>Basin: NAtl<br>Time interval in ka (aprox.): 0-370<br>Average resolution in ka (aprox.): 6<br>Source (PANGAEA:1; Tables:2; Sent by author:3; Digitized:4): 4<br>Type of data (Percentage:1; Fluxes:2; counts:3; Per gram:4): 1<br>Link (to Pangaea or to publication, if possible): https://www.researchgate.net/publication/292685265_Calcareous_nannofossil-based_transfer_function_in_Caribbean_Pleistocene_sediments<br>Comments: ]]></description>
        <styleUrl>#icon-1739-558B2F-labelson</styleUrl>
        <ExtendedData>
          <Data name="Reference">
            <value>Giraudeau and Pujos (1990)</value>
          </Data>
          <Data name="Title">
            <value>Calcareous nannofossil-based transfer function in Caribbean Pleistocene sediments</value>
          </Data>
          <Data name="Latitude (N)">
            <value>14.82</value>
          </Data>
          <Data name="Longitude (E)">
            <value>-70.92</value>
          </Data>
          <Data name="Depth (m)">
            <value>4000.0</value>
          </Data>
          <Data name="Basin">
            <value>NAtl</value>
          </Data>
          <Data name="Time interval in ka (aprox.)">
            <value>0-370</value>
          </Data>
          <Data name="Average resolution in ka (aprox.)">
            <value>6</value>
          </Data>
          <Data name="Source (PANGAEA:1; Tables:2; Sent by author:3; Digitized:4)">
            <value>4.0</value>
          </Data>
          <Data name="Type of data (Percentage:1; Fluxes:2; counts:3; Per gram:4)">
            <value>1.0</value>
          </Data>
          <Data name="Link (to Pangaea or to publication, if possible)">
            <value>https://www.researchgate.net/publication/292685265_Calcareous_nannofossil-based_transfer_function_in_Caribbean_Pleistocene_sediments</value>
          </Data>
          <Data name="Comments">
            <value/>
          </Data>
        </ExtendedData>
        <Point>
          <coordinates>
            -70.92,14.82,0
          </coordinates>
        </Point>
      </Placemark>
      <Placemark>
        <name>MEDECOS_II_M2</name>
        <description><![CDATA[Reference: Gogou et al. (2016)<br>Title: Climate variability and socio-environmental changes in the northern Aegean (NE Mediterranean) during the last 1500 years<br>Latitude (N): 40.09<br>Longitude (E): 24.54<br>Depth (m): 1018<br>Basin: Med<br>Time interval in ka (aprox.): 0-1.5<br>Average resolution in ka (aprox.): 0.04-0.08<br>Source (PANGAEA:1; Tables:2; Sent by author:3; Digitized:4): 1<br>Type of data (Percentage:1; Fluxes:2; counts:3; Per gram:4): 1<br>Link (to Pangaea or to publication, if possible): https://doi.pangaea.de/10.1594/PANGAEA.862120<br>Comments: ]]></description>
        <styleUrl>#icon-1739-558B2F-labelson</styleUrl>
        <ExtendedData>
          <Data name="Reference">
            <value>Gogou et al. (2016)</value>
          </Data>
          <Data name="Title">
            <value>Climate variability and socio-environmental changes in the northern Aegean (NE Mediterranean) during the last 1500 years</value>
          </Data>
          <Data name="Latitude (N)">
            <value>40.09</value>
          </Data>
          <Data name="Longitude (E)">
            <value>24.54</value>
          </Data>
          <Data name="Depth (m)">
            <value>1018.0</value>
          </Data>
          <Data name="Basin">
            <value>Med</value>
          </Data>
          <Data name="Time interval in ka (aprox.)">
            <value>0-1.5</value>
          </Data>
          <Data name="Average resolution in ka (aprox.)">
            <value>0.04-0.08</value>
          </Data>
          <Data name="Source (PANGAEA:1; Tables:2; Sent by author:3; Digitized:4)">
            <value>1.0</value>
          </Data>
          <Data name="Type of data (Percentage:1; Fluxes:2; counts:3; Per gram:4)">
            <value>1.0</value>
          </Data>
          <Data name="Link (to Pangaea or to publication, if possible)">
            <value>https://doi.pangaea.de/10.1594/PANGAEA.862120</value>
          </Data>
          <Data name="Comments">
            <value/>
          </Data>
        </ExtendedData>
        <Point>
          <coordinates>
            24.54,40.09,0
          </coordinates>
        </Point>
      </Placemark>
      <Placemark>
        <name>GeoB 2204-2</name>
        <description><![CDATA[Reference: Heidersdorf and Baumann (unpub.)<br>Title: unpubl. Diploma thesis Heidersdorf<br>Latitude (N): -8.53<br>Longitude (E): -34.02<br>Depth (m): 2072<br>Basin: SAtl<br>Time interval in ka (aprox.): 24-16<br>Average resolution in ka (aprox.): NA<br>Source (PANGAEA:1; Tables:2; Sent by author:3; Digitized:4): 3<br>Type of data (Percentage:1; Fluxes:2; counts:3; Per gram:4): 3<br>Link (to Pangaea or to publication, if possible): <br>Comments: ]]></description>
        <styleUrl>#icon-1739-558B2F-labelson</styleUrl>
        <ExtendedData>
          <Data name="Reference">
            <value>Heidersdorf and Baumann (unpub.)</value>
          </Data>
          <Data name="Title">
            <value>unpubl. Diploma thesis Heidersdorf</value>
          </Data>
          <Data name="Latitude (N)">
            <value>-8.53</value>
          </Data>
          <Data name="Longitude (E)">
            <value>-34.02</value>
          </Data>
          <Data name="Depth (m)">
            <value>2072.0</value>
          </Data>
          <Data name="Basin">
            <value>SAtl</value>
          </Data>
          <Data name="Time interval in ka (aprox.)">
            <value>24-16</value>
          </Data>
          <Data name="Average resolution in ka (aprox.)">
            <value>NA</value>
          </Data>
          <Data name="Source (PANGAEA:1; Tables:2; Sent by author:3; Digitized:4)">
            <value>3.0</value>
          </Data>
          <Data name="Type of data (Percentage:1; Fluxes:2; counts:3; Per gram:4)">
            <value>3.0</value>
          </Data>
          <Data name="Link (to Pangaea or to publication, if possible)">
            <value/>
          </Data>
          <Data name="Comments">
            <value/>
          </Data>
        </ExtendedData>
        <Point>
          <coordinates>
            -34.02,-8.53,0
          </coordinates>
        </Point>
      </Placemark>
      <Placemark>
        <name>16772</name>
        <description><![CDATA[Reference: Henriksson 2002)<br>Title: Coccolithophore response to oceanographic changes in the equatorial Atlantic during the last 200,000 years equatorial Atlantic during the last 200,000 years<br>Latitude (N): -1.35<br>Longitude (E): -12.00<br>Depth (m): 3912<br>Basin: SAtl<br>Time interval in ka (aprox.): 0-200<br>Average resolution in ka (aprox.): 1-1.5<br>Source (PANGAEA:1; Tables:2; Sent by author:3; Digitized:4): 4<br>Type of data (Percentage:1; Fluxes:2; counts:3; Per gram:4): 1<br>Link (to Pangaea or to publication, if possible): http://www.sciencedirect.com/science/article/pii/S003101829900139X<br>Comments: Only reconstructed Npp is shown in the publication. F. profunda percentages wre calculated using inverse of Npp-F. profunda regression developed by Beaufort et al. (1997)]]></description>
        <styleUrl>#icon-1739-558B2F-labelson</styleUrl>
        <ExtendedData>
          <Data name="Reference">
            <value>Henriksson 2002)</value>
          </Data>
          <Data name="Title">
            <value>Coccolithophore response to oceanographic changes in the equatorial Atlantic during the last 200,000 years equatorial Atlantic during the last 200,000 years</value>
          </Data>
          <Data name="Latitude (N)">
            <value>-1.35</value>
          </Data>
          <Data name="Longitude (E)">
            <value>-12.00</value>
          </Data>
          <Data name="Depth (m)">
            <value>3912.0</value>
          </Data>
          <Data name="Basin">
            <value>SAtl</value>
          </Data>
          <Data name="Time interval in ka (aprox.)">
            <value>0-200</value>
          </Data>
          <Data name="Average resolution in ka (aprox.)">
            <value>1-1.5</value>
          </Data>
          <Data name="Source (PANGAEA:1; Tables:2; Sent by author:3; Digitized:4)">
            <value>4.0</value>
          </Data>
          <Data name="Type of data (Percentage:1; Fluxes:2; counts:3; Per gram:4)">
            <value>1.0</value>
          </Data>
          <Data name="Link (to Pangaea or to publication, if possible)">
            <value>http://www.sciencedirect.com/science/article/pii/S003101829900139X</value>
          </Data>
          <Data name="Comments">
            <value>Only reconstructed Npp is shown in the publication. F. profunda percentages wre calculated using inverse of Npp-F. profunda regression developed by Beaufort et al. (1997)</value>
          </Data>
        </ExtendedData>
        <Point>
          <coordinates>
            -12,-1.35,0
          </coordinates>
        </Point>
      </Placemark>
      <Placemark>
        <name>Hole 160-963D</name>
        <description><![CDATA[Reference: Incarbona et al. (2008)<br>Title: Holocene millennial-scale productivity variations in the Sicily Channel (Mediterranean Sea)<br>Latitude (N): 37.04<br>Longitude (E): 13.18<br>Depth (m): 469<br>Basin: Med<br>Time interval in ka (aprox.): 0-13<br>Average resolution in ka (aprox.): 0-0.07<br>Source (PANGAEA:1; Tables:2; Sent by author:3; Digitized:4): 1<br>Type of data (Percentage:1; Fluxes:2; counts:3; Per gram:4): 1<br>Link (to Pangaea or to publication, if possible): https://doi.pangaea.de/10.1594/PANGAEA.832126<br>Comments: ]]></description>
        <styleUrl>#icon-1739-558B2F-labelson</styleUrl>
        <ExtendedData>
          <Data name="Reference">
            <value>Incarbona et al. (2008)</value>
          </Data>
          <Data name="Title">
            <value>Holocene millennial-scale productivity variations in the Sicily Channel (Mediterranean Sea)</value>
          </Data>
          <Data name="Latitude (N)">
            <value>37.04</value>
          </Data>
          <Data name="Longitude (E)">
            <value>13.18</value>
          </Data>
          <Data name="Depth (m)">
            <value>469.0</value>
          </Data>
          <Data name="Basin">
            <value>Med</value>
          </Data>
          <Data name="Time interval in ka (aprox.)">
            <value>0-13</value>
          </Data>
          <Data name="Average resolution in ka (aprox.)">
            <value>0-0.07</value>
          </Data>
          <Data name="Source (PANGAEA:1; Tables:2; Sent by author:3; Digitized:4)">
            <value>1.0</value>
          </Data>
          <Data name="Type of data (Percentage:1; Fluxes:2; counts:3; Per gram:4)">
            <value>1.0</value>
          </Data>
          <Data name="Link (to Pangaea or to publication, if possible)">
            <value>https://doi.pangaea.de/10.1594/PANGAEA.832126</value>
          </Data>
          <Data name="Comments">
            <value/>
          </Data>
        </ExtendedData>
        <Point>
          <coordinates>
            13.18,37.04,0
          </coordinates>
        </Point>
      </Placemark>
      <Placemark>
        <name>MD01-2444</name>
        <description><![CDATA[Reference: Incarbona et al. (2010)<br>Title: Primary productivity variability on the Atlantic Iberian Margin over the last 70,000 years: Evidence from coccolithophores and fossil organic compounds.<br>Latitude (N): 37.57<br>Longitude (E): -10.13<br>Depth (m): 2656<br>Basin: Med<br>Time interval in ka (aprox.): 0-70<br>Average resolution in ka (aprox.): 0.1<br>Source (PANGAEA:1; Tables:2; Sent by author:3; Digitized:4): 1<br>Type of data (Percentage:1; Fluxes:2; counts:3; Per gram:4): 1<br>Link (to Pangaea or to publication, if possible): https://doi.pangaea.de/10.1594/PANGAEA.831555; https://doi.pangaea.de/10.1594/PANGAEA.831557<br>Comments: ]]></description>
        <styleUrl>#icon-1739-558B2F-labelson</styleUrl>
        <ExtendedData>
          <Data name="Reference">
            <value>Incarbona et al. (2010)</value>
          </Data>
          <Data name="Title">
            <value>Primary productivity variability on the Atlantic Iberian Margin over the last 70,000 years: Evidence from coccolithophores and fossil organic compounds.</value>
          </Data>
          <Data name="Latitude (N)">
            <value>37.57</value>
          </Data>
          <Data name="Longitude (E)">
            <value>-10.13</value>
          </Data>
          <Data name="Depth (m)">
            <value>2656.0</value>
          </Data>
          <Data name="Basin">
            <value>Med</value>
          </Data>
          <Data name="Time interval in ka (aprox.)">
            <value>0-70</value>
          </Data>
          <Data name="Average resolution in ka (aprox.)">
            <value>0.1</value>
          </Data>
          <Data name="Source (PANGAEA:1; Tables:2; Sent by author:3; Digitized:4)">
            <value>1.0</value>
          </Data>
          <Data name="Type of data (Percentage:1; Fluxes:2; counts:3; Per gram:4)">
            <value>1.0</value>
          </Data>
          <Data name="Link (to Pangaea or to publication, if possible)">
            <value>https://doi.pangaea.de/10.1594/PANGAEA.831555; https://doi.pangaea.de/10.1594/PANGAEA.831557</value>
          </Data>
          <Data name="Comments">
            <value/>
          </Data>
        </ExtendedData>
        <Point>
          <coordinates>
            -10.13,37.57,0
          </coordinates>
        </Point>
      </Placemark>
      <Placemark>
        <name>MD02-2529</name>
        <description><![CDATA[Reference: Ivanova et al. (2012)<br>Title: Precession forcing of productivity in the Eastern Equatorial Pacific during the last glacial cycle<br>Latitude (N): 8.21<br>Longitude (E): -84.11<br>Depth (m): 1619<br>Basin: EPac<br>Time interval in ka (aprox.): 0-140<br>Average resolution in ka (aprox.): 0.4-1.2<br>Source (PANGAEA:1; Tables:2; Sent by author:3; Digitized:4): 4<br>Type of data (Percentage:1; Fluxes:2; counts:3; Per gram:4): 1<br>Link (to Pangaea or to publication, if possible): http://www.sciencedirect.com/science/article/pii/S0277379112001072#fig3<br>Comments: ]]></description>
        <styleUrl>#icon-1739-558B2F-labelson</styleUrl>
        <ExtendedData>
          <Data name="Reference">
            <value>Ivanova et al. (2012)</value>
          </Data>
          <Data name="Title">
            <value>Precession forcing of productivity in the Eastern Equatorial Pacific during the last glacial cycle</value>
          </Data>
          <Data name="Latitude (N)">
            <value>8.21</value>
          </Data>
          <Data name="Longitude (E)">
            <value>-84.11</value>
          </Data>
          <Data name="Depth (m)">
            <value>1619.0</value>
          </Data>
          <Data name="Basin">
            <value>EPac</value>
          </Data>
          <Data name="Time interval in ka (aprox.)">
            <value>0-140</value>
          </Data>
          <Data name="Average resolution in ka (aprox.)">
            <value>0.4-1.2</value>
          </Data>
          <Data name="Source (PANGAEA:1; Tables:2; Sent by author:3; Digitized:4)">
            <value>4.0</value>
          </Data>
          <Data name="Type of data (Percentage:1; Fluxes:2; counts:3; Per gram:4)">
            <value>1.0</value>
          </Data>
          <Data name="Link (to Pangaea or to publication, if possible)">
            <value>http://www.sciencedirect.com/science/article/pii/S0277379112001072#fig3</value>
          </Data>
          <Data name="Comments">
            <value/>
          </Data>
        </ExtendedData>
        <Point>
          <coordinates>
            -84.11,8.21,0
          </coordinates>
        </Point>
      </Placemark>
      <Placemark>
        <name>ODP Site 999</name>
        <description><![CDATA[Reference: Kameo et al. (2004)<br>Title: Glacial–interglacial surface water variations in the Caribbean Sea during the last 300 ky based on calcareous nannofossil analysis<br>Latitude (N): 12.74<br>Longitude (E): -78.73<br>Depth (m): 2828<br>Basin: NAtl<br>Time interval in ka (aprox.): 0-300<br>Average resolution in ka (aprox.): 2-3<br>Source (PANGAEA:1; Tables:2; Sent by author:3; Digitized:4): 4<br>Type of data (Percentage:1; Fluxes:2; counts:3; Per gram:4): 1<br>Link (to Pangaea or to publication, if possible): http://www.sciencedirect.com/science/article/pii/S0031018204003049#aep-section-id18<br>Comments: ]]></description>
        <styleUrl>#icon-1739-558B2F-labelson</styleUrl>
        <ExtendedData>
          <Data name="Reference">
            <value>Kameo et al. (2004)</value>
          </Data>
          <Data name="Title">
            <value>Glacial–interglacial surface water variations in the Caribbean Sea during the last 300 ky based on calcareous nannofossil analysis</value>
          </Data>
          <Data name="Latitude (N)">
            <value>12.74</value>
          </Data>
          <Data name="Longitude (E)">
            <value>-78.73</value>
          </Data>
          <Data name="Depth (m)">
            <value>2828.0</value>
          </Data>
          <Data name="Basin">
            <value>NAtl</value>
          </Data>
          <Data name="Time interval in ka (aprox.)">
            <value>0-300</value>
          </Data>
          <Data name="Average resolution in ka (aprox.)">
            <value>2-3</value>
          </Data>
          <Data name="Source (PANGAEA:1; Tables:2; Sent by author:3; Digitized:4)">
            <value>4.0</value>
          </Data>
          <Data name="Type of data (Percentage:1; Fluxes:2; counts:3; Per gram:4)">
            <value>1.0</value>
          </Data>
          <Data name="Link (to Pangaea or to publication, if possible)">
            <value>http://www.sciencedirect.com/science/article/pii/S0031018204003049#aep-section-id18</value>
          </Data>
          <Data name="Comments">
            <value/>
          </Data>
        </ExtendedData>
        <Point>
          <coordinates>
            -78.73,12.74,0
          </coordinates>
        </Point>
      </Placemark>
      <Placemark>
        <name>GeoB 1117-2</name>
        <description><![CDATA[Reference: Kinkel (2000)<br>Title: Living and Late Quaternary coccolithophores in the equatorial Atlantic: response of distribution and productivity patterns to changing surface water circulation<br>Latitude (N): -3.82<br>Longitude (E): -14.90<br>Depth (m): 3984<br>Basin: SAtl<br>Time interval in ka (aprox.): 24-19/6-0<br>Average resolution in ka (aprox.): NA<br>Source (PANGAEA:1; Tables:2; Sent by author:3; Digitized:4): 3<br>Type of data (Percentage:1; Fluxes:2; counts:3; Per gram:4): 3<br>Link (to Pangaea or to publication, if possible): http://elib.suub.uni-bremen.de/ip/docs/00010266.pdf<br>Comments: ]]></description>
        <styleUrl>#icon-1739-558B2F-labelson</styleUrl>
        <ExtendedData>
          <Data name="Reference">
            <value>Kinkel (2000)</value>
          </Data>
          <Data name="Title">
            <value>Living and Late Quaternary coccolithophores in the equatorial Atlantic: response of distribution and productivity patterns to changing surface water circulation</value>
          </Data>
          <Data name="Latitude (N)">
            <value>-3.82</value>
          </Data>
          <Data name="Longitude (E)">
            <value>-14.90</value>
          </Data>
          <Data name="Depth (m)">
            <value>3984.0</value>
          </Data>
          <Data name="Basin">
            <value>SAtl</value>
          </Data>
          <Data name="Time interval in ka (aprox.)">
            <value>24-19/6-0</value>
          </Data>
          <Data name="Average resolution in ka (aprox.)">
            <value>NA</value>
          </Data>
          <Data name="Source (PANGAEA:1; Tables:2; Sent by author:3; Digitized:4)">
            <value>3.0</value>
          </Data>
          <Data name="Type of data (Percentage:1; Fluxes:2; counts:3; Per gram:4)">
            <value>3.0</value>
          </Data>
          <Data name="Link (to Pangaea or to publication, if possible)">
            <value>http://elib.suub.uni-bremen.de/ip/docs/00010266.pdf</value>
          </Data>
          <Data name="Comments">
            <value/>
          </Data>
        </ExtendedData>
        <Point>
          <coordinates>
            -14.9,-3.82,0
          </coordinates>
        </Point>
      </Placemark>
      <Placemark>
        <name>GeoB 1523-1</name>
        <description><![CDATA[Reference: Kinkel (2000)<br>Title: Living and Late Quaternary coccolithophores in the equatorial Atlantic: response of distribution and productivity patterns to changing surface water circulation<br>Latitude (N): 3.83<br>Longitude (E): -41.62<br>Depth (m): 3292<br>Basin: NAtl<br>Time interval in ka (aprox.): 24-19/6-0<br>Average resolution in ka (aprox.): NA<br>Source (PANGAEA:1; Tables:2; Sent by author:3; Digitized:4): 3<br>Type of data (Percentage:1; Fluxes:2; counts:3; Per gram:4): 3<br>Link (to Pangaea or to publication, if possible): http://elib.suub.uni-bremen.de/ip/docs/00010266.pdf<br>Comments: ]]></description>
        <styleUrl>#icon-1739-558B2F-labelson</styleUrl>
        <ExtendedData>
          <Data name="Reference">
            <value>Kinkel (2000)</value>
          </Data>
          <Data name="Title">
            <value>Living and Late Quaternary coccolithophores in the equatorial Atlantic: response of distribution and productivity patterns to changing surface water circulation</value>
          </Data>
          <Data name="Latitude (N)">
            <value>3.83</value>
          </Data>
          <Data name="Longitude (E)">
            <value>-41.62</value>
          </Data>
          <Data name="Depth (m)">
            <value>3292.0</value>
          </Data>
          <Data name="Basin">
            <value>NAtl</value>
          </Data>
          <Data name="Time interval in ka (aprox.)">
            <value>24-19/6-0</value>
          </Data>
          <Data name="Average resolution in ka (aprox.)">
            <value>NA</value>
          </Data>
          <Data name="Source (PANGAEA:1; Tables:2; Sent by author:3; Digitized:4)">
            <value>3.0</value>
          </Data>
          <Data name="Type of data (Percentage:1; Fluxes:2; counts:3; Per gram:4)">
            <value>3.0</value>
          </Data>
          <Data name="Link (to Pangaea or to publication, if possible)">
            <value>http://elib.suub.uni-bremen.de/ip/docs/00010266.pdf</value>
          </Data>
          <Data name="Comments">
            <value/>
          </Data>
        </ExtendedData>
        <Point>
          <coordinates>
            -41.62,3.83,0
          </coordinates>
        </Point>
      </Placemark>
      <Placemark>
        <name>GeoB 5844-2 </name>
        <description><![CDATA[Reference: Legge et al. (2006)<br>Title: Climatic changes in the northern Red Sea during the last 22,000 years as recorded by calcareous nannofossils<br>Latitude (N): 27.72<br>Longitude (E): 34.69<br>Depth (m): 963<br>Basin: Ind<br>Time interval in ka (aprox.): 0-22<br>Average resolution in ka (aprox.): 0.3<br>Source (PANGAEA:1; Tables:2; Sent by author:3; Digitized:4): 4<br>Type of data (Percentage:1; Fluxes:2; counts:3; Per gram:4): <br>Link (to Pangaea or to publication, if possible): http://onlinelibrary.wiley.com/doi/10.1029/2005PA001142/full<br>Comments: ]]></description>
        <styleUrl>#icon-1739-558B2F-labelson</styleUrl>
        <ExtendedData>
          <Data name="Reference">
            <value>Legge et al. (2006)</value>
          </Data>
          <Data name="Title">
            <value>Climatic changes in the northern Red Sea during the last 22,000 years as recorded by calcareous nannofossils</value>
          </Data>
          <Data name="Latitude (N)">
            <value>27.72</value>
          </Data>
          <Data name="Longitude (E)">
            <value>34.69</value>
          </Data>
          <Data name="Depth (m)">
            <value>963.0</value>
          </Data>
          <Data name="Basin">
            <value>Ind</value>
          </Data>
          <Data name="Time interval in ka (aprox.)">
            <value>0-22</value>
          </Data>
          <Data name="Average resolution in ka (aprox.)">
            <value>0.3</value>
          </Data>
          <Data name="Source (PANGAEA:1; Tables:2; Sent by author:3; Digitized:4)">
            <value>4.0</value>
          </Data>
          <Data name="Type of data (Percentage:1; Fluxes:2; counts:3; Per gram:4)">
            <value/>
          </Data>
          <Data name="Link (to Pangaea or to publication, if possible)">
            <value>http://onlinelibrary.wiley.com/doi/10.1029/2005PA001142/full</value>
          </Data>
          <Data name="Comments">
            <value/>
          </Data>
        </ExtendedData>
        <Point>
          <coordinates>
            34.69,27.72,0
          </coordinates>
        </Point>
      </Placemark>
      <Placemark>
        <name>KF13</name>
        <description><![CDATA[Reference: Leonhardt et al. (2013)<br>Title: The productivity history in the southwestern Atlantic as inferred from coccolithophore record for the last 130 kyr<br>Latitude (N): -20.10<br>Longitude (E): -39.00<br>Depth (m): 1774<br>Basin: SAtl<br>Time interval in ka (aprox.): 2.5-130<br>Average resolution in ka (aprox.): 5<br>Source (PANGAEA:1; Tables:2; Sent by author:3; Digitized:4): 4<br>Type of data (Percentage:1; Fluxes:2; counts:3; Per gram:4): 1<br>Link (to Pangaea or to publication, if possible): https://www.researchgate.net/publication/274784637_The_productivity_history_in_the_Southwestern_Atlantic_as_inferred_from_coccolithophore_record_for_the_last_130_kyr<br>Comments: ]]></description>
        <styleUrl>#icon-1739-558B2F-labelson</styleUrl>
        <ExtendedData>
          <Data name="Reference">
            <value>Leonhardt et al. (2013)</value>
          </Data>
          <Data name="Title">
            <value>The productivity history in the southwestern Atlantic as inferred from coccolithophore record for the last 130 kyr</value>
          </Data>
          <Data name="Latitude (N)">
            <value>-20.10</value>
          </Data>
          <Data name="Longitude (E)">
            <value>-39.00</value>
          </Data>
          <Data name="Depth (m)">
            <value>1774.0</value>
          </Data>
          <Data name="Basin">
            <value>SAtl</value>
          </Data>
          <Data name="Time interval in ka (aprox.)">
            <value>2.5-130</value>
          </Data>
          <Data name="Average resolution in ka (aprox.)">
            <value>5</value>
          </Data>
          <Data name="Source (PANGAEA:1; Tables:2; Sent by author:3; Digitized:4)">
            <value>4.0</value>
          </Data>
          <Data name="Type of data (Percentage:1; Fluxes:2; counts:3; Per gram:4)">
            <value>1.0</value>
          </Data>
          <Data name="Link (to Pangaea or to publication, if possible)">
            <value>https://www.researchgate.net/publication/274784637_The_productivity_history_in_the_Southwestern_Atlantic_as_inferred_from_coccolithophore_record_for_the_last_130_kyr</value>
          </Data>
          <Data name="Comments">
            <value/>
          </Data>
        </ExtendedData>
        <Point>
          <coordinates>
            -39,-20.1,0
          </coordinates>
        </Point>
      </Placemark>
      <Placemark>
        <name>WP7</name>
        <description><![CDATA[Reference: Li et al. (2008)<br>Title: Paleoproductivity evolution in the ontong java plateau center of the western pacific warm pool during the last 250ka<br>Latitude (N): -3.90<br>Longitude (E): 156.00<br>Depth (m): 1800<br>Basin: WPac<br>Time interval in ka (aprox.): 0-250<br>Average resolution in ka (aprox.): na<br>Source (PANGAEA:1; Tables:2; Sent by author:3; Digitized:4): 4<br>Type of data (Percentage:1; Fluxes:2; counts:3; Per gram:4): 1<br>Link (to Pangaea or to publication, if possible): http://en.cnki.com.cn/Article_en/CJFDTOTAL-DSJJ200803009.htm<br>Comments: Only reconstructed Npp is shown in the publication. F. profunda percentages wre calculated using inverse of Npp-F. profunda regression developed by Beaufort et al. (1997)]]></description>
        <styleUrl>#icon-1739-558B2F-labelson</styleUrl>
        <ExtendedData>
          <Data name="Reference">
            <value>Li et al. (2008)</value>
          </Data>
          <Data name="Title">
            <value>Paleoproductivity evolution in the ontong java plateau center of the western pacific warm pool during the last 250ka</value>
          </Data>
          <Data name="Latitude (N)">
            <value>-3.90</value>
          </Data>
          <Data name="Longitude (E)">
            <value>156.00</value>
          </Data>
          <Data name="Depth (m)">
            <value>1800.0</value>
          </Data>
          <Data name="Basin">
            <value>WPac</value>
          </Data>
          <Data name="Time interval in ka (aprox.)">
            <value>0-250</value>
          </Data>
          <Data name="Average resolution in ka (aprox.)">
            <value>na</value>
          </Data>
          <Data name="Source (PANGAEA:1; Tables:2; Sent by author:3; Digitized:4)">
            <value>4.0</value>
          </Data>
          <Data name="Type of data (Percentage:1; Fluxes:2; counts:3; Per gram:4)">
            <value>1.0</value>
          </Data>
          <Data name="Link (to Pangaea or to publication, if possible)">
            <value>http://en.cnki.com.cn/Article_en/CJFDTOTAL-DSJJ200803009.htm</value>
          </Data>
          <Data name="Comments">
            <value>Only reconstructed Npp is shown in the publication. F. profunda percentages wre calculated using inverse of Npp-F. profunda regression developed by Beaufort et al. (1997)</value>
          </Data>
        </ExtendedData>
        <Point>
          <coordinates>
            156,-3.9,0
          </coordinates>
        </Point>
      </Placemark>
      <Placemark>
        <name>KX21-2 </name>
        <description><![CDATA[Reference: Liang and Liu (2016)<br>Title: Variations and Controlling Factors of the Coccolith Weight in the Western Pacific Warm Pool over the Last 200 ka<br>Latitude (N): -1.40<br>Longitude (E): 158.00<br>Depth (m): 1897<br>Basin: WPac<br>Time interval in ka (aprox.): 0-380<br>Average resolution in ka (aprox.): 1.25<br>Source (PANGAEA:1; Tables:2; Sent by author:3; Digitized:4): 3<br>Type of data (Percentage:1; Fluxes:2; counts:3; Per gram:4): 1<br>Link (to Pangaea or to publication, if possible): https://link.springer.com/article/10.1007/s11802-016-3088-4<br>Comments: ]]></description>
        <styleUrl>#icon-1739-558B2F-labelson</styleUrl>
        <ExtendedData>
          <Data name="Reference">
            <value>Liang and Liu (2016)</value>
          </Data>
          <Data name="Title">
            <value>Variations and Controlling Factors of the Coccolith Weight in the Western Pacific Warm Pool over the Last 200 ka</value>
          </Data>
          <Data name="Latitude (N)">
            <value>-1.40</value>
          </Data>
          <Data name="Longitude (E)">
            <value>158.00</value>
          </Data>
          <Data name="Depth (m)">
            <value>1897.0</value>
          </Data>
          <Data name="Basin">
            <value>WPac</value>
          </Data>
          <Data name="Time interval in ka (aprox.)">
            <value>0-380</value>
          </Data>
          <Data name="Average resolution in ka (aprox.)">
            <value>1.25</value>
          </Data>
          <Data name="Source (PANGAEA:1; Tables:2; Sent by author:3; Digitized:4)">
            <value>3.0</value>
          </Data>
          <Data name="Type of data (Percentage:1; Fluxes:2; counts:3; Per gram:4)">
            <value>1.0</value>
          </Data>
          <Data name="Link (to Pangaea or to publication, if possible)">
            <value>https://link.springer.com/article/10.1007/s11802-016-3088-4</value>
          </Data>
          <Data name="Comments">
            <value/>
          </Data>
        </ExtendedData>
        <Point>
          <coordinates>
            158,-1.4,0
          </coordinates>
        </Point>
      </Placemark>
      <Placemark>
        <name>ODP Hole 130-807A</name>
        <description><![CDATA[Reference: Liu et al. (2005)<br>Title: Coccolith evidence of upper ocean water variations for past 1.53 Ma in western pacific warm pool/Western equatorial Pacific productivity and carbonate dissolution over the last 550 kyr: Foraminiferal and nannofossil evidence from ODP Hole 807A<br>Latitude (N): 3.61<br>Longitude (E): 156.63<br>Depth (m): 2804<br>Basin: WPac<br>Time interval in ka (aprox.): 0-500<br>Average resolution in ka (aprox.): 1-3<br>Source (PANGAEA:1; Tables:2; Sent by author:3; Digitized:4): 3<br>Type of data (Percentage:1; Fluxes:2; counts:3; Per gram:4): 1<br>Link (to Pangaea or to publication, if possible): https://www.scopus.com/record/display.uri?eid=2-s2.0-28744458645&origin=inward&txGid=9961eaf8b12841d0a20da2189eda99dd; https://doi.pangaea.de/10.1594/PANGAEA.672081<br>Comments: ]]></description>
        <styleUrl>#icon-1739-558B2F-labelson</styleUrl>
        <ExtendedData>
          <Data name="Reference">
            <value>Liu et al. (2005)</value>
          </Data>
          <Data name="Title">
            <value>Coccolith evidence of upper ocean water variations for past 1.53 Ma in western pacific warm pool/Western equatorial Pacific productivity and carbonate dissolution over the last 550 kyr: Foraminiferal and nannofossil evidence from ODP Hole 807A</value>
          </Data>
          <Data name="Latitude (N)">
            <value>3.61</value>
          </Data>
          <Data name="Longitude (E)">
            <value>156.63</value>
          </Data>
          <Data name="Depth (m)">
            <value>2804.0</value>
          </Data>
          <Data name="Basin">
            <value>WPac</value>
          </Data>
          <Data name="Time interval in ka (aprox.)">
            <value>0-500</value>
          </Data>
          <Data name="Average resolution in ka (aprox.)">
            <value>1-3</value>
          </Data>
          <Data name="Source (PANGAEA:1; Tables:2; Sent by author:3; Digitized:4)">
            <value>3.0</value>
          </Data>
          <Data name="Type of data (Percentage:1; Fluxes:2; counts:3; Per gram:4)">
            <value>1.0</value>
          </Data>
          <Data name="Link (to Pangaea or to publication, if possible)">
            <value><![CDATA[https://www.scopus.com/record/display.uri?eid=2-s2.0-28744458645&origin=inward&txGid=9961eaf8b12841d0a20da2189eda99dd; https://doi.pangaea.de/10.1594/PANGAEA.672081]]></value>
          </Data>
          <Data name="Comments">
            <value/>
          </Data>
        </ExtendedData>
        <Point>
          <coordinates>
            156.63,3.61,0
          </coordinates>
        </Point>
      </Placemark>
      <Placemark>
        <name>ODP-1143</name>
        <description><![CDATA[Reference: Liu et al. (2008)<br>Title: Coccolith evidence for Quaternary nutricline variations in the southern South China Sea<br>Latitude (N): 9.36<br>Longitude (E): 113.28<br>Depth (m): 2772<br>Basin: SCS<br>Time interval in ka (aprox.): 5-500<br>Average resolution in ka (aprox.): 1.74<br>Source (PANGAEA:1; Tables:2; Sent by author:3; Digitized:4): 3<br>Type of data (Percentage:1; Fluxes:2; counts:3; Per gram:4): 1<br>Link (to Pangaea or to publication, if possible): http://www.sciencedirect.com/science/article/pii/S0377839808000443<br>Comments: ]]></description>
        <styleUrl>#icon-1739-558B2F-labelson</styleUrl>
        <ExtendedData>
          <Data name="Reference">
            <value>Liu et al. (2008)</value>
          </Data>
          <Data name="Title">
            <value>Coccolith evidence for Quaternary nutricline variations in the southern South China Sea</value>
          </Data>
          <Data name="Latitude (N)">
            <value>9.36</value>
          </Data>
          <Data name="Longitude (E)">
            <value>113.28</value>
          </Data>
          <Data name="Depth (m)">
            <value>2772.0</value>
          </Data>
          <Data name="Basin">
            <value>SCS</value>
          </Data>
          <Data name="Time interval in ka (aprox.)">
            <value>5-500</value>
          </Data>
          <Data name="Average resolution in ka (aprox.)">
            <value>1.74</value>
          </Data>
          <Data name="Source (PANGAEA:1; Tables:2; Sent by author:3; Digitized:4)">
            <value>3.0</value>
          </Data>
          <Data name="Type of data (Percentage:1; Fluxes:2; counts:3; Per gram:4)">
            <value>1.0</value>
          </Data>
          <Data name="Link (to Pangaea or to publication, if possible)">
            <value>http://www.sciencedirect.com/science/article/pii/S0377839808000443</value>
          </Data>
          <Data name="Comments">
            <value/>
          </Data>
        </ExtendedData>
        <Point>
          <coordinates>
            113.28,9.36,0
          </coordinates>
        </Point>
      </Placemark>
      <Placemark>
        <name>ODP677B </name>
        <description><![CDATA[Reference: Martinez et al. (2006)<br>Title: Foraminifera and coccolithophorid assemblage changes in the Panama Basin during the last deglaciation: Response to sea-surface productivity induced by a transient climate change<br>Latitude (N): 1.28<br>Longitude (E): -83.74<br>Depth (m): 3461<br>Basin: Epac<br>Time interval in ka (aprox.): 0-40<br>Average resolution in ka (aprox.): 0.5-1<br>Source (PANGAEA:1; Tables:2; Sent by author:3; Digitized:4): 4<br>Type of data (Percentage:1; Fluxes:2; counts:3; Per gram:4): 1<br>Link (to Pangaea or to publication, if possible): https://www.sciencedirect.com/science/article/pii/S0031018205006127<br>Comments: ]]></description>
        <styleUrl>#icon-1739-558B2F-labelson</styleUrl>
        <ExtendedData>
          <Data name="Reference">
            <value>Martinez et al. (2006)</value>
          </Data>
          <Data name="Title">
            <value>Foraminifera and coccolithophorid assemblage changes in the Panama Basin during the last deglaciation: Response to sea-surface productivity induced by a transient climate change</value>
          </Data>
          <Data name="Latitude (N)">
            <value>1.28</value>
          </Data>
          <Data name="Longitude (E)">
            <value>-83.74</value>
          </Data>
          <Data name="Depth (m)">
            <value>3461.0</value>
          </Data>
          <Data name="Basin">
            <value>Epac</value>
          </Data>
          <Data name="Time interval in ka (aprox.)">
            <value>0-40</value>
          </Data>
          <Data name="Average resolution in ka (aprox.)">
            <value>0.5-1</value>
          </Data>
          <Data name="Source (PANGAEA:1; Tables:2; Sent by author:3; Digitized:4)">
            <value>4.0</value>
          </Data>
          <Data name="Type of data (Percentage:1; Fluxes:2; counts:3; Per gram:4)">
            <value>1.0</value>
          </Data>
          <Data name="Link (to Pangaea or to publication, if possible)">
            <value>https://www.sciencedirect.com/science/article/pii/S0031018205006127</value>
          </Data>
          <Data name="Comments">
            <value/>
          </Data>
        </ExtendedData>
        <Point>
          <coordinates>
            -83.74,1.28,0
          </coordinates>
        </Point>
      </Placemark>
      <Placemark>
        <name>RC24-02</name>
        <description><![CDATA[Reference: McIntyre and Molfino (1996)<br>Title: Forcing of Atlantic Equatorial and Subpolar Millennial Cycles by Precession<br>Latitude (N): 0.56<br>Longitude (E): -13.65<br>Depth (m): 3837<br>Basin: NAtl<br>Time interval in ka (aprox.): 0-80<br>Average resolution in ka (aprox.): 0.44<br>Source (PANGAEA:1; Tables:2; Sent by author:3; Digitized:4): 4<br>Type of data (Percentage:1; Fluxes:2; counts:3; Per gram:4): 1<br>Link (to Pangaea or to publication, if possible): http://www.jstor.org/stable/2891687?seq=1#page_scan_tab_contents<br>Comments: ]]></description>
        <styleUrl>#icon-1739-558B2F-labelson</styleUrl>
        <ExtendedData>
          <Data name="Reference">
            <value>McIntyre and Molfino (1996)</value>
          </Data>
          <Data name="Title">
            <value>Forcing of Atlantic Equatorial and Subpolar Millennial Cycles by Precession</value>
          </Data>
          <Data name="Latitude (N)">
            <value>0.56</value>
          </Data>
          <Data name="Longitude (E)">
            <value>-13.65</value>
          </Data>
          <Data name="Depth (m)">
            <value>3837.0</value>
          </Data>
          <Data name="Basin">
            <value>NAtl</value>
          </Data>
          <Data name="Time interval in ka (aprox.)">
            <value>0-80</value>
          </Data>
          <Data name="Average resolution in ka (aprox.)">
            <value>0.44</value>
          </Data>
          <Data name="Source (PANGAEA:1; Tables:2; Sent by author:3; Digitized:4)">
            <value>4.0</value>
          </Data>
          <Data name="Type of data (Percentage:1; Fluxes:2; counts:3; Per gram:4)">
            <value>1.0</value>
          </Data>
          <Data name="Link (to Pangaea or to publication, if possible)">
            <value>http://www.jstor.org/stable/2891687?seq=1#page_scan_tab_contents</value>
          </Data>
          <Data name="Comments">
            <value/>
          </Data>
        </ExtendedData>
        <Point>
          <coordinates>
            -13.65,0.56,0
          </coordinates>
        </Point>
      </Placemark>
      <Placemark>
        <name>RC24-08</name>
        <description><![CDATA[Reference: McIntyre and Molfino (1996)<br>Title: Forcing of Atlantic Equatorial and Subpolar Millennial Cycles by Precession<br>Latitude (N): -1.33<br>Longitude (E): -11.90<br>Depth (m): 3885<br>Basin: SAtl<br>Time interval in ka (aprox.): 0-40<br>Average resolution in ka (aprox.): 0.25<br>Source (PANGAEA:1; Tables:2; Sent by author:3; Digitized:4): 4<br>Type of data (Percentage:1; Fluxes:2; counts:3; Per gram:4): 1<br>Link (to Pangaea or to publication, if possible): http://www.jstor.org/stable/2891687?seq=1#page_scan_tab_contents<br>Comments: ]]></description>
        <styleUrl>#icon-1739-558B2F-labelson</styleUrl>
        <ExtendedData>
          <Data name="Reference">
            <value>McIntyre and Molfino (1996)</value>
          </Data>
          <Data name="Title">
            <value>Forcing of Atlantic Equatorial and Subpolar Millennial Cycles by Precession</value>
          </Data>
          <Data name="Latitude (N)">
            <value>-1.33</value>
          </Data>
          <Data name="Longitude (E)">
            <value>-11.90</value>
          </Data>
          <Data name="Depth (m)">
            <value>3885.0</value>
          </Data>
          <Data name="Basin">
            <value>SAtl</value>
          </Data>
          <Data name="Time interval in ka (aprox.)">
            <value>0-40</value>
          </Data>
          <Data name="Average resolution in ka (aprox.)">
            <value>0.25</value>
          </Data>
          <Data name="Source (PANGAEA:1; Tables:2; Sent by author:3; Digitized:4)">
            <value>4.0</value>
          </Data>
          <Data name="Type of data (Percentage:1; Fluxes:2; counts:3; Per gram:4)">
            <value>1.0</value>
          </Data>
          <Data name="Link (to Pangaea or to publication, if possible)">
            <value>http://www.jstor.org/stable/2891687?seq=1#page_scan_tab_contents</value>
          </Data>
          <Data name="Comments">
            <value/>
          </Data>
        </ExtendedData>
        <Point>
          <coordinates>
            -11.9,-1.33,0
          </coordinates>
        </Point>
      </Placemark>
      <Placemark>
        <name>RC24-17</name>
        <description><![CDATA[Reference: McIntyre and Molfino (1996)<br>Title: Forcing of Atlantic Equatorial and Subpolar Millennial Cycles by Precession<br>Latitude (N): -5.05<br>Longitude (E): -10.18<br>Depth (m): 3530<br>Basin: SAtl<br>Time interval in ka (aprox.): 0-90<br>Average resolution in ka (aprox.): 0.67<br>Source (PANGAEA:1; Tables:2; Sent by author:3; Digitized:4): 4<br>Type of data (Percentage:1; Fluxes:2; counts:3; Per gram:4): 1<br>Link (to Pangaea or to publication, if possible): http://www.jstor.org/stable/2891687?seq=1#page_scan_tab_contents<br>Comments: ]]></description>
        <styleUrl>#icon-1739-558B2F-labelson</styleUrl>
        <ExtendedData>
          <Data name="Reference">
            <value>McIntyre and Molfino (1996)</value>
          </Data>
          <Data name="Title">
            <value>Forcing of Atlantic Equatorial and Subpolar Millennial Cycles by Precession</value>
          </Data>
          <Data name="Latitude (N)">
            <value>-5.05</value>
          </Data>
          <Data name="Longitude (E)">
            <value>-10.18</value>
          </Data>
          <Data name="Depth (m)">
            <value>3530.0</value>
          </Data>
          <Data name="Basin">
            <value>SAtl</value>
          </Data>
          <Data name="Time interval in ka (aprox.)">
            <value>0-90</value>
          </Data>
          <Data name="Average resolution in ka (aprox.)">
            <value>0.67</value>
          </Data>
          <Data name="Source (PANGAEA:1; Tables:2; Sent by author:3; Digitized:4)">
            <value>4.0</value>
          </Data>
          <Data name="Type of data (Percentage:1; Fluxes:2; counts:3; Per gram:4)">
            <value>1.0</value>
          </Data>
          <Data name="Link (to Pangaea or to publication, if possible)">
            <value>http://www.jstor.org/stable/2891687?seq=1#page_scan_tab_contents</value>
          </Data>
          <Data name="Comments">
            <value/>
          </Data>
        </ExtendedData>
        <Point>
          <coordinates>
            -10.18,-5.05,0
          </coordinates>
        </Point>
      </Placemark>
      <Placemark>
        <name>ODP1002</name>
        <description><![CDATA[Reference: Mertens et al. (2009)<br>Title: Coccolithophores as palaeoecological indicators for shifts of the ITCZ in the Cariaco Basin during the late Quaternary<br>Latitude (N): 10.70<br>Longitude (E): -65.00<br>Depth (m): 893<br>Basin: NAtl<br>Time interval in ka (aprox.): 0-21<br>Average resolution in ka (aprox.): 0.1-0.3<br>Source (PANGAEA:1; Tables:2; Sent by author:3; Digitized:4): 1<br>Type of data (Percentage:1; Fluxes:2; counts:3; Per gram:4): 4<br>Link (to Pangaea or to publication, if possible): http://onlinelibrary.wiley.com/doi/10.1002/jqs.1194/full<br>Comments: Data shown with depth scale. Ages calculated using published chronology]]></description>
        <styleUrl>#icon-1739-558B2F-labelson</styleUrl>
        <ExtendedData>
          <Data name="Reference">
            <value>Mertens et al. (2009)</value>
          </Data>
          <Data name="Title">
            <value>Coccolithophores as palaeoecological indicators for shifts of the ITCZ in the Cariaco Basin during the late Quaternary</value>
          </Data>
          <Data name="Latitude (N)">
            <value>10.70</value>
          </Data>
          <Data name="Longitude (E)">
            <value>-65.00</value>
          </Data>
          <Data name="Depth (m)">
            <value>893.0</value>
          </Data>
          <Data name="Basin">
            <value>NAtl</value>
          </Data>
          <Data name="Time interval in ka (aprox.)">
            <value>0-21</value>
          </Data>
          <Data name="Average resolution in ka (aprox.)">
            <value>0.1-0.3</value>
          </Data>
          <Data name="Source (PANGAEA:1; Tables:2; Sent by author:3; Digitized:4)">
            <value>1.0</value>
          </Data>
          <Data name="Type of data (Percentage:1; Fluxes:2; counts:3; Per gram:4)">
            <value>4.0</value>
          </Data>
          <Data name="Link (to Pangaea or to publication, if possible)">
            <value>http://onlinelibrary.wiley.com/doi/10.1002/jqs.1194/full</value>
          </Data>
          <Data name="Comments">
            <value>Data shown with depth scale. Ages calculated using published chronology</value>
          </Data>
        </ExtendedData>
        <Point>
          <coordinates>
            -65,10.7,0
          </coordinates>
        </Point>
      </Placemark>
      <Placemark>
        <name>ODP Hole 164-994C </name>
        <description><![CDATA[Reference: Okada (2000)<br>Title: Neogene and Quaternary calcareous nannofossils from the Blake Ridge, Sites 994, 995, and 997<br>Latitude (N): 31.79<br>Longitude (E): -75.55<br>Depth (m): 2810<br>Basin: WPac<br>Time interval in ka (aprox.): 0-6000<br>Average resolution in ka (aprox.): NA<br>Source (PANGAEA:1; Tables:2; Sent by author:3; Digitized:4): 1<br>Type of data (Percentage:1; Fluxes:2; counts:3; Per gram:4): 1<br>Link (to Pangaea or to publication, if possible): https://doi.pangaea.de/10.1594/PANGAEA.804468<br>Comments: Data shown with depth scale. Ages calculated using published chronology]]></description>
        <styleUrl>#icon-1739-558B2F-labelson</styleUrl>
        <ExtendedData>
          <Data name="Reference">
            <value>Okada (2000)</value>
          </Data>
          <Data name="Title">
            <value>Neogene and Quaternary calcareous nannofossils from the Blake Ridge, Sites 994, 995, and 997</value>
          </Data>
          <Data name="Latitude (N)">
            <value>31.79</value>
          </Data>
          <Data name="Longitude (E)">
            <value>-75.55</value>
          </Data>
          <Data name="Depth (m)">
            <value>2810.0</value>
          </Data>
          <Data name="Basin">
            <value>WPac</value>
          </Data>
          <Data name="Time interval in ka (aprox.)">
            <value>0-6000</value>
          </Data>
          <Data name="Average resolution in ka (aprox.)">
            <value>NA</value>
          </Data>
          <Data name="Source (PANGAEA:1; Tables:2; Sent by author:3; Digitized:4)">
            <value>1.0</value>
          </Data>
          <Data name="Type of data (Percentage:1; Fluxes:2; counts:3; Per gram:4)">
            <value>1.0</value>
          </Data>
          <Data name="Link (to Pangaea or to publication, if possible)">
            <value>https://doi.pangaea.de/10.1594/PANGAEA.804468</value>
          </Data>
          <Data name="Comments">
            <value>Data shown with depth scale. Ages calculated using published chronology</value>
          </Data>
        </ExtendedData>
        <Point>
          <coordinates>
            -75.55,31.79,0
          </coordinates>
        </Point>
      </Placemark>
      <Placemark>
        <name>MD03‐269</name>
        <description><![CDATA[Reference: Palumbo et al. (2013)<br>Title: Abrupt variability of the last 24 ka BP recorded by coccolithophore assemblages off the Iberian Margin (core MD03‐2699). <br>Latitude (N): 39.0367<br>Longitude (E): -10.6605<br>Depth (m): 1865<br>Basin: NAtl<br>Time interval in ka (aprox.): 0-24<br>Average resolution in ka (aprox.): 0.2<br>Source (PANGAEA:1; Tables:2; Sent by author:3; Digitized:4): 1<br>Type of data (Percentage:1; Fluxes:2; counts:3; Per gram:4): 1<br>Link (to Pangaea or to publication, if possible): https://doi.org/10.1594/PANGAEA.836238,<br>Comments: ]]></description>
        <styleUrl>#icon-1739-558B2F-labelson</styleUrl>
        <ExtendedData>
          <Data name="Reference">
            <value>Palumbo et al. (2013)</value>
          </Data>
          <Data name="Title">
            <value>Abrupt variability of the last 24 ka BP recorded by coccolithophore assemblages off the Iberian Margin (core MD03‐2699). </value>
          </Data>
          <Data name="Latitude (N)">
            <value>39.0367</value>
          </Data>
          <Data name="Longitude (E)">
            <value>-10.6605</value>
          </Data>
          <Data name="Depth (m)">
            <value>1865.0</value>
          </Data>
          <Data name="Basin">
            <value>NAtl</value>
          </Data>
          <Data name="Time interval in ka (aprox.)">
            <value>0-24</value>
          </Data>
          <Data name="Average resolution in ka (aprox.)">
            <value>0.2</value>
          </Data>
          <Data name="Source (PANGAEA:1; Tables:2; Sent by author:3; Digitized:4)">
            <value>1.0</value>
          </Data>
          <Data name="Type of data (Percentage:1; Fluxes:2; counts:3; Per gram:4)">
            <value>1.0</value>
          </Data>
          <Data name="Link (to Pangaea or to publication, if possible)">
            <value>https://doi.org/10.1594/PANGAEA.836238,</value>
          </Data>
          <Data name="Comments">
            <value/>
          </Data>
        </ExtendedData>
        <Point>
          <coordinates>
            -10.6605,39.0367,0
          </coordinates>
        </Point>
      </Placemark>
      <Placemark>
        <name>SK-128A-30</name>
        <description><![CDATA[Reference: Prabhu and Shankar (2005)<br>Title: Palaeoproductivity of the eastern Arabian Sea during the past 200 ka: A multi-proxy investigation<br>Latitude (N): 15.00<br>Longitude (E): 71.68<br>Depth (m): 2000<br>Basin: Ind<br>Time interval in ka (aprox.): 0-110<br>Average resolution in ka (aprox.): 3<br>Source (PANGAEA:1; Tables:2; Sent by author:3; Digitized:4): 4<br>Type of data (Percentage:1; Fluxes:2; counts:3; Per gram:4): 1<br>Link (to Pangaea or to publication, if possible): http://www.sciencedirect.com/science/article/pii/S096706450500130X<br>Comments: ]]></description>
        <styleUrl>#icon-1739-558B2F-labelson</styleUrl>
        <ExtendedData>
          <Data name="Reference">
            <value>Prabhu and Shankar (2005)</value>
          </Data>
          <Data name="Title">
            <value>Palaeoproductivity of the eastern Arabian Sea during the past 200 ka: A multi-proxy investigation</value>
          </Data>
          <Data name="Latitude (N)">
            <value>15.00</value>
          </Data>
          <Data name="Longitude (E)">
            <value>71.68</value>
          </Data>
          <Data name="Depth (m)">
            <value>2000.0</value>
          </Data>
          <Data name="Basin">
            <value>Ind</value>
          </Data>
          <Data name="Time interval in ka (aprox.)">
            <value>0-110</value>
          </Data>
          <Data name="Average resolution in ka (aprox.)">
            <value>3</value>
          </Data>
          <Data name="Source (PANGAEA:1; Tables:2; Sent by author:3; Digitized:4)">
            <value>4.0</value>
          </Data>
          <Data name="Type of data (Percentage:1; Fluxes:2; counts:3; Per gram:4)">
            <value>1.0</value>
          </Data>
          <Data name="Link (to Pangaea or to publication, if possible)">
            <value>http://www.sciencedirect.com/science/article/pii/S096706450500130X</value>
          </Data>
          <Data name="Comments">
            <value/>
          </Data>
        </ExtendedData>
        <Point>
          <coordinates>
            71.68,15,0
          </coordinates>
        </Point>
      </Placemark>
      <Placemark>
        <name>ODP117–723 A</name>
        <description><![CDATA[Reference: Rogalla and Andruleit (2005)<br>Title: Precessional forcing of coccolithophore assemblages in the northern Arabian Sea: Implications for monsoonal dynamics during the last 200,000 years<br>Latitude (N): 18.00<br>Longitude (E): 57.60<br>Depth (m): 804<br>Basin: Ind<br>Time interval in ka (aprox.): 0-135<br>Average resolution in ka (aprox.): 5<br>Source (PANGAEA:1; Tables:2; Sent by author:3; Digitized:4): 4<br>Type of data (Percentage:1; Fluxes:2; counts:3; Per gram:4): 1<br>Link (to Pangaea or to publication, if possible): http://www.sciencedirect.com/science/article/pii/S0025322705000848<br>Comments: ]]></description>
        <styleUrl>#icon-1739-558B2F-labelson</styleUrl>
        <ExtendedData>
          <Data name="Reference">
            <value>Rogalla and Andruleit (2005)</value>
          </Data>
          <Data name="Title">
            <value>Precessional forcing of coccolithophore assemblages in the northern Arabian Sea: Implications for monsoonal dynamics during the last 200,000 years</value>
          </Data>
          <Data name="Latitude (N)">
            <value>18.00</value>
          </Data>
          <Data name="Longitude (E)">
            <value>57.60</value>
          </Data>
          <Data name="Depth (m)">
            <value>804.0</value>
          </Data>
          <Data name="Basin">
            <value>Ind</value>
          </Data>
          <Data name="Time interval in ka (aprox.)">
            <value>0-135</value>
          </Data>
          <Data name="Average resolution in ka (aprox.)">
            <value>5</value>
          </Data>
          <Data name="Source (PANGAEA:1; Tables:2; Sent by author:3; Digitized:4)">
            <value>4.0</value>
          </Data>
          <Data name="Type of data (Percentage:1; Fluxes:2; counts:3; Per gram:4)">
            <value>1.0</value>
          </Data>
          <Data name="Link (to Pangaea or to publication, if possible)">
            <value>http://www.sciencedirect.com/science/article/pii/S0025322705000848</value>
          </Data>
          <Data name="Comments">
            <value/>
          </Data>
        </ExtendedData>
        <Point>
          <coordinates>
            57.6,18,0
          </coordinates>
        </Point>
      </Placemark>
      <Placemark>
        <name>94KL</name>
        <description><![CDATA[Reference: Rogalla and Andruleit 2005)<br>Title: Precessional forcing of coccolithophore assemblages in the northern Arabian Sea: Implications for monsoonal dynamics during the last 200,000 years<br>Latitude (N): 22.48<br>Longitude (E): 65.65<br>Depth (m): 2109<br>Basin: Ind<br>Time interval in ka (aprox.): 0-200<br>Average resolution in ka (aprox.): 1.7<br>Source (PANGAEA:1; Tables:2; Sent by author:3; Digitized:4): 4<br>Type of data (Percentage:1; Fluxes:2; counts:3; Per gram:4): 1<br>Link (to Pangaea or to publication, if possible): http://www.sciencedirect.com/science/article/pii/S0025322705000848<br>Comments: ]]></description>
        <styleUrl>#icon-1739-558B2F-labelson</styleUrl>
        <ExtendedData>
          <Data name="Reference">
            <value>Rogalla and Andruleit 2005)</value>
          </Data>
          <Data name="Title">
            <value>Precessional forcing of coccolithophore assemblages in the northern Arabian Sea: Implications for monsoonal dynamics during the last 200,000 years</value>
          </Data>
          <Data name="Latitude (N)">
            <value>22.48</value>
          </Data>
          <Data name="Longitude (E)">
            <value>65.65</value>
          </Data>
          <Data name="Depth (m)">
            <value>2109.0</value>
          </Data>
          <Data name="Basin">
            <value>Ind</value>
          </Data>
          <Data name="Time interval in ka (aprox.)">
            <value>0-200</value>
          </Data>
          <Data name="Average resolution in ka (aprox.)">
            <value>1.7</value>
          </Data>
          <Data name="Source (PANGAEA:1; Tables:2; Sent by author:3; Digitized:4)">
            <value>4.0</value>
          </Data>
          <Data name="Type of data (Percentage:1; Fluxes:2; counts:3; Per gram:4)">
            <value>1.0</value>
          </Data>
          <Data name="Link (to Pangaea or to publication, if possible)">
            <value>http://www.sciencedirect.com/science/article/pii/S0025322705000848</value>
          </Data>
          <Data name="Comments">
            <value/>
          </Data>
        </ExtendedData>
        <Point>
          <coordinates>
            65.65,22.48,0
          </coordinates>
        </Point>
      </Placemark>
      <Placemark>
        <name>ODP Site 1233</name>
        <description><![CDATA[Reference: Saavedra-Pellitero et al. (2011)<br>Title: Coccolithophore estimates of paleotemperature and paleoproductivity changes in the southeast Pacific over the past ~27 kyr<br>Latitude (N): -41.00<br>Longitude (E): -74.45<br>Depth (m): 838<br>Basin: Epac<br>Time interval in ka (aprox.): 0-69<br>Average resolution in ka (aprox.): 0.1-1<br>Source (PANGAEA:1; Tables:2; Sent by author:3; Digitized:4): 1<br>Type of data (Percentage:1; Fluxes:2; counts:3; Per gram:4): 1<br>Link (to Pangaea or to publication, if possible): https://doi.pangaea.de/10.1594/PANGAEA.806537<br>Comments: ]]></description>
        <styleUrl>#icon-1739-558B2F-labelson</styleUrl>
        <ExtendedData>
          <Data name="Reference">
            <value>Saavedra-Pellitero et al. (2011)</value>
          </Data>
          <Data name="Title">
            <value>Coccolithophore estimates of paleotemperature and paleoproductivity changes in the southeast Pacific over the past ~27 kyr</value>
          </Data>
          <Data name="Latitude (N)">
            <value>-41.00</value>
          </Data>
          <Data name="Longitude (E)">
            <value>-74.45</value>
          </Data>
          <Data name="Depth (m)">
            <value>838.0</value>
          </Data>
          <Data name="Basin">
            <value>Epac</value>
          </Data>
          <Data name="Time interval in ka (aprox.)">
            <value>0-69</value>
          </Data>
          <Data name="Average resolution in ka (aprox.)">
            <value>0.1-1</value>
          </Data>
          <Data name="Source (PANGAEA:1; Tables:2; Sent by author:3; Digitized:4)">
            <value>1.0</value>
          </Data>
          <Data name="Type of data (Percentage:1; Fluxes:2; counts:3; Per gram:4)">
            <value>1.0</value>
          </Data>
          <Data name="Link (to Pangaea or to publication, if possible)">
            <value>https://doi.pangaea.de/10.1594/PANGAEA.806537</value>
          </Data>
          <Data name="Comments">
            <value/>
          </Data>
        </ExtendedData>
        <Point>
          <coordinates>
            -74.45,-41,0
          </coordinates>
        </Point>
      </Placemark>
      <Placemark>
        <name>GeoB 1214-1</name>
        <description><![CDATA[Reference: Shokati et al. (1999)<br>Title: Zur Sedimentation von Coccolithophoriden und ihrer Akkumulation in spätpleistozän-holozänen Sedimenten des östlichen Südatlantiks<br>Latitude (N): -24.69<br>Longitude (E): 7.24<br>Depth (m): 3210<br>Basin: SAtl<br>Time interval in ka (aprox.): 24-19/6-0<br>Average resolution in ka (aprox.): NA<br>Source (PANGAEA:1; Tables:2; Sent by author:3; Digitized:4): 3<br>Type of data (Percentage:1; Fluxes:2; counts:3; Per gram:4): 3<br>Link (to Pangaea or to publication, if possible): Shokati, I. et al., 1999. Zbl. Geol. Paläont. I, 7-9, 859-876.<br>Comments: ]]></description>
        <styleUrl>#icon-1739-558B2F-labelson</styleUrl>
        <ExtendedData>
          <Data name="Reference">
            <value>Shokati et al. (1999)</value>
          </Data>
          <Data name="Title">
            <value>Zur Sedimentation von Coccolithophoriden und ihrer Akkumulation in spätpleistozän-holozänen Sedimenten des östlichen Südatlantiks</value>
          </Data>
          <Data name="Latitude (N)">
            <value>-24.69</value>
          </Data>
          <Data name="Longitude (E)">
            <value>7.24</value>
          </Data>
          <Data name="Depth (m)">
            <value>3210.0</value>
          </Data>
          <Data name="Basin">
            <value>SAtl</value>
          </Data>
          <Data name="Time interval in ka (aprox.)">
            <value>24-19/6-0</value>
          </Data>
          <Data name="Average resolution in ka (aprox.)">
            <value>NA</value>
          </Data>
          <Data name="Source (PANGAEA:1; Tables:2; Sent by author:3; Digitized:4)">
            <value>3.0</value>
          </Data>
          <Data name="Type of data (Percentage:1; Fluxes:2; counts:3; Per gram:4)">
            <value>3.0</value>
          </Data>
          <Data name="Link (to Pangaea or to publication, if possible)">
            <value>Shokati, I. et al., 1999. Zbl. Geol. Paläont. I, 7-9, 859-876.</value>
          </Data>
          <Data name="Comments">
            <value/>
          </Data>
        </ExtendedData>
        <Point>
          <coordinates>
            7.24,-24.69,0
          </coordinates>
        </Point>
      </Placemark>
      <Placemark>
        <name>ODP 963D</name>
        <description><![CDATA[Reference: Sprovieri et al. (2013)<br>Title: A high-resolution record of the last deglaciation in the Sicily Channel based on foraminifera and calcareous nannofossil quantitative distribution<br>Latitude (N): 37.00<br>Longitude (E): 13.16<br>Depth (m): 480<br>Basin: Med<br>Time interval in ka (aprox.): 1-23<br>Average resolution in ka (aprox.): 0.05-0.1<br>Source (PANGAEA:1; Tables:2; Sent by author:3; Digitized:4): 4<br>Type of data (Percentage:1; Fluxes:2; counts:3; Per gram:4): 1<br>Link (to Pangaea or to publication, if possible): https://www.sciencedirect.com/science/article/pii/S0031018203006321<br>Comments: ]]></description>
        <styleUrl>#icon-1739-558B2F-labelson</styleUrl>
        <ExtendedData>
          <Data name="Reference">
            <value>Sprovieri et al. (2013)</value>
          </Data>
          <Data name="Title">
            <value>A high-resolution record of the last deglaciation in the Sicily Channel based on foraminifera and calcareous nannofossil quantitative distribution</value>
          </Data>
          <Data name="Latitude (N)">
            <value>37.00</value>
          </Data>
          <Data name="Longitude (E)">
            <value>13.16</value>
          </Data>
          <Data name="Depth (m)">
            <value>480.0</value>
          </Data>
          <Data name="Basin">
            <value>Med</value>
          </Data>
          <Data name="Time interval in ka (aprox.)">
            <value>1-23</value>
          </Data>
          <Data name="Average resolution in ka (aprox.)">
            <value>0.05-0.1</value>
          </Data>
          <Data name="Source (PANGAEA:1; Tables:2; Sent by author:3; Digitized:4)">
            <value>4.0</value>
          </Data>
          <Data name="Type of data (Percentage:1; Fluxes:2; counts:3; Per gram:4)">
            <value>1.0</value>
          </Data>
          <Data name="Link (to Pangaea or to publication, if possible)">
            <value>https://www.sciencedirect.com/science/article/pii/S0031018203006321</value>
          </Data>
          <Data name="Comments">
            <value/>
          </Data>
        </ExtendedData>
        <Point>
          <coordinates>
            13.16,37,0
          </coordinates>
        </Point>
      </Placemark>
      <Placemark>
        <name>MD02-2510</name>
        <description><![CDATA[Reference: Staines-Urias et al. (2015)<br>Title: Reconstruction of past climate variability and ENSO-like fluctuations in the southern Gulf of California (Alfonso Basin) since the last glacial maximum<br>Latitude (N): 24.64<br>Longitude (E): -110.60<br>Depth (m): 410<br>Basin: Epac<br>Time interval in ka (aprox.): 0-23<br>Average resolution in ka (aprox.): 1<br>Source (PANGAEA:1; Tables:2; Sent by author:3; Digitized:4): 4<br>Type of data (Percentage:1; Fluxes:2; counts:3; Per gram:4): 1<br>Link (to Pangaea or to publication, if possible): https://www.sciencedirect.com/science/article/pii/S0033589415000319#f0025<br>Comments: ]]></description>
        <styleUrl>#icon-1739-558B2F-labelson</styleUrl>
        <ExtendedData>
          <Data name="Reference">
            <value>Staines-Urias et al. (2015)</value>
          </Data>
          <Data name="Title">
            <value>Reconstruction of past climate variability and ENSO-like fluctuations in the southern Gulf of California (Alfonso Basin) since the last glacial maximum</value>
          </Data>
          <Data name="Latitude (N)">
            <value>24.64</value>
          </Data>
          <Data name="Longitude (E)">
            <value>-110.60</value>
          </Data>
          <Data name="Depth (m)">
            <value>410.0</value>
          </Data>
          <Data name="Basin">
            <value>Epac</value>
          </Data>
          <Data name="Time interval in ka (aprox.)">
            <value>0-23</value>
          </Data>
          <Data name="Average resolution in ka (aprox.)">
            <value>1</value>
          </Data>
          <Data name="Source (PANGAEA:1; Tables:2; Sent by author:3; Digitized:4)">
            <value>4.0</value>
          </Data>
          <Data name="Type of data (Percentage:1; Fluxes:2; counts:3; Per gram:4)">
            <value>1.0</value>
          </Data>
          <Data name="Link (to Pangaea or to publication, if possible)">
            <value>https://www.sciencedirect.com/science/article/pii/S0033589415000319#f0025</value>
          </Data>
          <Data name="Comments">
            <value/>
          </Data>
        </ExtendedData>
        <Point>
          <coordinates>
            -110.6,24.64,0
          </coordinates>
        </Point>
      </Placemark>
      <Placemark>
        <name>ODP 980</name>
        <description><![CDATA[Reference: Stolz (2009)<br>Title: Shifts in North Atlantic surface water regimes during the last interglacial-glacial cycle (late Quaternary) investigated by coccolithophore-based ecological and chemical proxies<br>Latitude (N): 55.48<br>Longitude (E): -14.70<br>Depth (m): 2180<br>Basin: NAtl<br>Time interval in ka (aprox.): 24-19/6-0<br>Average resolution in ka (aprox.): NA<br>Source (PANGAEA:1; Tables:2; Sent by author:3; Digitized:4): 3<br>Type of data (Percentage:1; Fluxes:2; counts:3; Per gram:4): 3<br>Link (to Pangaea or to publication, if possible): https://elib.suub.uni-bremen.de/peid=D00011568<br>Comments: ]]></description>
        <styleUrl>#icon-1739-558B2F-labelson</styleUrl>
        <ExtendedData>
          <Data name="Reference">
            <value>Stolz (2009)</value>
          </Data>
          <Data name="Title">
            <value>Shifts in North Atlantic surface water regimes during the last interglacial-glacial cycle (late Quaternary) investigated by coccolithophore-based ecological and chemical proxies</value>
          </Data>
          <Data name="Latitude (N)">
            <value>55.48</value>
          </Data>
          <Data name="Longitude (E)">
            <value>-14.70</value>
          </Data>
          <Data name="Depth (m)">
            <value>2180.0</value>
          </Data>
          <Data name="Basin">
            <value>NAtl</value>
          </Data>
          <Data name="Time interval in ka (aprox.)">
            <value>24-19/6-0</value>
          </Data>
          <Data name="Average resolution in ka (aprox.)">
            <value>NA</value>
          </Data>
          <Data name="Source (PANGAEA:1; Tables:2; Sent by author:3; Digitized:4)">
            <value>3.0</value>
          </Data>
          <Data name="Type of data (Percentage:1; Fluxes:2; counts:3; Per gram:4)">
            <value>3.0</value>
          </Data>
          <Data name="Link (to Pangaea or to publication, if possible)">
            <value>https://elib.suub.uni-bremen.de/peid=D00011568</value>
          </Data>
          <Data name="Comments">
            <value/>
          </Data>
        </ExtendedData>
        <Point>
          <coordinates>
            -14.7,55.48,0
          </coordinates>
        </Point>
      </Placemark>
      <Placemark>
        <name>MD-2897</name>
        <description><![CDATA[Reference: Su et al. (2013)<br>Title: Late Quaternary coccolith records in the South China Sea and East Asian monsoon dynamics<br>Latitude (N): 8.73<br>Longitude (E): 111.44<br>Depth (m): 1658<br>Basin: SCS<br>Time interval in ka (aprox.): 23-250<br>Average resolution in ka (aprox.): 0.2<br>Source (PANGAEA:1; Tables:2; Sent by author:3; Digitized:4): 3<br>Type of data (Percentage:1; Fluxes:2; counts:3; Per gram:4): 1<br>Link (to Pangaea or to publication, if possible): http://www.sciencedirect.com/science/article/pii/S0921818113001872<br>Comments: ]]></description>
        <styleUrl>#icon-1739-558B2F-labelson</styleUrl>
        <ExtendedData>
          <Data name="Reference">
            <value>Su et al. (2013)</value>
          </Data>
          <Data name="Title">
            <value>Late Quaternary coccolith records in the South China Sea and East Asian monsoon dynamics</value>
          </Data>
          <Data name="Latitude (N)">
            <value>8.73</value>
          </Data>
          <Data name="Longitude (E)">
            <value>111.44</value>
          </Data>
          <Data name="Depth (m)">
            <value>1658.0</value>
          </Data>
          <Data name="Basin">
            <value>SCS</value>
          </Data>
          <Data name="Time interval in ka (aprox.)">
            <value>23-250</value>
          </Data>
          <Data name="Average resolution in ka (aprox.)">
            <value>0.2</value>
          </Data>
          <Data name="Source (PANGAEA:1; Tables:2; Sent by author:3; Digitized:4)">
            <value>3.0</value>
          </Data>
          <Data name="Type of data (Percentage:1; Fluxes:2; counts:3; Per gram:4)">
            <value>1.0</value>
          </Data>
          <Data name="Link (to Pangaea or to publication, if possible)">
            <value>http://www.sciencedirect.com/science/article/pii/S0921818113001872</value>
          </Data>
          <Data name="Comments">
            <value/>
          </Data>
        </ExtendedData>
        <Point>
          <coordinates>
            111.44,8.73,0
          </coordinates>
        </Point>
      </Placemark>
      <Placemark>
        <name>MD-2901</name>
        <description><![CDATA[Reference: Su et al. (2013)<br>Title: Late Quaternary coccolith records in the South China Sea and East Asian monsoon dynamics<br>Latitude (N): 14.37<br>Longitude (E): 110.74<br>Depth (m): 1454<br>Basin: SCS<br>Time interval in ka (aprox.): 0-250<br>Average resolution in ka (aprox.): 0.2<br>Source (PANGAEA:1; Tables:2; Sent by author:3; Digitized:4): 3<br>Type of data (Percentage:1; Fluxes:2; counts:3; Per gram:4): 1<br>Link (to Pangaea or to publication, if possible): http://www.sciencedirect.com/science/article/pii/S0921818113001872<br>Comments: ]]></description>
        <styleUrl>#icon-1739-558B2F-labelson</styleUrl>
        <ExtendedData>
          <Data name="Reference">
            <value>Su et al. (2013)</value>
          </Data>
          <Data name="Title">
            <value>Late Quaternary coccolith records in the South China Sea and East Asian monsoon dynamics</value>
          </Data>
          <Data name="Latitude (N)">
            <value>14.37</value>
          </Data>
          <Data name="Longitude (E)">
            <value>110.74</value>
          </Data>
          <Data name="Depth (m)">
            <value>1454.0</value>
          </Data>
          <Data name="Basin">
            <value>SCS</value>
          </Data>
          <Data name="Time interval in ka (aprox.)">
            <value>0-250</value>
          </Data>
          <Data name="Average resolution in ka (aprox.)">
            <value>0.2</value>
          </Data>
          <Data name="Source (PANGAEA:1; Tables:2; Sent by author:3; Digitized:4)">
            <value>3.0</value>
          </Data>
          <Data name="Type of data (Percentage:1; Fluxes:2; counts:3; Per gram:4)">
            <value>1.0</value>
          </Data>
          <Data name="Link (to Pangaea or to publication, if possible)">
            <value>http://www.sciencedirect.com/science/article/pii/S0921818113001872</value>
          </Data>
          <Data name="Comments">
            <value/>
          </Data>
        </ExtendedData>
        <Point>
          <coordinates>
            110.74,14.37,0
          </coordinates>
        </Point>
      </Placemark>
      <Placemark>
        <name>MD-2904</name>
        <description><![CDATA[Reference: Su et al. (2013)<br>Title: Late Quaternary coccolith records in the South China Sea and East Asian monsoon dynamics<br>Latitude (N): 19.45<br>Longitude (E): 116.25<br>Depth (m): 2066<br>Basin: SCS<br>Time interval in ka (aprox.): 0-250<br>Average resolution in ka (aprox.): 0.2<br>Source (PANGAEA:1; Tables:2; Sent by author:3; Digitized:4): 3<br>Type of data (Percentage:1; Fluxes:2; counts:3; Per gram:4): 1<br>Link (to Pangaea or to publication, if possible): http://www.sciencedirect.com/science/article/pii/S0921818113001872<br>Comments: Original data from X. Su (pers. comm., 2005)]]></description>
        <styleUrl>#icon-1739-558B2F-labelson</styleUrl>
        <ExtendedData>
          <Data name="Reference">
            <value>Su et al. (2013)</value>
          </Data>
          <Data name="Title">
            <value>Late Quaternary coccolith records in the South China Sea and East Asian monsoon dynamics</value>
          </Data>
          <Data name="Latitude (N)">
            <value>19.45</value>
          </Data>
          <Data name="Longitude (E)">
            <value>116.25</value>
          </Data>
          <Data name="Depth (m)">
            <value>2066.0</value>
          </Data>
          <Data name="Basin">
            <value>SCS</value>
          </Data>
          <Data name="Time interval in ka (aprox.)">
            <value>0-250</value>
          </Data>
          <Data name="Average resolution in ka (aprox.)">
            <value>0.2</value>
          </Data>
          <Data name="Source (PANGAEA:1; Tables:2; Sent by author:3; Digitized:4)">
            <value>3.0</value>
          </Data>
          <Data name="Type of data (Percentage:1; Fluxes:2; counts:3; Per gram:4)">
            <value>1.0</value>
          </Data>
          <Data name="Link (to Pangaea or to publication, if possible)">
            <value>http://www.sciencedirect.com/science/article/pii/S0921818113001872</value>
          </Data>
          <Data name="Comments">
            <value>Original data from X. Su (pers. comm., 2005)</value>
          </Data>
        </ExtendedData>
        <Point>
          <coordinates>
            116.25,19.45,0
          </coordinates>
        </Point>
      </Placemark>
      <Placemark>
        <name>MD01-2386</name>
        <description><![CDATA[Reference: Su et al. (2015<br>Title: Differences in Late Quaternary primary productivity between the western tropicalPacific and the South China Sea: Evidence from coccoliths<br>Latitude (N): 1.13<br>Longitude (E): 129.80<br>Depth (m): 2816<br>Basin: WPac<br>Time interval in ka (aprox.): 0-192<br>Average resolution in ka (aprox.): 0.2<br>Source (PANGAEA:1; Tables:2; Sent by author:3; Digitized:4): 3<br>Type of data (Percentage:1; Fluxes:2; counts:3; Per gram:4): 1<br>Link (to Pangaea or to publication, if possible): http://www.sciencedirect.com/science/article/pii/S0967064515002349<br>Comments: ]]></description>
        <styleUrl>#icon-1739-558B2F-labelson</styleUrl>
        <ExtendedData>
          <Data name="Reference">
            <value>Su et al. (2015</value>
          </Data>
          <Data name="Title">
            <value>Differences in Late Quaternary primary productivity between the western tropicalPacific and the South China Sea: Evidence from coccoliths</value>
          </Data>
          <Data name="Latitude (N)">
            <value>1.13</value>
          </Data>
          <Data name="Longitude (E)">
            <value>129.80</value>
          </Data>
          <Data name="Depth (m)">
            <value>2816.0</value>
          </Data>
          <Data name="Basin">
            <value>WPac</value>
          </Data>
          <Data name="Time interval in ka (aprox.)">
            <value>0-192</value>
          </Data>
          <Data name="Average resolution in ka (aprox.)">
            <value>0.2</value>
          </Data>
          <Data name="Source (PANGAEA:1; Tables:2; Sent by author:3; Digitized:4)">
            <value>3.0</value>
          </Data>
          <Data name="Type of data (Percentage:1; Fluxes:2; counts:3; Per gram:4)">
            <value>1.0</value>
          </Data>
          <Data name="Link (to Pangaea or to publication, if possible)">
            <value>http://www.sciencedirect.com/science/article/pii/S0967064515002349</value>
          </Data>
          <Data name="Comments">
            <value/>
          </Data>
        </ExtendedData>
        <Point>
          <coordinates>
            129.8,1.13,0
          </coordinates>
        </Point>
      </Placemark>
      <Placemark>
        <name>ODP 1109C</name>
        <description><![CDATA[Reference: Takahashi and Okada (2001)<br>Title: Paleoeanography for the last 195000 years in the Solomon Sea (ODP Site 1109) by m eans of calcareous nannofossils<br>Latitude (N): -9.50<br>Longitude (E): 151.51<br>Depth (m): 2210<br>Basin: WPac<br>Time interval in ka (aprox.): 0-194<br>Average resolution in ka (aprox.): 1<br>Source (PANGAEA:1; Tables:2; Sent by author:3; Digitized:4): 2<br>Type of data (Percentage:1; Fluxes:2; counts:3; Per gram:4): 3<br>Link (to Pangaea or to publication, if possible): https://www.sciencedirect.com/science/article/pii/S037783980100010X<br>Comments: ]]></description>
        <styleUrl>#icon-1739-558B2F-labelson</styleUrl>
        <ExtendedData>
          <Data name="Reference">
            <value>Takahashi and Okada (2001)</value>
          </Data>
          <Data name="Title">
            <value>Paleoeanography for the last 195000 years in the Solomon Sea (ODP Site 1109) by m eans of calcareous nannofossils</value>
          </Data>
          <Data name="Latitude (N)">
            <value>-9.50</value>
          </Data>
          <Data name="Longitude (E)">
            <value>151.51</value>
          </Data>
          <Data name="Depth (m)">
            <value>2210.0</value>
          </Data>
          <Data name="Basin">
            <value>WPac</value>
          </Data>
          <Data name="Time interval in ka (aprox.)">
            <value>0-194</value>
          </Data>
          <Data name="Average resolution in ka (aprox.)">
            <value>1</value>
          </Data>
          <Data name="Source (PANGAEA:1; Tables:2; Sent by author:3; Digitized:4)">
            <value>2.0</value>
          </Data>
          <Data name="Type of data (Percentage:1; Fluxes:2; counts:3; Per gram:4)">
            <value>3.0</value>
          </Data>
          <Data name="Link (to Pangaea or to publication, if possible)">
            <value>https://www.sciencedirect.com/science/article/pii/S037783980100010X</value>
          </Data>
          <Data name="Comments">
            <value/>
          </Data>
        </ExtendedData>
        <Point>
          <coordinates>
            151.51,-9.5,0
          </coordinates>
        </Point>
      </Placemark>
      <Placemark>
        <name>GeoB12613-1</name>
        <description><![CDATA[Reference: Tangunan et al. (2017)<br>Title: Insolation forcing of coccolithophore productivity in the western tropical Indian Ocean over the last two glacial-interglacial cycles<br>Latitude (N): -5.48<br>Longitude (E): 40.93<br>Depth (m): 2292<br>Basin: Ind<br>Time interval in ka (aprox.): 0-300<br>Average resolution in ka (aprox.): 1.5<br>Source (PANGAEA:1; Tables:2; Sent by author:3; Digitized:4): 1<br>Type of data (Percentage:1; Fluxes:2; counts:3; Per gram:4): 1<br>Link (to Pangaea or to publication, if possible): https://doi.pangaea.de/10.1594/PANGAEA.875239<br>Comments: ]]></description>
        <styleUrl>#icon-1739-558B2F-labelson</styleUrl>
        <ExtendedData>
          <Data name="Reference">
            <value>Tangunan et al. (2017)</value>
          </Data>
          <Data name="Title">
            <value>Insolation forcing of coccolithophore productivity in the western tropical Indian Ocean over the last two glacial-interglacial cycles</value>
          </Data>
          <Data name="Latitude (N)">
            <value>-5.48</value>
          </Data>
          <Data name="Longitude (E)">
            <value>40.93</value>
          </Data>
          <Data name="Depth (m)">
            <value>2292.0</value>
          </Data>
          <Data name="Basin">
            <value>Ind</value>
          </Data>
          <Data name="Time interval in ka (aprox.)">
            <value>0-300</value>
          </Data>
          <Data name="Average resolution in ka (aprox.)">
            <value>1.5</value>
          </Data>
          <Data name="Source (PANGAEA:1; Tables:2; Sent by author:3; Digitized:4)">
            <value>1.0</value>
          </Data>
          <Data name="Type of data (Percentage:1; Fluxes:2; counts:3; Per gram:4)">
            <value>1.0</value>
          </Data>
          <Data name="Link (to Pangaea or to publication, if possible)">
            <value>https://doi.pangaea.de/10.1594/PANGAEA.875239</value>
          </Data>
          <Data name="Comments">
            <value/>
          </Data>
        </ExtendedData>
        <Point>
          <coordinates>
            40.93,-5.48,0
          </coordinates>
        </Point>
      </Placemark>
      <Placemark>
        <name>MD96-2077</name>
        <description><![CDATA[Reference: Tangunan et al. (2017)<br>Title: Insolation forcing of coccolithophore productivity in the western tropical Indian Ocean over the last two glacial‐interglacial cycles<br>Latitude (N): -33.17<br>Longitude (E): 31.25<br>Depth (m): 3781<br>Basin: Ind<br>Time interval in ka (aprox.): 24-19/6-0<br>Average resolution in ka (aprox.): NA<br>Source (PANGAEA:1; Tables:2; Sent by author:3; Digitized:4): 3<br>Type of data (Percentage:1; Fluxes:2; counts:3; Per gram:4): 3<br>Link (to Pangaea or to publication, if possible): https://doi.org/10.1594/PANGAEA.875239,<br>Comments: ]]></description>
        <styleUrl>#icon-1739-558B2F-labelson</styleUrl>
        <ExtendedData>
          <Data name="Reference">
            <value>Tangunan et al. (2017)</value>
          </Data>
          <Data name="Title">
            <value>Insolation forcing of coccolithophore productivity in the western tropical Indian Ocean over the last two glacial‐interglacial cycles</value>
          </Data>
          <Data name="Latitude (N)">
            <value>-33.17</value>
          </Data>
          <Data name="Longitude (E)">
            <value>31.25</value>
          </Data>
          <Data name="Depth (m)">
            <value>3781.0</value>
          </Data>
          <Data name="Basin">
            <value>Ind</value>
          </Data>
          <Data name="Time interval in ka (aprox.)">
            <value>24-19/6-0</value>
          </Data>
          <Data name="Average resolution in ka (aprox.)">
            <value>NA</value>
          </Data>
          <Data name="Source (PANGAEA:1; Tables:2; Sent by author:3; Digitized:4)">
            <value>3.0</value>
          </Data>
          <Data name="Type of data (Percentage:1; Fluxes:2; counts:3; Per gram:4)">
            <value>3.0</value>
          </Data>
          <Data name="Link (to Pangaea or to publication, if possible)">
            <value>https://doi.org/10.1594/PANGAEA.875239,</value>
          </Data>
          <Data name="Comments">
            <value/>
          </Data>
        </ExtendedData>
        <Point>
          <coordinates>
            31.25,-33.17,0
          </coordinates>
        </Point>
      </Placemark>
      <Placemark>
        <name>SAN-76</name>
        <description><![CDATA[Reference: Toledo et al. (2007)<br>Title: Planktonic foraminifera, calcareous nannoplankton and ascidian variations during the last 25 kyr in the Southwestern Atlantic: a paleoproductivity signature?<br>Latitude (N): -24.43<br>Longitude (E): -42.28<br>Depth (m): 1682<br>Basin: SAtl<br>Time interval in ka (aprox.): 0-25<br>Average resolution in ka (aprox.): 1<br>Source (PANGAEA:1; Tables:2; Sent by author:3; Digitized:4): 4<br>Type of data (Percentage:1; Fluxes:2; counts:3; Per gram:4): 1<br>Link (to Pangaea or to publication, if possible): http://www.sciencedirect.com/science/article/pii/S0377839807000230<br>Comments: ]]></description>
        <styleUrl>#icon-1739-558B2F-labelson</styleUrl>
        <ExtendedData>
          <Data name="Reference">
            <value>Toledo et al. (2007)</value>
          </Data>
          <Data name="Title">
            <value>Planktonic foraminifera, calcareous nannoplankton and ascidian variations during the last 25 kyr in the Southwestern Atlantic: a paleoproductivity signature?</value>
          </Data>
          <Data name="Latitude (N)">
            <value>-24.43</value>
          </Data>
          <Data name="Longitude (E)">
            <value>-42.28</value>
          </Data>
          <Data name="Depth (m)">
            <value>1682.0</value>
          </Data>
          <Data name="Basin">
            <value>SAtl</value>
          </Data>
          <Data name="Time interval in ka (aprox.)">
            <value>0-25</value>
          </Data>
          <Data name="Average resolution in ka (aprox.)">
            <value>1</value>
          </Data>
          <Data name="Source (PANGAEA:1; Tables:2; Sent by author:3; Digitized:4)">
            <value>4.0</value>
          </Data>
          <Data name="Type of data (Percentage:1; Fluxes:2; counts:3; Per gram:4)">
            <value>1.0</value>
          </Data>
          <Data name="Link (to Pangaea or to publication, if possible)">
            <value>http://www.sciencedirect.com/science/article/pii/S0377839807000230</value>
          </Data>
          <Data name="Comments">
            <value/>
          </Data>
        </ExtendedData>
        <Point>
          <coordinates>
            -42.28,-24.43,0
          </coordinates>
        </Point>
      </Placemark>
      <Placemark>
        <name>NS-14</name>
        <description><![CDATA[Reference: Triantaphyllou et al. (2009)<br>Title: Late Glacial–Holocene climate variability at the south-eastern margin of the Aegean Sea<br>Latitude (N): 36.64<br>Longitude (E): 27.00<br>Depth (m): 505<br>Basin: Med<br>Time interval in ka (aprox.): 2-13<br>Average resolution in ka (aprox.): 0.1<br>Source (PANGAEA:1; Tables:2; Sent by author:3; Digitized:4): 4<br>Type of data (Percentage:1; Fluxes:2; counts:3; Per gram:4): 1<br>Link (to Pangaea or to publication, if possible): http://www.sciencedirect.com/science/article/pii/S0025322709002229<br>Comments: ]]></description>
        <styleUrl>#icon-1739-558B2F-labelson</styleUrl>
        <ExtendedData>
          <Data name="Reference">
            <value>Triantaphyllou et al. (2009)</value>
          </Data>
          <Data name="Title">
            <value>Late Glacial–Holocene climate variability at the south-eastern margin of the Aegean Sea</value>
          </Data>
          <Data name="Latitude (N)">
            <value>36.64</value>
          </Data>
          <Data name="Longitude (E)">
            <value>27.00</value>
          </Data>
          <Data name="Depth (m)">
            <value>505.0</value>
          </Data>
          <Data name="Basin">
            <value>Med</value>
          </Data>
          <Data name="Time interval in ka (aprox.)">
            <value>2-13</value>
          </Data>
          <Data name="Average resolution in ka (aprox.)">
            <value>0.1</value>
          </Data>
          <Data name="Source (PANGAEA:1; Tables:2; Sent by author:3; Digitized:4)">
            <value>4.0</value>
          </Data>
          <Data name="Type of data (Percentage:1; Fluxes:2; counts:3; Per gram:4)">
            <value>1.0</value>
          </Data>
          <Data name="Link (to Pangaea or to publication, if possible)">
            <value>http://www.sciencedirect.com/science/article/pii/S0025322709002229</value>
          </Data>
          <Data name="Comments">
            <value/>
          </Data>
        </ExtendedData>
        <Point>
          <coordinates>
            27,36.64,0
          </coordinates>
        </Point>
      </Placemark>
      <Placemark>
        <name>SU90/08</name>
        <description><![CDATA[Reference: Villanueva et al. (1998)<br>Title: Precessional forcing of productivity in the North Atlantic Ocean<br>Latitude (N): 43.50<br>Longitude (E): -30.40<br>Depth (m): 3080<br>Basin: NAtl<br>Time interval in ka (aprox.): 0-200<br>Average resolution in ka (aprox.): 2<br>Source (PANGAEA:1; Tables:2; Sent by author:3; Digitized:4): 4<br>Type of data (Percentage:1; Fluxes:2; counts:3; Per gram:4): 1<br>Link (to Pangaea or to publication, if possible): http://onlinelibrary.wiley.com/doi/10.1029/98PA02318/full<br>Comments: Original data from X. Su (pers. comm., 2005)]]></description>
        <styleUrl>#icon-1739-558B2F-labelson</styleUrl>
        <ExtendedData>
          <Data name="Reference">
            <value>Villanueva et al. (1998)</value>
          </Data>
          <Data name="Title">
            <value>Precessional forcing of productivity in the North Atlantic Ocean</value>
          </Data>
          <Data name="Latitude (N)">
            <value>43.50</value>
          </Data>
          <Data name="Longitude (E)">
            <value>-30.40</value>
          </Data>
          <Data name="Depth (m)">
            <value>3080.0</value>
          </Data>
          <Data name="Basin">
            <value>NAtl</value>
          </Data>
          <Data name="Time interval in ka (aprox.)">
            <value>0-200</value>
          </Data>
          <Data name="Average resolution in ka (aprox.)">
            <value>2</value>
          </Data>
          <Data name="Source (PANGAEA:1; Tables:2; Sent by author:3; Digitized:4)">
            <value>4.0</value>
          </Data>
          <Data name="Type of data (Percentage:1; Fluxes:2; counts:3; Per gram:4)">
            <value>1.0</value>
          </Data>
          <Data name="Link (to Pangaea or to publication, if possible)">
            <value>http://onlinelibrary.wiley.com/doi/10.1029/98PA02318/full</value>
          </Data>
          <Data name="Comments">
            <value>Original data from X. Su (pers. comm., 2005)</value>
          </Data>
        </ExtendedData>
        <Point>
          <coordinates>
            -30.4,43.5,0
          </coordinates>
        </Point>
      </Placemark>
      <Placemark>
        <name>ODP 1202</name>
        <description><![CDATA[Reference: Wei (2006)<br>Title: Leg 195 synthesis: site 1202—Late Quaternary sedimentation and Paleoceanography in the southern Okinawa trough<br>Latitude (N): 24.80<br>Longitude (E): 122.50<br>Depth (m): 1274<br>Basin: WPac<br>Time interval in ka (aprox.): 0-22<br>Average resolution in ka (aprox.): 0.5<br>Source (PANGAEA:1; Tables:2; Sent by author:3; Digitized:4): 3<br>Type of data (Percentage:1; Fluxes:2; counts:3; Per gram:4): 1<br>Link (to Pangaea or to publication, if possible): http://www-odp.tamu.edu/publications/195_SR/synth3/synth3_.htm<br>Comments: F. profunda elongata and F. profunda profunda identified]]></description>
        <styleUrl>#icon-1739-558B2F-labelson</styleUrl>
        <ExtendedData>
          <Data name="Reference">
            <value>Wei (2006)</value>
          </Data>
          <Data name="Title">
            <value>Leg 195 synthesis: site 1202—Late Quaternary sedimentation and Paleoceanography in the southern Okinawa trough</value>
          </Data>
          <Data name="Latitude (N)">
            <value>24.80</value>
          </Data>
          <Data name="Longitude (E)">
            <value>122.50</value>
          </Data>
          <Data name="Depth (m)">
            <value>1274.0</value>
          </Data>
          <Data name="Basin">
            <value>WPac</value>
          </Data>
          <Data name="Time interval in ka (aprox.)">
            <value>0-22</value>
          </Data>
          <Data name="Average resolution in ka (aprox.)">
            <value>0.5</value>
          </Data>
          <Data name="Source (PANGAEA:1; Tables:2; Sent by author:3; Digitized:4)">
            <value>3.0</value>
          </Data>
          <Data name="Type of data (Percentage:1; Fluxes:2; counts:3; Per gram:4)">
            <value>1.0</value>
          </Data>
          <Data name="Link (to Pangaea or to publication, if possible)">
            <value>http://www-odp.tamu.edu/publications/195_SR/synth3/synth3_.htm</value>
          </Data>
          <Data name="Comments">
            <value>F. profunda elongata and F. profunda profunda identified</value>
          </Data>
        </ExtendedData>
        <Point>
          <coordinates>
            122.5,24.8,0
          </coordinates>
        </Point>
      </Placemark>
      <Placemark>
        <name>SCS90-36</name>
        <description><![CDATA[Reference: Wei et al. (1997)<br>Title: Glacial-Holocene calcareous nannofossils and paleoceanography in the northern South China Sea<br>Latitude (N): 18.00<br>Longitude (E): 111.50<br>Depth (m): 2050<br>Basin: SCS<br>Time interval in ka (aprox.): 1-26<br>Average resolution in ka (aprox.): 0.35<br>Source (PANGAEA:1; Tables:2; Sent by author:3; Digitized:4): 4<br>Type of data (Percentage:1; Fluxes:2; counts:3; Per gram:4): 1<br>Link (to Pangaea or to publication, if possible): http://www.sciencedirect.com/science/article/pii/S0377839897000157<br>Comments: ]]></description>
        <styleUrl>#icon-1739-558B2F-labelson</styleUrl>
        <ExtendedData>
          <Data name="Reference">
            <value>Wei et al. (1997)</value>
          </Data>
          <Data name="Title">
            <value>Glacial-Holocene calcareous nannofossils and paleoceanography in the northern South China Sea</value>
          </Data>
          <Data name="Latitude (N)">
            <value>18.00</value>
          </Data>
          <Data name="Longitude (E)">
            <value>111.50</value>
          </Data>
          <Data name="Depth (m)">
            <value>2050.0</value>
          </Data>
          <Data name="Basin">
            <value>SCS</value>
          </Data>
          <Data name="Time interval in ka (aprox.)">
            <value>1-26</value>
          </Data>
          <Data name="Average resolution in ka (aprox.)">
            <value>0.35</value>
          </Data>
          <Data name="Source (PANGAEA:1; Tables:2; Sent by author:3; Digitized:4)">
            <value>4.0</value>
          </Data>
          <Data name="Type of data (Percentage:1; Fluxes:2; counts:3; Per gram:4)">
            <value>1.0</value>
          </Data>
          <Data name="Link (to Pangaea or to publication, if possible)">
            <value>http://www.sciencedirect.com/science/article/pii/S0377839897000157</value>
          </Data>
          <Data name="Comments">
            <value/>
          </Data>
        </ExtendedData>
        <Point>
          <coordinates>
            111.5,18,0
          </coordinates>
        </Point>
      </Placemark>
      <Placemark>
        <name>MD01-2378</name>
        <description><![CDATA[Reference: Xu et al. (2006)<br>Title: Changes in the vertical profile of the Indonesian Throughflow during Termination II: Evidence from the Timor Sea<br>Latitude (N): 13.08<br>Longitude (E): 121.78<br>Depth (m): 1783<br>Basin: Ind<br>Time interval in ka (aprox.): 1-20<br>Average resolution in ka (aprox.): 0.2<br>Source (PANGAEA:1; Tables:2; Sent by author:3; Digitized:4): 3<br>Type of data (Percentage:1; Fluxes:2; counts:3; Per gram:4): 1<br>Link (to Pangaea or to publication, if possible): http://onlinelibrary.wiley.com/doi/10.1029/2006PA001278/abstract<br>Comments: ]]></description>
        <styleUrl>#icon-1739-558B2F-labelson</styleUrl>
        <ExtendedData>
          <Data name="Reference">
            <value>Xu et al. (2006)</value>
          </Data>
          <Data name="Title">
            <value>Changes in the vertical profile of the Indonesian Throughflow during Termination II: Evidence from the Timor Sea</value>
          </Data>
          <Data name="Latitude (N)">
            <value>13.08</value>
          </Data>
          <Data name="Longitude (E)">
            <value>121.78</value>
          </Data>
          <Data name="Depth (m)">
            <value>1783.0</value>
          </Data>
          <Data name="Basin">
            <value>Ind</value>
          </Data>
          <Data name="Time interval in ka (aprox.)">
            <value>1-20</value>
          </Data>
          <Data name="Average resolution in ka (aprox.)">
            <value>0.2</value>
          </Data>
          <Data name="Source (PANGAEA:1; Tables:2; Sent by author:3; Digitized:4)">
            <value>3.0</value>
          </Data>
          <Data name="Type of data (Percentage:1; Fluxes:2; counts:3; Per gram:4)">
            <value>1.0</value>
          </Data>
          <Data name="Link (to Pangaea or to publication, if possible)">
            <value>http://onlinelibrary.wiley.com/doi/10.1029/2006PA001278/abstract</value>
          </Data>
          <Data name="Comments">
            <value/>
          </Data>
        </ExtendedData>
        <Point>
          <coordinates>
            121.78,13.08,0
          </coordinates>
        </Point>
      </Placemark>
      <Placemark>
        <name>ODP Hole 108-658C</name>
        <description><![CDATA[Reference: Zhao et al. (2000)<br>Title: Marine and terrestrial biomarker records for the last 35,000 years at ODP site 658C off NW Africa<br>Latitude (N): 20.75<br>Longitude (E): -18.58<br>Depth (m): 2273<br>Basin: NAtl<br>Time interval in ka (aprox.): 0-35<br>Average resolution in ka (aprox.): 0.5<br>Source (PANGAEA:1; Tables:2; Sent by author:3; Digitized:4): 1<br>Type of data (Percentage:1; Fluxes:2; counts:3; Per gram:4): 1<br>Link (to Pangaea or to publication, if possible): https://doi.pangaea.de/10.1594/PANGAEA.757616<br>Comments: ]]></description>
        <styleUrl>#icon-1739-558B2F-labelson</styleUrl>
        <ExtendedData>
          <Data name="Reference">
            <value>Zhao et al. (2000)</value>
          </Data>
          <Data name="Title">
            <value>Marine and terrestrial biomarker records for the last 35,000 years at ODP site 658C off NW Africa</value>
          </Data>
          <Data name="Latitude (N)">
            <value>20.75</value>
          </Data>
          <Data name="Longitude (E)">
            <value>-18.58</value>
          </Data>
          <Data name="Depth (m)">
            <value>2273.0</value>
          </Data>
          <Data name="Basin">
            <value>NAtl</value>
          </Data>
          <Data name="Time interval in ka (aprox.)">
            <value>0-35</value>
          </Data>
          <Data name="Average resolution in ka (aprox.)">
            <value>0.5</value>
          </Data>
          <Data name="Source (PANGAEA:1; Tables:2; Sent by author:3; Digitized:4)">
            <value>1.0</value>
          </Data>
          <Data name="Type of data (Percentage:1; Fluxes:2; counts:3; Per gram:4)">
            <value>1.0</value>
          </Data>
          <Data name="Link (to Pangaea or to publication, if possible)">
            <value>https://doi.pangaea.de/10.1594/PANGAEA.757616</value>
          </Data>
          <Data name="Comments">
            <value/>
          </Data>
        </ExtendedData>
        <Point>
          <coordinates>
            -18.58,20.75,0
          </coordinates>
        </Point>
      </Placemark>
    </Folder>
    <Folder>
      <name>Sediment trap dataset</name>
      <Placemark>
        <name>NBBT-N8</name>
        <description><![CDATA[Reference: Stoll et al. (2007)<br>Latitude (N): 17.45<br>Longitude (E): 89.60<br>Depth (m): 684<br>Month: 2<br>Year: 1994<br>F. profunda (%): 9411<br>Npp (mg C/m2/day): 3559779419]]></description>
        <styleUrl>#icon-1501-FF5252-labelson</styleUrl>
        <ExtendedData>
          <Data name="Reference">
            <value>Stoll et al. (2007)</value>
          </Data>
          <Data name="Latitude (N)">
            <value>17.45</value>
          </Data>
          <Data name="Longitude (E)">
            <value>89.60</value>
          </Data>
          <Data name="Depth (m)">
            <value>684.0</value>
          </Data>
          <Data name="Month">
            <value>2.0</value>
          </Data>
          <Data name="Year">
            <value>1994.0</value>
          </Data>
          <Data name="F. profunda (%)">
            <value>9411.0</value>
          </Data>
          <Data name="Npp (mg C/m2/day)">
            <value>3.559779419E9</value>
          </Data>
        </ExtendedData>
        <Point>
          <coordinates>
            89.6,17.45,0
          </coordinates>
        </Point>
      </Placemark>
      <Placemark>
        <name>NBBT-N8</name>
        <description><![CDATA[Reference: Stoll et al. (2007)<br>Latitude (N): 17.45<br>Longitude (E): 89.60<br>Depth (m): 684<br>Month: 2<br>Year: 1994<br>F. profunda (%): 9777<br>Npp (mg C/m2/day): 3559779419]]></description>
        <styleUrl>#icon-1501-FF5252-labelson</styleUrl>
        <ExtendedData>
          <Data name="Reference">
            <value>Stoll et al. (2007)</value>
          </Data>
          <Data name="Latitude (N)">
            <value>17.45</value>
          </Data>
          <Data name="Longitude (E)">
            <value>89.60</value>
          </Data>
          <Data name="Depth (m)">
            <value>684.0</value>
          </Data>
          <Data name="Month">
            <value>2.0</value>
          </Data>
          <Data name="Year">
            <value>1994.0</value>
          </Data>
          <Data name="F. profunda (%)">
            <value>9777.0</value>
          </Data>
          <Data name="Npp (mg C/m2/day)">
            <value>3.559779419E9</value>
          </Data>
        </ExtendedData>
        <Point>
          <coordinates>
            89.6,17.45,0
          </coordinates>
        </Point>
      </Placemark>
      <Placemark>
        <name>NBBT-N8</name>
        <description><![CDATA[Reference: Stoll et al. (2007)<br>Latitude (N): 17.45<br>Longitude (E): 89.60<br>Depth (m): 684<br>Month: 3<br>Year: 1994<br>F. profunda (%): 9575<br>Npp (mg C/m2/day): 3170725342]]></description>
        <styleUrl>#icon-1501-FF5252-labelson</styleUrl>
        <ExtendedData>
          <Data name="Reference">
            <value>Stoll et al. (2007)</value>
          </Data>
          <Data name="Latitude (N)">
            <value>17.45</value>
          </Data>
          <Data name="Longitude (E)">
            <value>89.60</value>
          </Data>
          <Data name="Depth (m)">
            <value>684.0</value>
          </Data>
          <Data name="Month">
            <value>3.0</value>
          </Data>
          <Data name="Year">
            <value>1994.0</value>
          </Data>
          <Data name="F. profunda (%)">
            <value>9575.0</value>
          </Data>
          <Data name="Npp (mg C/m2/day)">
            <value>3.170725342E9</value>
          </Data>
        </ExtendedData>
        <Point>
          <coordinates>
            89.6,17.45,0
          </coordinates>
        </Point>
      </Placemark>
      <Placemark>
        <name>NBBT-N8</name>
        <description><![CDATA[Reference: Stoll et al. (2007)<br>Latitude (N): 17.45<br>Longitude (E): 89.60<br>Depth (m): 684<br>Month: 3<br>Year: 1994<br>F. profunda (%): 9702<br>Npp (mg C/m2/day): 3170725342]]></description>
        <styleUrl>#icon-1501-FF5252-labelson</styleUrl>
        <ExtendedData>
          <Data name="Reference">
            <value>Stoll et al. (2007)</value>
          </Data>
          <Data name="Latitude (N)">
            <value>17.45</value>
          </Data>
          <Data name="Longitude (E)">
            <value>89.60</value>
          </Data>
          <Data name="Depth (m)">
            <value>684.0</value>
          </Data>
          <Data name="Month">
            <value>3.0</value>
          </Data>
          <Data name="Year">
            <value>1994.0</value>
          </Data>
          <Data name="F. profunda (%)">
            <value>9702.0</value>
          </Data>
          <Data name="Npp (mg C/m2/day)">
            <value>3.170725342E9</value>
          </Data>
        </ExtendedData>
        <Point>
          <coordinates>
            89.6,17.45,0
          </coordinates>
        </Point>
      </Placemark>
      <Placemark>
        <name>NBBT-N8</name>
        <description><![CDATA[Reference: Stoll et al. (2007)<br>Latitude (N): 17.45<br>Longitude (E): 89.60<br>Depth (m): 684<br>Month: 4<br>Year: 1994<br>F. profunda (%): 9176<br>Npp (mg C/m2/day): 3126059631]]></description>
        <styleUrl>#icon-1501-FF5252-labelson</styleUrl>
        <ExtendedData>
          <Data name="Reference">
            <value>Stoll et al. (2007)</value>
          </Data>
          <Data name="Latitude (N)">
            <value>17.45</value>
          </Data>
          <Data name="Longitude (E)">
            <value>89.60</value>
          </Data>
          <Data name="Depth (m)">
            <value>684.0</value>
          </Data>
          <Data name="Month">
            <value>4.0</value>
          </Data>
          <Data name="Year">
            <value>1994.0</value>
          </Data>
          <Data name="F. profunda (%)">
            <value>9176.0</value>
          </Data>
          <Data name="Npp (mg C/m2/day)">
            <value>3.126059631E9</value>
          </Data>
        </ExtendedData>
        <Point>
          <coordinates>
            89.6,17.45,0
          </coordinates>
        </Point>
      </Placemark>
      <Placemark>
        <name>NBBT-N8</name>
        <description><![CDATA[Reference: Stoll et al. (2007)<br>Latitude (N): 17.45<br>Longitude (E): 89.60<br>Depth (m): 684<br>Month: 5<br>Year: 1994<br>F. profunda (%): 9368<br>Npp (mg C/m2/day): 3029284566]]></description>
        <styleUrl>#icon-1501-FF5252-labelson</styleUrl>
        <ExtendedData>
          <Data name="Reference">
            <value>Stoll et al. (2007)</value>
          </Data>
          <Data name="Latitude (N)">
            <value>17.45</value>
          </Data>
          <Data name="Longitude (E)">
            <value>89.60</value>
          </Data>
          <Data name="Depth (m)">
            <value>684.0</value>
          </Data>
          <Data name="Month">
            <value>5.0</value>
          </Data>
          <Data name="Year">
            <value>1994.0</value>
          </Data>
          <Data name="F. profunda (%)">
            <value>9368.0</value>
          </Data>
          <Data name="Npp (mg C/m2/day)">
            <value>3.029284566E9</value>
          </Data>
        </ExtendedData>
        <Point>
          <coordinates>
            89.6,17.45,0
          </coordinates>
        </Point>
      </Placemark>
      <Placemark>
        <name>NBBT-N8</name>
        <description><![CDATA[Reference: Stoll et al. (2007)<br>Latitude (N): 17.45<br>Longitude (E): 89.60<br>Depth (m): 684<br>Month: 6<br>Year: 1994<br>F. profunda (%): 9077<br>Npp (mg C/m2/day): 2949734243]]></description>
        <styleUrl>#icon-1501-FF5252-labelson</styleUrl>
        <ExtendedData>
          <Data name="Reference">
            <value>Stoll et al. (2007)</value>
          </Data>
          <Data name="Latitude (N)">
            <value>17.45</value>
          </Data>
          <Data name="Longitude (E)">
            <value>89.60</value>
          </Data>
          <Data name="Depth (m)">
            <value>684.0</value>
          </Data>
          <Data name="Month">
            <value>6.0</value>
          </Data>
          <Data name="Year">
            <value>1994.0</value>
          </Data>
          <Data name="F. profunda (%)">
            <value>9077.0</value>
          </Data>
          <Data name="Npp (mg C/m2/day)">
            <value>2.949734243E9</value>
          </Data>
        </ExtendedData>
        <Point>
          <coordinates>
            89.6,17.45,0
          </coordinates>
        </Point>
      </Placemark>
      <Placemark>
        <name>NBBT-N8</name>
        <description><![CDATA[Reference: Stoll et al. (2007)<br>Latitude (N): 17.45<br>Longitude (E): 89.60<br>Depth (m): 684<br>Month: 7<br>Year: 1994<br>F. profunda (%): 7795<br>Npp (mg C/m2/day): 3391857829]]></description>
        <styleUrl>#icon-1501-FF5252-labelson</styleUrl>
        <ExtendedData>
          <Data name="Reference">
            <value>Stoll et al. (2007)</value>
          </Data>
          <Data name="Latitude (N)">
            <value>17.45</value>
          </Data>
          <Data name="Longitude (E)">
            <value>89.60</value>
          </Data>
          <Data name="Depth (m)">
            <value>684.0</value>
          </Data>
          <Data name="Month">
            <value>7.0</value>
          </Data>
          <Data name="Year">
            <value>1994.0</value>
          </Data>
          <Data name="F. profunda (%)">
            <value>7795.0</value>
          </Data>
          <Data name="Npp (mg C/m2/day)">
            <value>3.391857829E9</value>
          </Data>
        </ExtendedData>
        <Point>
          <coordinates>
            89.6,17.45,0
          </coordinates>
        </Point>
      </Placemark>
      <Placemark>
        <name>NBBT-N8</name>
        <description><![CDATA[Reference: Stoll et al. (2007)<br>Latitude (N): 17.45<br>Longitude (E): 89.60<br>Depth (m): 684<br>Month: 9<br>Year: 1994<br>F. profunda (%): 8752<br>Npp (mg C/m2/day): 3359036031]]></description>
        <styleUrl>#icon-1501-FF5252-labelson</styleUrl>
        <ExtendedData>
          <Data name="Reference">
            <value>Stoll et al. (2007)</value>
          </Data>
          <Data name="Latitude (N)">
            <value>17.45</value>
          </Data>
          <Data name="Longitude (E)">
            <value>89.60</value>
          </Data>
          <Data name="Depth (m)">
            <value>684.0</value>
          </Data>
          <Data name="Month">
            <value>9.0</value>
          </Data>
          <Data name="Year">
            <value>1994.0</value>
          </Data>
          <Data name="F. profunda (%)">
            <value>8752.0</value>
          </Data>
          <Data name="Npp (mg C/m2/day)">
            <value>3.359036031E9</value>
          </Data>
        </ExtendedData>
        <Point>
          <coordinates>
            89.6,17.45,0
          </coordinates>
        </Point>
      </Placemark>
      <Placemark>
        <name>NBBT-N8</name>
        <description><![CDATA[Reference: Stoll et al. (2007)<br>Latitude (N): 17.45<br>Longitude (E): 89.60<br>Depth (m): 684<br>Month: 10<br>Year: 1994<br>F. profunda (%): 7897<br>Npp (mg C/m2/day): 2895321309]]></description>
        <styleUrl>#icon-1501-FF5252-labelson</styleUrl>
        <ExtendedData>
          <Data name="Reference">
            <value>Stoll et al. (2007)</value>
          </Data>
          <Data name="Latitude (N)">
            <value>17.45</value>
          </Data>
          <Data name="Longitude (E)">
            <value>89.60</value>
          </Data>
          <Data name="Depth (m)">
            <value>684.0</value>
          </Data>
          <Data name="Month">
            <value>10.0</value>
          </Data>
          <Data name="Year">
            <value>1994.0</value>
          </Data>
          <Data name="F. profunda (%)">
            <value>7897.0</value>
          </Data>
          <Data name="Npp (mg C/m2/day)">
            <value>2.895321309E9</value>
          </Data>
        </ExtendedData>
        <Point>
          <coordinates>
            89.6,17.45,0
          </coordinates>
        </Point>
      </Placemark>
      <Placemark>
        <name>NBBT-N8</name>
        <description><![CDATA[Reference: Stoll et al. (2007)<br>Latitude (N): 17.45<br>Longitude (E): 89.60<br>Depth (m): 684<br>Month: 11<br>Year: 1994<br>F. profunda (%): 8825<br>Npp (mg C/m2/day): 3005456604]]></description>
        <styleUrl>#icon-1501-FF5252-labelson</styleUrl>
        <ExtendedData>
          <Data name="Reference">
            <value>Stoll et al. (2007)</value>
          </Data>
          <Data name="Latitude (N)">
            <value>17.45</value>
          </Data>
          <Data name="Longitude (E)">
            <value>89.60</value>
          </Data>
          <Data name="Depth (m)">
            <value>684.0</value>
          </Data>
          <Data name="Month">
            <value>11.0</value>
          </Data>
          <Data name="Year">
            <value>1994.0</value>
          </Data>
          <Data name="F. profunda (%)">
            <value>8825.0</value>
          </Data>
          <Data name="Npp (mg C/m2/day)">
            <value>3.005456604E9</value>
          </Data>
        </ExtendedData>
        <Point>
          <coordinates>
            89.6,17.45,0
          </coordinates>
        </Point>
      </Placemark>
      <Placemark>
        <name>NBBT-N8</name>
        <description><![CDATA[Reference: Stoll et al. (2007)<br>Latitude (N): 17.45<br>Longitude (E): 89.60<br>Depth (m): 684<br>Month: 12<br>Year: 1994<br>F. profunda (%): 8041<br>Npp (mg C/m2/day): 3322268168]]></description>
        <styleUrl>#icon-1501-FF5252-labelson</styleUrl>
        <ExtendedData>
          <Data name="Reference">
            <value>Stoll et al. (2007)</value>
          </Data>
          <Data name="Latitude (N)">
            <value>17.45</value>
          </Data>
          <Data name="Longitude (E)">
            <value>89.60</value>
          </Data>
          <Data name="Depth (m)">
            <value>684.0</value>
          </Data>
          <Data name="Month">
            <value>12.0</value>
          </Data>
          <Data name="Year">
            <value>1994.0</value>
          </Data>
          <Data name="F. profunda (%)">
            <value>8041.0</value>
          </Data>
          <Data name="Npp (mg C/m2/day)">
            <value>3.322268168E9</value>
          </Data>
        </ExtendedData>
        <Point>
          <coordinates>
            89.6,17.45,0
          </coordinates>
        </Point>
      </Placemark>
      <Placemark>
        <name>NBBT-N8</name>
        <description><![CDATA[Reference: Stoll et al. (2007)<br>Latitude (N): 17.45<br>Longitude (E): 89.60<br>Depth (m): 684<br>Month: 1<br>Year: 1995<br>F. profunda (%): 8616<br>Npp (mg C/m2/day): 3748523478]]></description>
        <styleUrl>#icon-1501-FF5252-labelson</styleUrl>
        <ExtendedData>
          <Data name="Reference">
            <value>Stoll et al. (2007)</value>
          </Data>
          <Data name="Latitude (N)">
            <value>17.45</value>
          </Data>
          <Data name="Longitude (E)">
            <value>89.60</value>
          </Data>
          <Data name="Depth (m)">
            <value>684.0</value>
          </Data>
          <Data name="Month">
            <value>1.0</value>
          </Data>
          <Data name="Year">
            <value>1995.0</value>
          </Data>
          <Data name="F. profunda (%)">
            <value>8616.0</value>
          </Data>
          <Data name="Npp (mg C/m2/day)">
            <value>3.748523478E9</value>
          </Data>
        </ExtendedData>
        <Point>
          <coordinates>
            89.6,17.45,0
          </coordinates>
        </Point>
      </Placemark>
      <Placemark>
        <name>NBBT-S8</name>
        <description><![CDATA[Reference: Stoll et al. (2007)<br>Latitude (N): 17.53<br>Longitude (E): 89.21<br>Depth (m): 731<br>Month: 2<br>Year: 1994<br>F. profunda (%): 9100<br>Npp (mg C/m2/day): 3526194356]]></description>
        <styleUrl>#icon-1501-FF5252-labelson</styleUrl>
        <ExtendedData>
          <Data name="Reference">
            <value>Stoll et al. (2007)</value>
          </Data>
          <Data name="Latitude (N)">
            <value>17.53</value>
          </Data>
          <Data name="Longitude (E)">
            <value>89.21</value>
          </Data>
          <Data name="Depth (m)">
            <value>731.0</value>
          </Data>
          <Data name="Month">
            <value>2.0</value>
          </Data>
          <Data name="Year">
            <value>1994.0</value>
          </Data>
          <Data name="F. profunda (%)">
            <value>9100.0</value>
          </Data>
          <Data name="Npp (mg C/m2/day)">
            <value>3.526194356E9</value>
          </Data>
        </ExtendedData>
        <Point>
          <coordinates>
            89.21,17.53,0
          </coordinates>
        </Point>
      </Placemark>
      <Placemark>
        <name>NBBT-S8</name>
        <description><![CDATA[Reference: Stoll et al. (2007)<br>Latitude (N): 17.53<br>Longitude (E): 89.21<br>Depth (m): 731<br>Month: 2<br>Year: 1994<br>F. profunda (%): 9657<br>Npp (mg C/m2/day): 3526194356]]></description>
        <styleUrl>#icon-1501-FF5252-labelson</styleUrl>
        <ExtendedData>
          <Data name="Reference">
            <value>Stoll et al. (2007)</value>
          </Data>
          <Data name="Latitude (N)">
            <value>17.53</value>
          </Data>
          <Data name="Longitude (E)">
            <value>89.21</value>
          </Data>
          <Data name="Depth (m)">
            <value>731.0</value>
          </Data>
          <Data name="Month">
            <value>2.0</value>
          </Data>
          <Data name="Year">
            <value>1994.0</value>
          </Data>
          <Data name="F. profunda (%)">
            <value>9657.0</value>
          </Data>
          <Data name="Npp (mg C/m2/day)">
            <value>3.526194356E9</value>
          </Data>
        </ExtendedData>
        <Point>
          <coordinates>
            89.21,17.53,0
          </coordinates>
        </Point>
      </Placemark>
      <Placemark>
        <name>NBBT-S8</name>
        <description><![CDATA[Reference: Stoll et al. (2007)<br>Latitude (N): 17.53<br>Longitude (E): 89.21<br>Depth (m): 731<br>Month: 3<br>Year: 1994<br>F. profunda (%): 9248<br>Npp (mg C/m2/day): 3158423421]]></description>
        <styleUrl>#icon-1501-FF5252-labelson</styleUrl>
        <ExtendedData>
          <Data name="Reference">
            <value>Stoll et al. (2007)</value>
          </Data>
          <Data name="Latitude (N)">
            <value>17.53</value>
          </Data>
          <Data name="Longitude (E)">
            <value>89.21</value>
          </Data>
          <Data name="Depth (m)">
            <value>731.0</value>
          </Data>
          <Data name="Month">
            <value>3.0</value>
          </Data>
          <Data name="Year">
            <value>1994.0</value>
          </Data>
          <Data name="F. profunda (%)">
            <value>9248.0</value>
          </Data>
          <Data name="Npp (mg C/m2/day)">
            <value>3.158423421E9</value>
          </Data>
        </ExtendedData>
        <Point>
          <coordinates>
            89.21,17.53,0
          </coordinates>
        </Point>
      </Placemark>
      <Placemark>
        <name>NBBT-S8</name>
        <description><![CDATA[Reference: Stoll et al. (2007)<br>Latitude (N): 17.53<br>Longitude (E): 89.21<br>Depth (m): 731<br>Month: 3<br>Year: 1994<br>F. profunda (%): 9552<br>Npp (mg C/m2/day): 3158423421]]></description>
        <styleUrl>#icon-1501-FF5252-labelson</styleUrl>
        <ExtendedData>
          <Data name="Reference">
            <value>Stoll et al. (2007)</value>
          </Data>
          <Data name="Latitude (N)">
            <value>17.53</value>
          </Data>
          <Data name="Longitude (E)">
            <value>89.21</value>
          </Data>
          <Data name="Depth (m)">
            <value>731.0</value>
          </Data>
          <Data name="Month">
            <value>3.0</value>
          </Data>
          <Data name="Year">
            <value>1994.0</value>
          </Data>
          <Data name="F. profunda (%)">
            <value>9552.0</value>
          </Data>
          <Data name="Npp (mg C/m2/day)">
            <value>3.158423421E9</value>
          </Data>
        </ExtendedData>
        <Point>
          <coordinates>
            89.21,17.53,0
          </coordinates>
        </Point>
      </Placemark>
      <Placemark>
        <name>NBBT-S8</name>
        <description><![CDATA[Reference: Stoll et al. (2007)<br>Latitude (N): 17.53<br>Longitude (E): 89.21<br>Depth (m): 731<br>Month: 4<br>Year: 1994<br>F. profunda (%): 9510<br>Npp (mg C/m2/day): 3196708232]]></description>
        <styleUrl>#icon-1501-FF5252-labelson</styleUrl>
        <ExtendedData>
          <Data name="Reference">
            <value>Stoll et al. (2007)</value>
          </Data>
          <Data name="Latitude (N)">
            <value>17.53</value>
          </Data>
          <Data name="Longitude (E)">
            <value>89.21</value>
          </Data>
          <Data name="Depth (m)">
            <value>731.0</value>
          </Data>
          <Data name="Month">
            <value>4.0</value>
          </Data>
          <Data name="Year">
            <value>1994.0</value>
          </Data>
          <Data name="F. profunda (%)">
            <value>9510.0</value>
          </Data>
          <Data name="Npp (mg C/m2/day)">
            <value>3.196708232E9</value>
          </Data>
        </ExtendedData>
        <Point>
          <coordinates>
            89.21,17.53,0
          </coordinates>
        </Point>
      </Placemark>
      <Placemark>
        <name>NBBT-S8</name>
        <description><![CDATA[Reference: Stoll et al. (2007)<br>Latitude (N): 17.53<br>Longitude (E): 89.21<br>Depth (m): 731<br>Month: 5<br>Year: 1994<br>F. profunda (%): 9242<br>Npp (mg C/m2/day): 318198111]]></description>
        <styleUrl>#icon-1501-FF5252-labelson</styleUrl>
        <ExtendedData>
          <Data name="Reference">
            <value>Stoll et al. (2007)</value>
          </Data>
          <Data name="Latitude (N)">
            <value>17.53</value>
          </Data>
          <Data name="Longitude (E)">
            <value>89.21</value>
          </Data>
          <Data name="Depth (m)">
            <value>731.0</value>
          </Data>
          <Data name="Month">
            <value>5.0</value>
          </Data>
          <Data name="Year">
            <value>1994.0</value>
          </Data>
          <Data name="F. profunda (%)">
            <value>9242.0</value>
          </Data>
          <Data name="Npp (mg C/m2/day)">
            <value>3.18198111E8</value>
          </Data>
        </ExtendedData>
        <Point>
          <coordinates>
            89.21,17.53,0
          </coordinates>
        </Point>
      </Placemark>
      <Placemark>
        <name>NBBT-S8</name>
        <description><![CDATA[Reference: Stoll et al. (2007)<br>Latitude (N): 17.53<br>Longitude (E): 89.21<br>Depth (m): 731<br>Month: 6<br>Year: 1994<br>F. profunda (%): 8707<br>Npp (mg C/m2/day): 2932726329]]></description>
        <styleUrl>#icon-1501-FF5252-labelson</styleUrl>
        <ExtendedData>
          <Data name="Reference">
            <value>Stoll et al. (2007)</value>
          </Data>
          <Data name="Latitude (N)">
            <value>17.53</value>
          </Data>
          <Data name="Longitude (E)">
            <value>89.21</value>
          </Data>
          <Data name="Depth (m)">
            <value>731.0</value>
          </Data>
          <Data name="Month">
            <value>6.0</value>
          </Data>
          <Data name="Year">
            <value>1994.0</value>
          </Data>
          <Data name="F. profunda (%)">
            <value>8707.0</value>
          </Data>
          <Data name="Npp (mg C/m2/day)">
            <value>2.932726329E9</value>
          </Data>
        </ExtendedData>
        <Point>
          <coordinates>
            89.21,17.53,0
          </coordinates>
        </Point>
      </Placemark>
      <Placemark>
        <name>NBBT-S8</name>
        <description><![CDATA[Reference: Stoll et al. (2007)<br>Latitude (N): 17.53<br>Longitude (E): 89.21<br>Depth (m): 731<br>Month: 7<br>Year: 1994<br>F. profunda (%): 7028<br>Npp (mg C/m2/day): 3492132731]]></description>
        <styleUrl>#icon-1501-FF5252-labelson</styleUrl>
        <ExtendedData>
          <Data name="Reference">
            <value>Stoll et al. (2007)</value>
          </Data>
          <Data name="Latitude (N)">
            <value>17.53</value>
          </Data>
          <Data name="Longitude (E)">
            <value>89.21</value>
          </Data>
          <Data name="Depth (m)">
            <value>731.0</value>
          </Data>
          <Data name="Month">
            <value>7.0</value>
          </Data>
          <Data name="Year">
            <value>1994.0</value>
          </Data>
          <Data name="F. profunda (%)">
            <value>7028.0</value>
          </Data>
          <Data name="Npp (mg C/m2/day)">
            <value>3.492132731E9</value>
          </Data>
        </ExtendedData>
        <Point>
          <coordinates>
            89.21,17.53,0
          </coordinates>
        </Point>
      </Placemark>
      <Placemark>
        <name>NBBT-S8</name>
        <description><![CDATA[Reference: Stoll et al. (2007)<br>Latitude (N): 17.53<br>Longitude (E): 89.21<br>Depth (m): 731<br>Month: 9<br>Year: 1994<br>F. profunda (%): 6845<br>Npp (mg C/m2/day): 3691730103]]></description>
        <styleUrl>#icon-1501-FF5252-labelson</styleUrl>
        <ExtendedData>
          <Data name="Reference">
            <value>Stoll et al. (2007)</value>
          </Data>
          <Data name="Latitude (N)">
            <value>17.53</value>
          </Data>
          <Data name="Longitude (E)">
            <value>89.21</value>
          </Data>
          <Data name="Depth (m)">
            <value>731.0</value>
          </Data>
          <Data name="Month">
            <value>9.0</value>
          </Data>
          <Data name="Year">
            <value>1994.0</value>
          </Data>
          <Data name="F. profunda (%)">
            <value>6845.0</value>
          </Data>
          <Data name="Npp (mg C/m2/day)">
            <value>3.691730103E9</value>
          </Data>
        </ExtendedData>
        <Point>
          <coordinates>
            89.21,17.53,0
          </coordinates>
        </Point>
      </Placemark>
      <Placemark>
        <name>NBBT-S8</name>
        <description><![CDATA[Reference: Stoll et al. (2007)<br>Latitude (N): 17.53<br>Longitude (E): 89.21<br>Depth (m): 731<br>Month: 10<br>Year: 1994<br>F. profunda (%): 9530<br>Npp (mg C/m2/day): 3016768463]]></description>
        <styleUrl>#icon-1501-FF5252-labelson</styleUrl>
        <ExtendedData>
          <Data name="Reference">
            <value>Stoll et al. (2007)</value>
          </Data>
          <Data name="Latitude (N)">
            <value>17.53</value>
          </Data>
          <Data name="Longitude (E)">
            <value>89.21</value>
          </Data>
          <Data name="Depth (m)">
            <value>731.0</value>
          </Data>
          <Data name="Month">
            <value>10.0</value>
          </Data>
          <Data name="Year">
            <value>1994.0</value>
          </Data>
          <Data name="F. profunda (%)">
            <value>9530.0</value>
          </Data>
          <Data name="Npp (mg C/m2/day)">
            <value>3.016768463E9</value>
          </Data>
        </ExtendedData>
        <Point>
          <coordinates>
            89.21,17.53,0
          </coordinates>
        </Point>
      </Placemark>
      <Placemark>
        <name>NBBT-S8</name>
        <description><![CDATA[Reference: Stoll et al. (2007)<br>Latitude (N): 17.53<br>Longitude (E): 89.21<br>Depth (m): 731<br>Month: 11<br>Year: 1994<br>F. profunda (%): 8564<br>Npp (mg C/m2/day): 2999658691]]></description>
        <styleUrl>#icon-1501-FF5252-labelson</styleUrl>
        <ExtendedData>
          <Data name="Reference">
            <value>Stoll et al. (2007)</value>
          </Data>
          <Data name="Latitude (N)">
            <value>17.53</value>
          </Data>
          <Data name="Longitude (E)">
            <value>89.21</value>
          </Data>
          <Data name="Depth (m)">
            <value>731.0</value>
          </Data>
          <Data name="Month">
            <value>11.0</value>
          </Data>
          <Data name="Year">
            <value>1994.0</value>
          </Data>
          <Data name="F. profunda (%)">
            <value>8564.0</value>
          </Data>
          <Data name="Npp (mg C/m2/day)">
            <value>2.999658691E9</value>
          </Data>
        </ExtendedData>
        <Point>
          <coordinates>
            89.21,17.53,0
          </coordinates>
        </Point>
      </Placemark>
      <Placemark>
        <name>NBBT-S8</name>
        <description><![CDATA[Reference: Stoll et al. (2007)<br>Latitude (N): 17.53<br>Longitude (E): 89.21<br>Depth (m): 731<br>Month: 12<br>Year: 1994<br>F. profunda (%): 9039<br>Npp (mg C/m2/day): 3411589559]]></description>
        <styleUrl>#icon-1501-FF5252-labelson</styleUrl>
        <ExtendedData>
          <Data name="Reference">
            <value>Stoll et al. (2007)</value>
          </Data>
          <Data name="Latitude (N)">
            <value>17.53</value>
          </Data>
          <Data name="Longitude (E)">
            <value>89.21</value>
          </Data>
          <Data name="Depth (m)">
            <value>731.0</value>
          </Data>
          <Data name="Month">
            <value>12.0</value>
          </Data>
          <Data name="Year">
            <value>1994.0</value>
          </Data>
          <Data name="F. profunda (%)">
            <value>9039.0</value>
          </Data>
          <Data name="Npp (mg C/m2/day)">
            <value>3.411589559E9</value>
          </Data>
        </ExtendedData>
        <Point>
          <coordinates>
            89.21,17.53,0
          </coordinates>
        </Point>
      </Placemark>
      <Placemark>
        <name>NBBT-S8</name>
        <description><![CDATA[Reference: Stoll et al. (2007)<br>Latitude (N): 17.53<br>Longitude (E): 89.21<br>Depth (m): 731<br>Month: 1<br>Year: 1995<br>F. profunda (%): 7389<br>Npp (mg C/m2/day): 3717418193]]></description>
        <styleUrl>#icon-1501-FF5252-labelson</styleUrl>
        <ExtendedData>
          <Data name="Reference">
            <value>Stoll et al. (2007)</value>
          </Data>
          <Data name="Latitude (N)">
            <value>17.53</value>
          </Data>
          <Data name="Longitude (E)">
            <value>89.21</value>
          </Data>
          <Data name="Depth (m)">
            <value>731.0</value>
          </Data>
          <Data name="Month">
            <value>1.0</value>
          </Data>
          <Data name="Year">
            <value>1995.0</value>
          </Data>
          <Data name="F. profunda (%)">
            <value>7389.0</value>
          </Data>
          <Data name="Npp (mg C/m2/day)">
            <value>3.717418193E9</value>
          </Data>
        </ExtendedData>
        <Point>
          <coordinates>
            89.21,17.53,0
          </coordinates>
        </Point>
      </Placemark>
      <Placemark>
        <name>L1-95</name>
        <description><![CDATA[Reference: Baumann (unpubl. A)<br>Latitude (N): 33.00<br>Longitude (E): -21.17<br>Depth (m): 2012<br>Month: 10<br>Year: 1991<br>F. profunda (%): 4424<br>Npp (mg C/m2/day): 2442403737]]></description>
        <styleUrl>#icon-1501-FF5252-labelson</styleUrl>
        <ExtendedData>
          <Data name="Reference">
            <value>Baumann (unpubl. A)</value>
          </Data>
          <Data name="Latitude (N)">
            <value>33.00</value>
          </Data>
          <Data name="Longitude (E)">
            <value>-21.17</value>
          </Data>
          <Data name="Depth (m)">
            <value>2012.0</value>
          </Data>
          <Data name="Month">
            <value>10.0</value>
          </Data>
          <Data name="Year">
            <value>1991.0</value>
          </Data>
          <Data name="F. profunda (%)">
            <value>4424.0</value>
          </Data>
          <Data name="Npp (mg C/m2/day)">
            <value>2.442403737E9</value>
          </Data>
        </ExtendedData>
        <Point>
          <coordinates>
            -21.17,33,0
          </coordinates>
        </Point>
      </Placemark>
      <Placemark>
        <name>L1-95</name>
        <description><![CDATA[Reference: Baumann (unpubl. A)<br>Latitude (N): 33.00<br>Longitude (E): -21.17<br>Depth (m): 2012<br>Month: 11<br>Year: 1991<br>F. profunda (%): 4756<br>Npp (mg C/m2/day): 289512146]]></description>
        <styleUrl>#icon-1501-FF5252-labelson</styleUrl>
        <ExtendedData>
          <Data name="Reference">
            <value>Baumann (unpubl. A)</value>
          </Data>
          <Data name="Latitude (N)">
            <value>33.00</value>
          </Data>
          <Data name="Longitude (E)">
            <value>-21.17</value>
          </Data>
          <Data name="Depth (m)">
            <value>2012.0</value>
          </Data>
          <Data name="Month">
            <value>11.0</value>
          </Data>
          <Data name="Year">
            <value>1991.0</value>
          </Data>
          <Data name="F. profunda (%)">
            <value>4756.0</value>
          </Data>
          <Data name="Npp (mg C/m2/day)">
            <value>2.89512146E8</value>
          </Data>
        </ExtendedData>
        <Point>
          <coordinates>
            -21.17,33,0
          </coordinates>
        </Point>
      </Placemark>
      <Placemark>
        <name>L1-95</name>
        <description><![CDATA[Reference: Baumann (unpubl. A)<br>Latitude (N): 33.00<br>Longitude (E): -21.17<br>Depth (m): 2012<br>Month: 11<br>Year: 1991<br>F. profunda (%): 4957<br>Npp (mg C/m2/day): 289512146]]></description>
        <styleUrl>#icon-1501-FF5252-labelson</styleUrl>
        <ExtendedData>
          <Data name="Reference">
            <value>Baumann (unpubl. A)</value>
          </Data>
          <Data name="Latitude (N)">
            <value>33.00</value>
          </Data>
          <Data name="Longitude (E)">
            <value>-21.17</value>
          </Data>
          <Data name="Depth (m)">
            <value>2012.0</value>
          </Data>
          <Data name="Month">
            <value>11.0</value>
          </Data>
          <Data name="Year">
            <value>1991.0</value>
          </Data>
          <Data name="F. profunda (%)">
            <value>4957.0</value>
          </Data>
          <Data name="Npp (mg C/m2/day)">
            <value>2.89512146E8</value>
          </Data>
        </ExtendedData>
        <Point>
          <coordinates>
            -21.17,33,0
          </coordinates>
        </Point>
      </Placemark>
      <Placemark>
        <name>L1-95</name>
        <description><![CDATA[Reference: Baumann (unpubl. A)<br>Latitude (N): 33.00<br>Longitude (E): -21.17<br>Depth (m): 2012<br>Month: 12<br>Year: 1991<br>F. profunda (%): 5057<br>Npp (mg C/m2/day): 3313642537]]></description>
        <styleUrl>#icon-1501-FF5252-labelson</styleUrl>
        <ExtendedData>
          <Data name="Reference">
            <value>Baumann (unpubl. A)</value>
          </Data>
          <Data name="Latitude (N)">
            <value>33.00</value>
          </Data>
          <Data name="Longitude (E)">
            <value>-21.17</value>
          </Data>
          <Data name="Depth (m)">
            <value>2012.0</value>
          </Data>
          <Data name="Month">
            <value>12.0</value>
          </Data>
          <Data name="Year">
            <value>1991.0</value>
          </Data>
          <Data name="F. profunda (%)">
            <value>5057.0</value>
          </Data>
          <Data name="Npp (mg C/m2/day)">
            <value>3.313642537E9</value>
          </Data>
        </ExtendedData>
        <Point>
          <coordinates>
            -21.17,33,0
          </coordinates>
        </Point>
      </Placemark>
      <Placemark>
        <name>L1-95</name>
        <description><![CDATA[Reference: Baumann (unpubl. A)<br>Latitude (N): 33.00<br>Longitude (E): -21.17<br>Depth (m): 2012<br>Month: 12<br>Year: 1991<br>F. profunda (%): 4112<br>Npp (mg C/m2/day): 3313642537]]></description>
        <styleUrl>#icon-1501-FF5252-labelson</styleUrl>
        <ExtendedData>
          <Data name="Reference">
            <value>Baumann (unpubl. A)</value>
          </Data>
          <Data name="Latitude (N)">
            <value>33.00</value>
          </Data>
          <Data name="Longitude (E)">
            <value>-21.17</value>
          </Data>
          <Data name="Depth (m)">
            <value>2012.0</value>
          </Data>
          <Data name="Month">
            <value>12.0</value>
          </Data>
          <Data name="Year">
            <value>1991.0</value>
          </Data>
          <Data name="F. profunda (%)">
            <value>4112.0</value>
          </Data>
          <Data name="Npp (mg C/m2/day)">
            <value>3.313642537E9</value>
          </Data>
        </ExtendedData>
        <Point>
          <coordinates>
            -21.17,33,0
          </coordinates>
        </Point>
      </Placemark>
      <Placemark>
        <name>L1-95</name>
        <description><![CDATA[Reference: Baumann (unpubl. A)<br>Latitude (N): 33.00<br>Longitude (E): -21.17<br>Depth (m): 2012<br>Month: 1<br>Year: 1992<br>F. profunda (%): 4639<br>Npp (mg C/m2/day): 3990315308]]></description>
        <styleUrl>#icon-1501-FF5252-labelson</styleUrl>
        <ExtendedData>
          <Data name="Reference">
            <value>Baumann (unpubl. A)</value>
          </Data>
          <Data name="Latitude (N)">
            <value>33.00</value>
          </Data>
          <Data name="Longitude (E)">
            <value>-21.17</value>
          </Data>
          <Data name="Depth (m)">
            <value>2012.0</value>
          </Data>
          <Data name="Month">
            <value>1.0</value>
          </Data>
          <Data name="Year">
            <value>1992.0</value>
          </Data>
          <Data name="F. profunda (%)">
            <value>4639.0</value>
          </Data>
          <Data name="Npp (mg C/m2/day)">
            <value>3.990315308E9</value>
          </Data>
        </ExtendedData>
        <Point>
          <coordinates>
            -21.17,33,0
          </coordinates>
        </Point>
      </Placemark>
      <Placemark>
        <name>L1-95</name>
        <description><![CDATA[Reference: Baumann (unpubl. A)<br>Latitude (N): 33.00<br>Longitude (E): -21.17<br>Depth (m): 2012<br>Month: 1<br>Year: 1992<br>F. profunda (%): 1863<br>Npp (mg C/m2/day): 3990315308]]></description>
        <styleUrl>#icon-1501-FF5252-labelson</styleUrl>
        <ExtendedData>
          <Data name="Reference">
            <value>Baumann (unpubl. A)</value>
          </Data>
          <Data name="Latitude (N)">
            <value>33.00</value>
          </Data>
          <Data name="Longitude (E)">
            <value>-21.17</value>
          </Data>
          <Data name="Depth (m)">
            <value>2012.0</value>
          </Data>
          <Data name="Month">
            <value>1.0</value>
          </Data>
          <Data name="Year">
            <value>1992.0</value>
          </Data>
          <Data name="F. profunda (%)">
            <value>1863.0</value>
          </Data>
          <Data name="Npp (mg C/m2/day)">
            <value>3.990315308E9</value>
          </Data>
        </ExtendedData>
        <Point>
          <coordinates>
            -21.17,33,0
          </coordinates>
        </Point>
      </Placemark>
      <Placemark>
        <name>L1-95</name>
        <description><![CDATA[Reference: Baumann (unpubl. A)<br>Latitude (N): 33.00<br>Longitude (E): -21.17<br>Depth (m): 2012<br>Month: 2<br>Year: 1992<br>F. profunda (%): 2409<br>Npp (mg C/m2/day): 4748025574]]></description>
        <styleUrl>#icon-1501-FF5252-labelson</styleUrl>
        <ExtendedData>
          <Data name="Reference">
            <value>Baumann (unpubl. A)</value>
          </Data>
          <Data name="Latitude (N)">
            <value>33.00</value>
          </Data>
          <Data name="Longitude (E)">
            <value>-21.17</value>
          </Data>
          <Data name="Depth (m)">
            <value>2012.0</value>
          </Data>
          <Data name="Month">
            <value>2.0</value>
          </Data>
          <Data name="Year">
            <value>1992.0</value>
          </Data>
          <Data name="F. profunda (%)">
            <value>2409.0</value>
          </Data>
          <Data name="Npp (mg C/m2/day)">
            <value>4.748025574E9</value>
          </Data>
        </ExtendedData>
        <Point>
          <coordinates>
            -21.17,33,0
          </coordinates>
        </Point>
      </Placemark>
      <Placemark>
        <name>L1-95</name>
        <description><![CDATA[Reference: Baumann (unpubl. A)<br>Latitude (N): 33.00<br>Longitude (E): -21.17<br>Depth (m): 2012<br>Month: 2<br>Year: 1992<br>F. profunda (%): 1207<br>Npp (mg C/m2/day): 4748025574]]></description>
        <styleUrl>#icon-1501-FF5252-labelson</styleUrl>
        <ExtendedData>
          <Data name="Reference">
            <value>Baumann (unpubl. A)</value>
          </Data>
          <Data name="Latitude (N)">
            <value>33.00</value>
          </Data>
          <Data name="Longitude (E)">
            <value>-21.17</value>
          </Data>
          <Data name="Depth (m)">
            <value>2012.0</value>
          </Data>
          <Data name="Month">
            <value>2.0</value>
          </Data>
          <Data name="Year">
            <value>1992.0</value>
          </Data>
          <Data name="F. profunda (%)">
            <value>1207.0</value>
          </Data>
          <Data name="Npp (mg C/m2/day)">
            <value>4.748025574E9</value>
          </Data>
        </ExtendedData>
        <Point>
          <coordinates>
            -21.17,33,0
          </coordinates>
        </Point>
      </Placemark>
      <Placemark>
        <name>L1-95</name>
        <description><![CDATA[Reference: Baumann (unpubl. A)<br>Latitude (N): 33.00<br>Longitude (E): -21.17<br>Depth (m): 2012<br>Month: 3<br>Year: 1992<br>F. profunda (%): 1107<br>Npp (mg C/m2/day): 5712460164]]></description>
        <styleUrl>#icon-1501-FF5252-labelson</styleUrl>
        <ExtendedData>
          <Data name="Reference">
            <value>Baumann (unpubl. A)</value>
          </Data>
          <Data name="Latitude (N)">
            <value>33.00</value>
          </Data>
          <Data name="Longitude (E)">
            <value>-21.17</value>
          </Data>
          <Data name="Depth (m)">
            <value>2012.0</value>
          </Data>
          <Data name="Month">
            <value>3.0</value>
          </Data>
          <Data name="Year">
            <value>1992.0</value>
          </Data>
          <Data name="F. profunda (%)">
            <value>1107.0</value>
          </Data>
          <Data name="Npp (mg C/m2/day)">
            <value>5.712460164E9</value>
          </Data>
        </ExtendedData>
        <Point>
          <coordinates>
            -21.17,33,0
          </coordinates>
        </Point>
      </Placemark>
      <Placemark>
        <name>L1-95</name>
        <description><![CDATA[Reference: Baumann (unpubl. A)<br>Latitude (N): 33.00<br>Longitude (E): -21.17<br>Depth (m): 2012<br>Month: 3<br>Year: 1992<br>F. profunda (%): 2189<br>Npp (mg C/m2/day): 5712460164]]></description>
        <styleUrl>#icon-1501-FF5252-labelson</styleUrl>
        <ExtendedData>
          <Data name="Reference">
            <value>Baumann (unpubl. A)</value>
          </Data>
          <Data name="Latitude (N)">
            <value>33.00</value>
          </Data>
          <Data name="Longitude (E)">
            <value>-21.17</value>
          </Data>
          <Data name="Depth (m)">
            <value>2012.0</value>
          </Data>
          <Data name="Month">
            <value>3.0</value>
          </Data>
          <Data name="Year">
            <value>1992.0</value>
          </Data>
          <Data name="F. profunda (%)">
            <value>2189.0</value>
          </Data>
          <Data name="Npp (mg C/m2/day)">
            <value>5.712460164E9</value>
          </Data>
        </ExtendedData>
        <Point>
          <coordinates>
            -21.17,33,0
          </coordinates>
        </Point>
      </Placemark>
      <Placemark>
        <name>L1-95</name>
        <description><![CDATA[Reference: Baumann (unpubl. A)<br>Latitude (N): 33.00<br>Longitude (E): -21.17<br>Depth (m): 2012<br>Month: 3<br>Year: 1992<br>F. profunda (%): 2027<br>Npp (mg C/m2/day): 5712460164]]></description>
        <styleUrl>#icon-1501-FF5252-labelson</styleUrl>
        <ExtendedData>
          <Data name="Reference">
            <value>Baumann (unpubl. A)</value>
          </Data>
          <Data name="Latitude (N)">
            <value>33.00</value>
          </Data>
          <Data name="Longitude (E)">
            <value>-21.17</value>
          </Data>
          <Data name="Depth (m)">
            <value>2012.0</value>
          </Data>
          <Data name="Month">
            <value>3.0</value>
          </Data>
          <Data name="Year">
            <value>1992.0</value>
          </Data>
          <Data name="F. profunda (%)">
            <value>2027.0</value>
          </Data>
          <Data name="Npp (mg C/m2/day)">
            <value>5.712460164E9</value>
          </Data>
        </ExtendedData>
        <Point>
          <coordinates>
            -21.17,33,0
          </coordinates>
        </Point>
      </Placemark>
      <Placemark>
        <name>L1-95</name>
        <description><![CDATA[Reference: Baumann (unpubl. A)<br>Latitude (N): 33.00<br>Longitude (E): -21.17<br>Depth (m): 2012<br>Month: 4<br>Year: 1992<br>F. profunda (%): 1870<br>Npp (mg C/m2/day): 5109922099]]></description>
        <styleUrl>#icon-1501-FF5252-labelson</styleUrl>
        <ExtendedData>
          <Data name="Reference">
            <value>Baumann (unpubl. A)</value>
          </Data>
          <Data name="Latitude (N)">
            <value>33.00</value>
          </Data>
          <Data name="Longitude (E)">
            <value>-21.17</value>
          </Data>
          <Data name="Depth (m)">
            <value>2012.0</value>
          </Data>
          <Data name="Month">
            <value>4.0</value>
          </Data>
          <Data name="Year">
            <value>1992.0</value>
          </Data>
          <Data name="F. profunda (%)">
            <value>1870.0</value>
          </Data>
          <Data name="Npp (mg C/m2/day)">
            <value>5.109922099E9</value>
          </Data>
        </ExtendedData>
        <Point>
          <coordinates>
            -21.17,33,0
          </coordinates>
        </Point>
      </Placemark>
      <Placemark>
        <name>L1-95</name>
        <description><![CDATA[Reference: Baumann (unpubl. A)<br>Latitude (N): 33.00<br>Longitude (E): -21.17<br>Depth (m): 2012<br>Month: 4<br>Year: 1992<br>F. profunda (%): 1818<br>Npp (mg C/m2/day): 5109922099]]></description>
        <styleUrl>#icon-1501-FF5252-labelson</styleUrl>
        <ExtendedData>
          <Data name="Reference">
            <value>Baumann (unpubl. A)</value>
          </Data>
          <Data name="Latitude (N)">
            <value>33.00</value>
          </Data>
          <Data name="Longitude (E)">
            <value>-21.17</value>
          </Data>
          <Data name="Depth (m)">
            <value>2012.0</value>
          </Data>
          <Data name="Month">
            <value>4.0</value>
          </Data>
          <Data name="Year">
            <value>1992.0</value>
          </Data>
          <Data name="F. profunda (%)">
            <value>1818.0</value>
          </Data>
          <Data name="Npp (mg C/m2/day)">
            <value>5.109922099E9</value>
          </Data>
        </ExtendedData>
        <Point>
          <coordinates>
            -21.17,33,0
          </coordinates>
        </Point>
      </Placemark>
      <Placemark>
        <name>L1-95</name>
        <description><![CDATA[Reference: Baumann (unpubl. A)<br>Latitude (N): 33.00<br>Longitude (E): -21.17<br>Depth (m): 2012<br>Month: 5<br>Year: 1992<br>F. profunda (%): 2421<br>Npp (mg C/m2/day): 3621430074]]></description>
        <styleUrl>#icon-1501-FF5252-labelson</styleUrl>
        <ExtendedData>
          <Data name="Reference">
            <value>Baumann (unpubl. A)</value>
          </Data>
          <Data name="Latitude (N)">
            <value>33.00</value>
          </Data>
          <Data name="Longitude (E)">
            <value>-21.17</value>
          </Data>
          <Data name="Depth (m)">
            <value>2012.0</value>
          </Data>
          <Data name="Month">
            <value>5.0</value>
          </Data>
          <Data name="Year">
            <value>1992.0</value>
          </Data>
          <Data name="F. profunda (%)">
            <value>2421.0</value>
          </Data>
          <Data name="Npp (mg C/m2/day)">
            <value>3.621430074E9</value>
          </Data>
        </ExtendedData>
        <Point>
          <coordinates>
            -21.17,33,0
          </coordinates>
        </Point>
      </Placemark>
      <Placemark>
        <name>L1-95</name>
        <description><![CDATA[Reference: Baumann (unpubl. A)<br>Latitude (N): 33.00<br>Longitude (E): -21.17<br>Depth (m): 2012<br>Month: 5<br>Year: 1992<br>F. profunda (%): 3278<br>Npp (mg C/m2/day): 3621430074]]></description>
        <styleUrl>#icon-1501-FF5252-labelson</styleUrl>
        <ExtendedData>
          <Data name="Reference">
            <value>Baumann (unpubl. A)</value>
          </Data>
          <Data name="Latitude (N)">
            <value>33.00</value>
          </Data>
          <Data name="Longitude (E)">
            <value>-21.17</value>
          </Data>
          <Data name="Depth (m)">
            <value>2012.0</value>
          </Data>
          <Data name="Month">
            <value>5.0</value>
          </Data>
          <Data name="Year">
            <value>1992.0</value>
          </Data>
          <Data name="F. profunda (%)">
            <value>3278.0</value>
          </Data>
          <Data name="Npp (mg C/m2/day)">
            <value>3.621430074E9</value>
          </Data>
        </ExtendedData>
        <Point>
          <coordinates>
            -21.17,33,0
          </coordinates>
        </Point>
      </Placemark>
      <Placemark>
        <name>L1-95</name>
        <description><![CDATA[Reference: Baumann (unpubl. A)<br>Latitude (N): 33.00<br>Longitude (E): -21.17<br>Depth (m): 2012<br>Month: 5<br>Year: 1992<br>F. profunda (%): 2639<br>Npp (mg C/m2/day): 3621430074]]></description>
        <styleUrl>#icon-1501-FF5252-labelson</styleUrl>
        <ExtendedData>
          <Data name="Reference">
            <value>Baumann (unpubl. A)</value>
          </Data>
          <Data name="Latitude (N)">
            <value>33.00</value>
          </Data>
          <Data name="Longitude (E)">
            <value>-21.17</value>
          </Data>
          <Data name="Depth (m)">
            <value>2012.0</value>
          </Data>
          <Data name="Month">
            <value>5.0</value>
          </Data>
          <Data name="Year">
            <value>1992.0</value>
          </Data>
          <Data name="F. profunda (%)">
            <value>2639.0</value>
          </Data>
          <Data name="Npp (mg C/m2/day)">
            <value>3.621430074E9</value>
          </Data>
        </ExtendedData>
        <Point>
          <coordinates>
            -21.17,33,0
          </coordinates>
        </Point>
      </Placemark>
      <Placemark>
        <name>L1-95</name>
        <description><![CDATA[Reference: Baumann (unpubl. A)<br>Latitude (N): 33.00<br>Longitude (E): -21.17<br>Depth (m): 2012<br>Month: 6<br>Year: 1992<br>F. profunda (%): 2180<br>Npp (mg C/m2/day): 3013237223]]></description>
        <styleUrl>#icon-1501-FF5252-labelson</styleUrl>
        <ExtendedData>
          <Data name="Reference">
            <value>Baumann (unpubl. A)</value>
          </Data>
          <Data name="Latitude (N)">
            <value>33.00</value>
          </Data>
          <Data name="Longitude (E)">
            <value>-21.17</value>
          </Data>
          <Data name="Depth (m)">
            <value>2012.0</value>
          </Data>
          <Data name="Month">
            <value>6.0</value>
          </Data>
          <Data name="Year">
            <value>1992.0</value>
          </Data>
          <Data name="F. profunda (%)">
            <value>2180.0</value>
          </Data>
          <Data name="Npp (mg C/m2/day)">
            <value>3.013237223E9</value>
          </Data>
        </ExtendedData>
        <Point>
          <coordinates>
            -21.17,33,0
          </coordinates>
        </Point>
      </Placemark>
      <Placemark>
        <name>L3-95</name>
        <description><![CDATA[Reference: Baumann (unpubl. B)<br>Latitude (N): 54.68<br>Longitude (E): -21.17<br>Depth (m): 2200<br>Month: 7<br>Year: 1991<br>F. profunda (%): 179<br>Npp (mg C/m2/day): 1360300936]]></description>
        <styleUrl>#icon-1501-FF5252-labelson</styleUrl>
        <ExtendedData>
          <Data name="Reference">
            <value>Baumann (unpubl. B)</value>
          </Data>
          <Data name="Latitude (N)">
            <value>54.68</value>
          </Data>
          <Data name="Longitude (E)">
            <value>-21.17</value>
          </Data>
          <Data name="Depth (m)">
            <value>2200.0</value>
          </Data>
          <Data name="Month">
            <value>7.0</value>
          </Data>
          <Data name="Year">
            <value>1991.0</value>
          </Data>
          <Data name="F. profunda (%)">
            <value>179.0</value>
          </Data>
          <Data name="Npp (mg C/m2/day)">
            <value>1.360300936E9</value>
          </Data>
        </ExtendedData>
        <Point>
          <coordinates>
            -21.17,54.68,0
          </coordinates>
        </Point>
      </Placemark>
      <Placemark>
        <name>L3-95</name>
        <description><![CDATA[Reference: Baumann (unpubl. B)<br>Latitude (N): 54.68<br>Longitude (E): -21.17<br>Depth (m): 2200<br>Month: 8<br>Year: 1991<br>F. profunda (%): 108<br>Npp (mg C/m2/day): 1328967094]]></description>
        <styleUrl>#icon-1501-FF5252-labelson</styleUrl>
        <ExtendedData>
          <Data name="Reference">
            <value>Baumann (unpubl. B)</value>
          </Data>
          <Data name="Latitude (N)">
            <value>54.68</value>
          </Data>
          <Data name="Longitude (E)">
            <value>-21.17</value>
          </Data>
          <Data name="Depth (m)">
            <value>2200.0</value>
          </Data>
          <Data name="Month">
            <value>8.0</value>
          </Data>
          <Data name="Year">
            <value>1991.0</value>
          </Data>
          <Data name="F. profunda (%)">
            <value>108.0</value>
          </Data>
          <Data name="Npp (mg C/m2/day)">
            <value>1.328967094E9</value>
          </Data>
        </ExtendedData>
        <Point>
          <coordinates>
            -21.17,54.68,0
          </coordinates>
        </Point>
      </Placemark>
      <Placemark>
        <name>L3-95</name>
        <description><![CDATA[Reference: Baumann (unpubl. B)<br>Latitude (N): 54.68<br>Longitude (E): -21.17<br>Depth (m): 2200<br>Month: 8<br>Year: 1991<br>F. profunda (%): 115<br>Npp (mg C/m2/day): 1328967094]]></description>
        <styleUrl>#icon-1501-FF5252-labelson</styleUrl>
        <ExtendedData>
          <Data name="Reference">
            <value>Baumann (unpubl. B)</value>
          </Data>
          <Data name="Latitude (N)">
            <value>54.68</value>
          </Data>
          <Data name="Longitude (E)">
            <value>-21.17</value>
          </Data>
          <Data name="Depth (m)">
            <value>2200.0</value>
          </Data>
          <Data name="Month">
            <value>8.0</value>
          </Data>
          <Data name="Year">
            <value>1991.0</value>
          </Data>
          <Data name="F. profunda (%)">
            <value>115.0</value>
          </Data>
          <Data name="Npp (mg C/m2/day)">
            <value>1.328967094E9</value>
          </Data>
        </ExtendedData>
        <Point>
          <coordinates>
            -21.17,54.68,0
          </coordinates>
        </Point>
      </Placemark>
      <Placemark>
        <name>L3-95</name>
        <description><![CDATA[Reference: Baumann (unpubl. B)<br>Latitude (N): 54.68<br>Longitude (E): -21.17<br>Depth (m): 2200<br>Month: 9<br>Year: 1991<br>F. profunda (%): 90<br>Npp (mg C/m2/day): 8957233561]]></description>
        <styleUrl>#icon-1501-FF5252-labelson</styleUrl>
        <ExtendedData>
          <Data name="Reference">
            <value>Baumann (unpubl. B)</value>
          </Data>
          <Data name="Latitude (N)">
            <value>54.68</value>
          </Data>
          <Data name="Longitude (E)">
            <value>-21.17</value>
          </Data>
          <Data name="Depth (m)">
            <value>2200.0</value>
          </Data>
          <Data name="Month">
            <value>9.0</value>
          </Data>
          <Data name="Year">
            <value>1991.0</value>
          </Data>
          <Data name="F. profunda (%)">
            <value>90.0</value>
          </Data>
          <Data name="Npp (mg C/m2/day)">
            <value>8.957233561E9</value>
          </Data>
        </ExtendedData>
        <Point>
          <coordinates>
            -21.17,54.68,0
          </coordinates>
        </Point>
      </Placemark>
      <Placemark>
        <name>L3-95</name>
        <description><![CDATA[Reference: Baumann (unpubl. B)<br>Latitude (N): 54.68<br>Longitude (E): -21.17<br>Depth (m): 2200<br>Month: 9<br>Year: 1991<br>F. profunda (%): 109<br>Npp (mg C/m2/day): 8957233561]]></description>
        <styleUrl>#icon-1501-FF5252-labelson</styleUrl>
        <ExtendedData>
          <Data name="Reference">
            <value>Baumann (unpubl. B)</value>
          </Data>
          <Data name="Latitude (N)">
            <value>54.68</value>
          </Data>
          <Data name="Longitude (E)">
            <value>-21.17</value>
          </Data>
          <Data name="Depth (m)">
            <value>2200.0</value>
          </Data>
          <Data name="Month">
            <value>9.0</value>
          </Data>
          <Data name="Year">
            <value>1991.0</value>
          </Data>
          <Data name="F. profunda (%)">
            <value>109.0</value>
          </Data>
          <Data name="Npp (mg C/m2/day)">
            <value>8.957233561E9</value>
          </Data>
        </ExtendedData>
        <Point>
          <coordinates>
            -21.17,54.68,0
          </coordinates>
        </Point>
      </Placemark>
      <Placemark>
        <name>L3-95</name>
        <description><![CDATA[Reference: Baumann (unpubl. B)<br>Latitude (N): 54.68<br>Longitude (E): -21.17<br>Depth (m): 2200<br>Month: 10<br>Year: 1991<br>F. profunda (%): 17<br>Npp (mg C/m2/day): 457569991]]></description>
        <styleUrl>#icon-1501-FF5252-labelson</styleUrl>
        <ExtendedData>
          <Data name="Reference">
            <value>Baumann (unpubl. B)</value>
          </Data>
          <Data name="Latitude (N)">
            <value>54.68</value>
          </Data>
          <Data name="Longitude (E)">
            <value>-21.17</value>
          </Data>
          <Data name="Depth (m)">
            <value>2200.0</value>
          </Data>
          <Data name="Month">
            <value>10.0</value>
          </Data>
          <Data name="Year">
            <value>1991.0</value>
          </Data>
          <Data name="F. profunda (%)">
            <value>17.0</value>
          </Data>
          <Data name="Npp (mg C/m2/day)">
            <value>4.57569991E8</value>
          </Data>
        </ExtendedData>
        <Point>
          <coordinates>
            -21.17,54.68,0
          </coordinates>
        </Point>
      </Placemark>
      <Placemark>
        <name>L3-95</name>
        <description><![CDATA[Reference: Baumann (unpubl. B)<br>Latitude (N): 54.68<br>Longitude (E): -21.17<br>Depth (m): 2200<br>Month: 11<br>Year: 1991<br>F. profunda (%): 85<br>Npp (mg C/m2/day): 272751298]]></description>
        <styleUrl>#icon-1501-FF5252-labelson</styleUrl>
        <ExtendedData>
          <Data name="Reference">
            <value>Baumann (unpubl. B)</value>
          </Data>
          <Data name="Latitude (N)">
            <value>54.68</value>
          </Data>
          <Data name="Longitude (E)">
            <value>-21.17</value>
          </Data>
          <Data name="Depth (m)">
            <value>2200.0</value>
          </Data>
          <Data name="Month">
            <value>11.0</value>
          </Data>
          <Data name="Year">
            <value>1991.0</value>
          </Data>
          <Data name="F. profunda (%)">
            <value>85.0</value>
          </Data>
          <Data name="Npp (mg C/m2/day)">
            <value>2.72751298E8</value>
          </Data>
        </ExtendedData>
        <Point>
          <coordinates>
            -21.17,54.68,0
          </coordinates>
        </Point>
      </Placemark>
      <Placemark>
        <name>L3-95</name>
        <description><![CDATA[Reference: Baumann (unpubl. B)<br>Latitude (N): 54.68<br>Longitude (E): -21.17<br>Depth (m): 2200<br>Month: 12<br>Year: 1991<br>F. profunda (%): 176<br>Npp (mg C/m2/day): ]]></description>
        <styleUrl>#icon-1501-FF5252-labelson</styleUrl>
        <ExtendedData>
          <Data name="Reference">
            <value>Baumann (unpubl. B)</value>
          </Data>
          <Data name="Latitude (N)">
            <value>54.68</value>
          </Data>
          <Data name="Longitude (E)">
            <value>-21.17</value>
          </Data>
          <Data name="Depth (m)">
            <value>2200.0</value>
          </Data>
          <Data name="Month">
            <value>12.0</value>
          </Data>
          <Data name="Year">
            <value>1991.0</value>
          </Data>
          <Data name="F. profunda (%)">
            <value>176.0</value>
          </Data>
          <Data name="Npp (mg C/m2/day)">
            <value/>
          </Data>
        </ExtendedData>
        <Point>
          <coordinates>
            -21.17,54.68,0
          </coordinates>
        </Point>
      </Placemark>
      <Placemark>
        <name>L3-95</name>
        <description><![CDATA[Reference: Baumann (unpubl. B)<br>Latitude (N): 54.68<br>Longitude (E): -21.17<br>Depth (m): 2200<br>Month: 1<br>Year: 1992<br>F. profunda (%): 121<br>Npp (mg C/m2/day): ]]></description>
        <styleUrl>#icon-1501-FF5252-labelson</styleUrl>
        <ExtendedData>
          <Data name="Reference">
            <value>Baumann (unpubl. B)</value>
          </Data>
          <Data name="Latitude (N)">
            <value>54.68</value>
          </Data>
          <Data name="Longitude (E)">
            <value>-21.17</value>
          </Data>
          <Data name="Depth (m)">
            <value>2200.0</value>
          </Data>
          <Data name="Month">
            <value>1.0</value>
          </Data>
          <Data name="Year">
            <value>1992.0</value>
          </Data>
          <Data name="F. profunda (%)">
            <value>121.0</value>
          </Data>
          <Data name="Npp (mg C/m2/day)">
            <value/>
          </Data>
        </ExtendedData>
        <Point>
          <coordinates>
            -21.17,54.68,0
          </coordinates>
        </Point>
      </Placemark>
      <Placemark>
        <name>L3-95</name>
        <description><![CDATA[Reference: Baumann (unpubl. B)<br>Latitude (N): 54.68<br>Longitude (E): -21.17<br>Depth (m): 2200<br>Month: 2<br>Year: 1992<br>F. profunda (%): 307<br>Npp (mg C/m2/day): 1999162842]]></description>
        <styleUrl>#icon-1501-FF5252-labelson</styleUrl>
        <ExtendedData>
          <Data name="Reference">
            <value>Baumann (unpubl. B)</value>
          </Data>
          <Data name="Latitude (N)">
            <value>54.68</value>
          </Data>
          <Data name="Longitude (E)">
            <value>-21.17</value>
          </Data>
          <Data name="Depth (m)">
            <value>2200.0</value>
          </Data>
          <Data name="Month">
            <value>2.0</value>
          </Data>
          <Data name="Year">
            <value>1992.0</value>
          </Data>
          <Data name="F. profunda (%)">
            <value>307.0</value>
          </Data>
          <Data name="Npp (mg C/m2/day)">
            <value>1.999162842E9</value>
          </Data>
        </ExtendedData>
        <Point>
          <coordinates>
            -21.17,54.68,0
          </coordinates>
        </Point>
      </Placemark>
      <Placemark>
        <name>L3-95</name>
        <description><![CDATA[Reference: Baumann (unpubl. B)<br>Latitude (N): 54.68<br>Longitude (E): -21.17<br>Depth (m): 2200<br>Month: 3<br>Year: 1992<br>F. profunda (%): 130<br>Npp (mg C/m2/day): 331665155]]></description>
        <styleUrl>#icon-1501-FF5252-labelson</styleUrl>
        <ExtendedData>
          <Data name="Reference">
            <value>Baumann (unpubl. B)</value>
          </Data>
          <Data name="Latitude (N)">
            <value>54.68</value>
          </Data>
          <Data name="Longitude (E)">
            <value>-21.17</value>
          </Data>
          <Data name="Depth (m)">
            <value>2200.0</value>
          </Data>
          <Data name="Month">
            <value>3.0</value>
          </Data>
          <Data name="Year">
            <value>1992.0</value>
          </Data>
          <Data name="F. profunda (%)">
            <value>130.0</value>
          </Data>
          <Data name="Npp (mg C/m2/day)">
            <value>3.31665155E8</value>
          </Data>
        </ExtendedData>
        <Point>
          <coordinates>
            -21.17,54.68,0
          </coordinates>
        </Point>
      </Placemark>
      <Placemark>
        <name>L3-95</name>
        <description><![CDATA[Reference: Baumann (unpubl. B)<br>Latitude (N): 54.68<br>Longitude (E): -21.17<br>Depth (m): 2200<br>Month: 3<br>Year: 1992<br>F. profunda (%): 192<br>Npp (mg C/m2/day): 331665155]]></description>
        <styleUrl>#icon-1501-FF5252-labelson</styleUrl>
        <ExtendedData>
          <Data name="Reference">
            <value>Baumann (unpubl. B)</value>
          </Data>
          <Data name="Latitude (N)">
            <value>54.68</value>
          </Data>
          <Data name="Longitude (E)">
            <value>-21.17</value>
          </Data>
          <Data name="Depth (m)">
            <value>2200.0</value>
          </Data>
          <Data name="Month">
            <value>3.0</value>
          </Data>
          <Data name="Year">
            <value>1992.0</value>
          </Data>
          <Data name="F. profunda (%)">
            <value>192.0</value>
          </Data>
          <Data name="Npp (mg C/m2/day)">
            <value>3.31665155E8</value>
          </Data>
        </ExtendedData>
        <Point>
          <coordinates>
            -21.17,54.68,0
          </coordinates>
        </Point>
      </Placemark>
      <Placemark>
        <name>L3-95</name>
        <description><![CDATA[Reference: Baumann (unpubl. B)<br>Latitude (N): 54.68<br>Longitude (E): -21.17<br>Depth (m): 2200<br>Month: 4<br>Year: 1992<br>F. profunda (%): 146<br>Npp (mg C/m2/day): 8512976481]]></description>
        <styleUrl>#icon-1501-FF5252-labelson</styleUrl>
        <ExtendedData>
          <Data name="Reference">
            <value>Baumann (unpubl. B)</value>
          </Data>
          <Data name="Latitude (N)">
            <value>54.68</value>
          </Data>
          <Data name="Longitude (E)">
            <value>-21.17</value>
          </Data>
          <Data name="Depth (m)">
            <value>2200.0</value>
          </Data>
          <Data name="Month">
            <value>4.0</value>
          </Data>
          <Data name="Year">
            <value>1992.0</value>
          </Data>
          <Data name="F. profunda (%)">
            <value>146.0</value>
          </Data>
          <Data name="Npp (mg C/m2/day)">
            <value>8.512976481E9</value>
          </Data>
        </ExtendedData>
        <Point>
          <coordinates>
            -21.17,54.68,0
          </coordinates>
        </Point>
      </Placemark>
      <Placemark>
        <name>L3-95</name>
        <description><![CDATA[Reference: Baumann (unpubl. B)<br>Latitude (N): 54.68<br>Longitude (E): -21.17<br>Depth (m): 2200<br>Month: 4<br>Year: 1992<br>F. profunda (%): 120<br>Npp (mg C/m2/day): 8512976481]]></description>
        <styleUrl>#icon-1501-FF5252-labelson</styleUrl>
        <ExtendedData>
          <Data name="Reference">
            <value>Baumann (unpubl. B)</value>
          </Data>
          <Data name="Latitude (N)">
            <value>54.68</value>
          </Data>
          <Data name="Longitude (E)">
            <value>-21.17</value>
          </Data>
          <Data name="Depth (m)">
            <value>2200.0</value>
          </Data>
          <Data name="Month">
            <value>4.0</value>
          </Data>
          <Data name="Year">
            <value>1992.0</value>
          </Data>
          <Data name="F. profunda (%)">
            <value>120.0</value>
          </Data>
          <Data name="Npp (mg C/m2/day)">
            <value>8.512976481E9</value>
          </Data>
        </ExtendedData>
        <Point>
          <coordinates>
            -21.17,54.68,0
          </coordinates>
        </Point>
      </Placemark>
      <Placemark>
        <name>L3-95</name>
        <description><![CDATA[Reference: Baumann (unpubl. B)<br>Latitude (N): 54.68<br>Longitude (E): -21.17<br>Depth (m): 2200<br>Month: 5<br>Year: 1992<br>F. profunda (%): 118<br>Npp (mg C/m2/day): 1188724005]]></description>
        <styleUrl>#icon-1501-FF5252-labelson</styleUrl>
        <ExtendedData>
          <Data name="Reference">
            <value>Baumann (unpubl. B)</value>
          </Data>
          <Data name="Latitude (N)">
            <value>54.68</value>
          </Data>
          <Data name="Longitude (E)">
            <value>-21.17</value>
          </Data>
          <Data name="Depth (m)">
            <value>2200.0</value>
          </Data>
          <Data name="Month">
            <value>5.0</value>
          </Data>
          <Data name="Year">
            <value>1992.0</value>
          </Data>
          <Data name="F. profunda (%)">
            <value>118.0</value>
          </Data>
          <Data name="Npp (mg C/m2/day)">
            <value>1.188724005E9</value>
          </Data>
        </ExtendedData>
        <Point>
          <coordinates>
            -21.17,54.68,0
          </coordinates>
        </Point>
      </Placemark>
      <Placemark>
        <name>L3-95</name>
        <description><![CDATA[Reference: Baumann (unpubl. B)<br>Latitude (N): 54.68<br>Longitude (E): -21.17<br>Depth (m): 2200<br>Month: 5<br>Year: 1992<br>F. profunda (%): 46<br>Npp (mg C/m2/day): 1188724005]]></description>
        <styleUrl>#icon-1501-FF5252-labelson</styleUrl>
        <ExtendedData>
          <Data name="Reference">
            <value>Baumann (unpubl. B)</value>
          </Data>
          <Data name="Latitude (N)">
            <value>54.68</value>
          </Data>
          <Data name="Longitude (E)">
            <value>-21.17</value>
          </Data>
          <Data name="Depth (m)">
            <value>2200.0</value>
          </Data>
          <Data name="Month">
            <value>5.0</value>
          </Data>
          <Data name="Year">
            <value>1992.0</value>
          </Data>
          <Data name="F. profunda (%)">
            <value>46.0</value>
          </Data>
          <Data name="Npp (mg C/m2/day)">
            <value>1.188724005E9</value>
          </Data>
        </ExtendedData>
        <Point>
          <coordinates>
            -21.17,54.68,0
          </coordinates>
        </Point>
      </Placemark>
      <Placemark>
        <name>CB 19u</name>
        <description><![CDATA[Reference: Baumann (unpubl. C)<br>Latitude (N): 21.27<br>Longitude (E): -20.81<br>Depth (m): 3617<br>Month: 4<br>Year: 2008<br>F. profunda (%): 2009<br>Npp (mg C/m2/day): 8332319946]]></description>
        <styleUrl>#icon-1501-FF5252-labelson</styleUrl>
        <ExtendedData>
          <Data name="Reference">
            <value>Baumann (unpubl. C)</value>
          </Data>
          <Data name="Latitude (N)">
            <value>21.27</value>
          </Data>
          <Data name="Longitude (E)">
            <value>-20.81</value>
          </Data>
          <Data name="Depth (m)">
            <value>3617.0</value>
          </Data>
          <Data name="Month">
            <value>4.0</value>
          </Data>
          <Data name="Year">
            <value>2008.0</value>
          </Data>
          <Data name="F. profunda (%)">
            <value>2009.0</value>
          </Data>
          <Data name="Npp (mg C/m2/day)">
            <value>8.332319946E9</value>
          </Data>
        </ExtendedData>
        <Point>
          <coordinates>
            -20.81,21.27,0
          </coordinates>
        </Point>
      </Placemark>
      <Placemark>
        <name>CB 19u</name>
        <description><![CDATA[Reference: Baumann (unpubl. C)<br>Latitude (N): 21.27<br>Longitude (E): -20.81<br>Depth (m): 3617<br>Month: 5<br>Year: 2008<br>F. profunda (%): 1968<br>Npp (mg C/m2/day): 9084630737]]></description>
        <styleUrl>#icon-1501-FF5252-labelson</styleUrl>
        <ExtendedData>
          <Data name="Reference">
            <value>Baumann (unpubl. C)</value>
          </Data>
          <Data name="Latitude (N)">
            <value>21.27</value>
          </Data>
          <Data name="Longitude (E)">
            <value>-20.81</value>
          </Data>
          <Data name="Depth (m)">
            <value>3617.0</value>
          </Data>
          <Data name="Month">
            <value>5.0</value>
          </Data>
          <Data name="Year">
            <value>2008.0</value>
          </Data>
          <Data name="F. profunda (%)">
            <value>1968.0</value>
          </Data>
          <Data name="Npp (mg C/m2/day)">
            <value>9.084630737E9</value>
          </Data>
        </ExtendedData>
        <Point>
          <coordinates>
            -20.81,21.27,0
          </coordinates>
        </Point>
      </Placemark>
      <Placemark>
        <name>CB 19u</name>
        <description><![CDATA[Reference: Baumann (unpubl. C)<br>Latitude (N): 21.27<br>Longitude (E): -20.81<br>Depth (m): 3617<br>Month: 5<br>Year: 2008<br>F. profunda (%): 2067<br>Npp (mg C/m2/day): 9084630737]]></description>
        <styleUrl>#icon-1501-FF5252-labelson</styleUrl>
        <ExtendedData>
          <Data name="Reference">
            <value>Baumann (unpubl. C)</value>
          </Data>
          <Data name="Latitude (N)">
            <value>21.27</value>
          </Data>
          <Data name="Longitude (E)">
            <value>-20.81</value>
          </Data>
          <Data name="Depth (m)">
            <value>3617.0</value>
          </Data>
          <Data name="Month">
            <value>5.0</value>
          </Data>
          <Data name="Year">
            <value>2008.0</value>
          </Data>
          <Data name="F. profunda (%)">
            <value>2067.0</value>
          </Data>
          <Data name="Npp (mg C/m2/day)">
            <value>9.084630737E9</value>
          </Data>
        </ExtendedData>
        <Point>
          <coordinates>
            -20.81,21.27,0
          </coordinates>
        </Point>
      </Placemark>
      <Placemark>
        <name>CB 19u</name>
        <description><![CDATA[Reference: Baumann (unpubl. C)<br>Latitude (N): 21.27<br>Longitude (E): -20.81<br>Depth (m): 3617<br>Month: 6<br>Year: 2008<br>F. profunda (%): 1409<br>Npp (mg C/m2/day): 2203652832]]></description>
        <styleUrl>#icon-1501-FF5252-labelson</styleUrl>
        <ExtendedData>
          <Data name="Reference">
            <value>Baumann (unpubl. C)</value>
          </Data>
          <Data name="Latitude (N)">
            <value>21.27</value>
          </Data>
          <Data name="Longitude (E)">
            <value>-20.81</value>
          </Data>
          <Data name="Depth (m)">
            <value>3617.0</value>
          </Data>
          <Data name="Month">
            <value>6.0</value>
          </Data>
          <Data name="Year">
            <value>2008.0</value>
          </Data>
          <Data name="F. profunda (%)">
            <value>1409.0</value>
          </Data>
          <Data name="Npp (mg C/m2/day)">
            <value>2.203652832E9</value>
          </Data>
        </ExtendedData>
        <Point>
          <coordinates>
            -20.81,21.27,0
          </coordinates>
        </Point>
      </Placemark>
      <Placemark>
        <name>CB 19u</name>
        <description><![CDATA[Reference: Baumann (unpubl. C)<br>Latitude (N): 21.27<br>Longitude (E): -20.81<br>Depth (m): 3617<br>Month: 6<br>Year: 2008<br>F. profunda (%): 1550<br>Npp (mg C/m2/day): 2203652832]]></description>
        <styleUrl>#icon-1501-FF5252-labelson</styleUrl>
        <ExtendedData>
          <Data name="Reference">
            <value>Baumann (unpubl. C)</value>
          </Data>
          <Data name="Latitude (N)">
            <value>21.27</value>
          </Data>
          <Data name="Longitude (E)">
            <value>-20.81</value>
          </Data>
          <Data name="Depth (m)">
            <value>3617.0</value>
          </Data>
          <Data name="Month">
            <value>6.0</value>
          </Data>
          <Data name="Year">
            <value>2008.0</value>
          </Data>
          <Data name="F. profunda (%)">
            <value>1550.0</value>
          </Data>
          <Data name="Npp (mg C/m2/day)">
            <value>2.203652832E9</value>
          </Data>
        </ExtendedData>
        <Point>
          <coordinates>
            -20.81,21.27,0
          </coordinates>
        </Point>
      </Placemark>
      <Placemark>
        <name>CB 19u</name>
        <description><![CDATA[Reference: Baumann (unpubl. C)<br>Latitude (N): 21.27<br>Longitude (E): -20.81<br>Depth (m): 3617<br>Month: 7<br>Year: 2008<br>F. profunda (%): 937<br>Npp (mg C/m2/day): 1681952026]]></description>
        <styleUrl>#icon-1501-FF5252-labelson</styleUrl>
        <ExtendedData>
          <Data name="Reference">
            <value>Baumann (unpubl. C)</value>
          </Data>
          <Data name="Latitude (N)">
            <value>21.27</value>
          </Data>
          <Data name="Longitude (E)">
            <value>-20.81</value>
          </Data>
          <Data name="Depth (m)">
            <value>3617.0</value>
          </Data>
          <Data name="Month">
            <value>7.0</value>
          </Data>
          <Data name="Year">
            <value>2008.0</value>
          </Data>
          <Data name="F. profunda (%)">
            <value>937.0</value>
          </Data>
          <Data name="Npp (mg C/m2/day)">
            <value>1.681952026E9</value>
          </Data>
        </ExtendedData>
        <Point>
          <coordinates>
            -20.81,21.27,0
          </coordinates>
        </Point>
      </Placemark>
      <Placemark>
        <name>CB 19u</name>
        <description><![CDATA[Reference: Baumann (unpubl. C)<br>Latitude (N): 21.27<br>Longitude (E): -20.81<br>Depth (m): 3617<br>Month: 7<br>Year: 2008<br>F. profunda (%): 1235<br>Npp (mg C/m2/day): 1681952026]]></description>
        <styleUrl>#icon-1501-FF5252-labelson</styleUrl>
        <ExtendedData>
          <Data name="Reference">
            <value>Baumann (unpubl. C)</value>
          </Data>
          <Data name="Latitude (N)">
            <value>21.27</value>
          </Data>
          <Data name="Longitude (E)">
            <value>-20.81</value>
          </Data>
          <Data name="Depth (m)">
            <value>3617.0</value>
          </Data>
          <Data name="Month">
            <value>7.0</value>
          </Data>
          <Data name="Year">
            <value>2008.0</value>
          </Data>
          <Data name="F. profunda (%)">
            <value>1235.0</value>
          </Data>
          <Data name="Npp (mg C/m2/day)">
            <value>1.681952026E9</value>
          </Data>
        </ExtendedData>
        <Point>
          <coordinates>
            -20.81,21.27,0
          </coordinates>
        </Point>
      </Placemark>
      <Placemark>
        <name>CB 19u</name>
        <description><![CDATA[Reference: Baumann (unpubl. C)<br>Latitude (N): 21.27<br>Longitude (E): -20.81<br>Depth (m): 3617<br>Month: 8<br>Year: 2008<br>F. profunda (%): 1437<br>Npp (mg C/m2/day): 6728577881]]></description>
        <styleUrl>#icon-1501-FF5252-labelson</styleUrl>
        <ExtendedData>
          <Data name="Reference">
            <value>Baumann (unpubl. C)</value>
          </Data>
          <Data name="Latitude (N)">
            <value>21.27</value>
          </Data>
          <Data name="Longitude (E)">
            <value>-20.81</value>
          </Data>
          <Data name="Depth (m)">
            <value>3617.0</value>
          </Data>
          <Data name="Month">
            <value>8.0</value>
          </Data>
          <Data name="Year">
            <value>2008.0</value>
          </Data>
          <Data name="F. profunda (%)">
            <value>1437.0</value>
          </Data>
          <Data name="Npp (mg C/m2/day)">
            <value>6.728577881E9</value>
          </Data>
        </ExtendedData>
        <Point>
          <coordinates>
            -20.81,21.27,0
          </coordinates>
        </Point>
      </Placemark>
      <Placemark>
        <name>CB 19u</name>
        <description><![CDATA[Reference: Baumann (unpubl. C)<br>Latitude (N): 21.27<br>Longitude (E): -20.81<br>Depth (m): 3617<br>Month: 8<br>Year: 2008<br>F. profunda (%): 1178<br>Npp (mg C/m2/day): 6728577881]]></description>
        <styleUrl>#icon-1501-FF5252-labelson</styleUrl>
        <ExtendedData>
          <Data name="Reference">
            <value>Baumann (unpubl. C)</value>
          </Data>
          <Data name="Latitude (N)">
            <value>21.27</value>
          </Data>
          <Data name="Longitude (E)">
            <value>-20.81</value>
          </Data>
          <Data name="Depth (m)">
            <value>3617.0</value>
          </Data>
          <Data name="Month">
            <value>8.0</value>
          </Data>
          <Data name="Year">
            <value>2008.0</value>
          </Data>
          <Data name="F. profunda (%)">
            <value>1178.0</value>
          </Data>
          <Data name="Npp (mg C/m2/day)">
            <value>6.728577881E9</value>
          </Data>
        </ExtendedData>
        <Point>
          <coordinates>
            -20.81,21.27,0
          </coordinates>
        </Point>
      </Placemark>
      <Placemark>
        <name>CB 19u</name>
        <description><![CDATA[Reference: Baumann (unpubl. C)<br>Latitude (N): 21.27<br>Longitude (E): -20.81<br>Depth (m): 3617<br>Month: 9<br>Year: 2008<br>F. profunda (%): 1877<br>Npp (mg C/m2/day): 4243802795]]></description>
        <styleUrl>#icon-1501-FF5252-labelson</styleUrl>
        <ExtendedData>
          <Data name="Reference">
            <value>Baumann (unpubl. C)</value>
          </Data>
          <Data name="Latitude (N)">
            <value>21.27</value>
          </Data>
          <Data name="Longitude (E)">
            <value>-20.81</value>
          </Data>
          <Data name="Depth (m)">
            <value>3617.0</value>
          </Data>
          <Data name="Month">
            <value>9.0</value>
          </Data>
          <Data name="Year">
            <value>2008.0</value>
          </Data>
          <Data name="F. profunda (%)">
            <value>1877.0</value>
          </Data>
          <Data name="Npp (mg C/m2/day)">
            <value>4.243802795E9</value>
          </Data>
        </ExtendedData>
        <Point>
          <coordinates>
            -20.81,21.27,0
          </coordinates>
        </Point>
      </Placemark>
      <Placemark>
        <name>CB 19u</name>
        <description><![CDATA[Reference: Baumann (unpubl. C)<br>Latitude (N): 21.27<br>Longitude (E): -20.81<br>Depth (m): 3617<br>Month: 10<br>Year: 2008<br>F. profunda (%): 1498<br>Npp (mg C/m2/day): 4812366943]]></description>
        <styleUrl>#icon-1501-FF5252-labelson</styleUrl>
        <ExtendedData>
          <Data name="Reference">
            <value>Baumann (unpubl. C)</value>
          </Data>
          <Data name="Latitude (N)">
            <value>21.27</value>
          </Data>
          <Data name="Longitude (E)">
            <value>-20.81</value>
          </Data>
          <Data name="Depth (m)">
            <value>3617.0</value>
          </Data>
          <Data name="Month">
            <value>10.0</value>
          </Data>
          <Data name="Year">
            <value>2008.0</value>
          </Data>
          <Data name="F. profunda (%)">
            <value>1498.0</value>
          </Data>
          <Data name="Npp (mg C/m2/day)">
            <value>4.812366943E9</value>
          </Data>
        </ExtendedData>
        <Point>
          <coordinates>
            -20.81,21.27,0
          </coordinates>
        </Point>
      </Placemark>
      <Placemark>
        <name>CB 19u</name>
        <description><![CDATA[Reference: Baumann (unpubl. C)<br>Latitude (N): 21.27<br>Longitude (E): -20.81<br>Depth (m): 3617<br>Month: 10<br>Year: 2008<br>F. profunda (%): 1711<br>Npp (mg C/m2/day): 4812366943]]></description>
        <styleUrl>#icon-1501-FF5252-labelson</styleUrl>
        <ExtendedData>
          <Data name="Reference">
            <value>Baumann (unpubl. C)</value>
          </Data>
          <Data name="Latitude (N)">
            <value>21.27</value>
          </Data>
          <Data name="Longitude (E)">
            <value>-20.81</value>
          </Data>
          <Data name="Depth (m)">
            <value>3617.0</value>
          </Data>
          <Data name="Month">
            <value>10.0</value>
          </Data>
          <Data name="Year">
            <value>2008.0</value>
          </Data>
          <Data name="F. profunda (%)">
            <value>1711.0</value>
          </Data>
          <Data name="Npp (mg C/m2/day)">
            <value>4.812366943E9</value>
          </Data>
        </ExtendedData>
        <Point>
          <coordinates>
            -20.81,21.27,0
          </coordinates>
        </Point>
      </Placemark>
      <Placemark>
        <name>CB 19u</name>
        <description><![CDATA[Reference: Baumann (unpubl. C)<br>Latitude (N): 21.27<br>Longitude (E): -20.81<br>Depth (m): 3617<br>Month: 11<br>Year: 2008<br>F. profunda (%): 2026<br>Npp (mg C/m2/day): 7742880859]]></description>
        <styleUrl>#icon-1501-FF5252-labelson</styleUrl>
        <ExtendedData>
          <Data name="Reference">
            <value>Baumann (unpubl. C)</value>
          </Data>
          <Data name="Latitude (N)">
            <value>21.27</value>
          </Data>
          <Data name="Longitude (E)">
            <value>-20.81</value>
          </Data>
          <Data name="Depth (m)">
            <value>3617.0</value>
          </Data>
          <Data name="Month">
            <value>11.0</value>
          </Data>
          <Data name="Year">
            <value>2008.0</value>
          </Data>
          <Data name="F. profunda (%)">
            <value>2026.0</value>
          </Data>
          <Data name="Npp (mg C/m2/day)">
            <value>7.742880859E9</value>
          </Data>
        </ExtendedData>
        <Point>
          <coordinates>
            -20.81,21.27,0
          </coordinates>
        </Point>
      </Placemark>
      <Placemark>
        <name>CB 19u</name>
        <description><![CDATA[Reference: Baumann (unpubl. C)<br>Latitude (N): 21.27<br>Longitude (E): -20.81<br>Depth (m): 3617<br>Month: 11<br>Year: 2008<br>F. profunda (%): 1757<br>Npp (mg C/m2/day): 7742880859]]></description>
        <styleUrl>#icon-1501-FF5252-labelson</styleUrl>
        <ExtendedData>
          <Data name="Reference">
            <value>Baumann (unpubl. C)</value>
          </Data>
          <Data name="Latitude (N)">
            <value>21.27</value>
          </Data>
          <Data name="Longitude (E)">
            <value>-20.81</value>
          </Data>
          <Data name="Depth (m)">
            <value>3617.0</value>
          </Data>
          <Data name="Month">
            <value>11.0</value>
          </Data>
          <Data name="Year">
            <value>2008.0</value>
          </Data>
          <Data name="F. profunda (%)">
            <value>1757.0</value>
          </Data>
          <Data name="Npp (mg C/m2/day)">
            <value>7.742880859E9</value>
          </Data>
        </ExtendedData>
        <Point>
          <coordinates>
            -20.81,21.27,0
          </coordinates>
        </Point>
      </Placemark>
      <Placemark>
        <name>CB 19u</name>
        <description><![CDATA[Reference: Baumann (unpubl. C)<br>Latitude (N): 21.27<br>Longitude (E): -20.81<br>Depth (m): 3617<br>Month: 12<br>Year: 2008<br>F. profunda (%): 1684<br>Npp (mg C/m2/day): 1009955383]]></description>
        <styleUrl>#icon-1501-FF5252-labelson</styleUrl>
        <ExtendedData>
          <Data name="Reference">
            <value>Baumann (unpubl. C)</value>
          </Data>
          <Data name="Latitude (N)">
            <value>21.27</value>
          </Data>
          <Data name="Longitude (E)">
            <value>-20.81</value>
          </Data>
          <Data name="Depth (m)">
            <value>3617.0</value>
          </Data>
          <Data name="Month">
            <value>12.0</value>
          </Data>
          <Data name="Year">
            <value>2008.0</value>
          </Data>
          <Data name="F. profunda (%)">
            <value>1684.0</value>
          </Data>
          <Data name="Npp (mg C/m2/day)">
            <value>1.009955383E9</value>
          </Data>
        </ExtendedData>
        <Point>
          <coordinates>
            -20.81,21.27,0
          </coordinates>
        </Point>
      </Placemark>
      <Placemark>
        <name>CB 19u</name>
        <description><![CDATA[Reference: Baumann (unpubl. C)<br>Latitude (N): 21.27<br>Longitude (E): -20.81<br>Depth (m): 3617<br>Month: 12<br>Year: 2008<br>F. profunda (%): 2049<br>Npp (mg C/m2/day): 1009955383]]></description>
        <styleUrl>#icon-1501-FF5252-labelson</styleUrl>
        <ExtendedData>
          <Data name="Reference">
            <value>Baumann (unpubl. C)</value>
          </Data>
          <Data name="Latitude (N)">
            <value>21.27</value>
          </Data>
          <Data name="Longitude (E)">
            <value>-20.81</value>
          </Data>
          <Data name="Depth (m)">
            <value>3617.0</value>
          </Data>
          <Data name="Month">
            <value>12.0</value>
          </Data>
          <Data name="Year">
            <value>2008.0</value>
          </Data>
          <Data name="F. profunda (%)">
            <value>2049.0</value>
          </Data>
          <Data name="Npp (mg C/m2/day)">
            <value>1.009955383E9</value>
          </Data>
        </ExtendedData>
        <Point>
          <coordinates>
            -20.81,21.27,0
          </coordinates>
        </Point>
      </Placemark>
      <Placemark>
        <name>CB 19u</name>
        <description><![CDATA[Reference: Baumann (unpubl. C)<br>Latitude (N): 21.27<br>Longitude (E): -20.81<br>Depth (m): 3617<br>Month: 1<br>Year: 2009<br>F. profunda (%): 1541<br>Npp (mg C/m2/day): 104317041]]></description>
        <styleUrl>#icon-1501-FF5252-labelson</styleUrl>
        <ExtendedData>
          <Data name="Reference">
            <value>Baumann (unpubl. C)</value>
          </Data>
          <Data name="Latitude (N)">
            <value>21.27</value>
          </Data>
          <Data name="Longitude (E)">
            <value>-20.81</value>
          </Data>
          <Data name="Depth (m)">
            <value>3617.0</value>
          </Data>
          <Data name="Month">
            <value>1.0</value>
          </Data>
          <Data name="Year">
            <value>2009.0</value>
          </Data>
          <Data name="F. profunda (%)">
            <value>1541.0</value>
          </Data>
          <Data name="Npp (mg C/m2/day)">
            <value>1.04317041E8</value>
          </Data>
        </ExtendedData>
        <Point>
          <coordinates>
            -20.81,21.27,0
          </coordinates>
        </Point>
      </Placemark>
      <Placemark>
        <name>CB 19u</name>
        <description><![CDATA[Reference: Baumann (unpubl. C)<br>Latitude (N): 21.27<br>Longitude (E): -20.81<br>Depth (m): 3617<br>Month: 1<br>Year: 2009<br>F. profunda (%): 1604<br>Npp (mg C/m2/day): 104317041]]></description>
        <styleUrl>#icon-1501-FF5252-labelson</styleUrl>
        <ExtendedData>
          <Data name="Reference">
            <value>Baumann (unpubl. C)</value>
          </Data>
          <Data name="Latitude (N)">
            <value>21.27</value>
          </Data>
          <Data name="Longitude (E)">
            <value>-20.81</value>
          </Data>
          <Data name="Depth (m)">
            <value>3617.0</value>
          </Data>
          <Data name="Month">
            <value>1.0</value>
          </Data>
          <Data name="Year">
            <value>2009.0</value>
          </Data>
          <Data name="F. profunda (%)">
            <value>1604.0</value>
          </Data>
          <Data name="Npp (mg C/m2/day)">
            <value>1.04317041E8</value>
          </Data>
        </ExtendedData>
        <Point>
          <coordinates>
            -20.81,21.27,0
          </coordinates>
        </Point>
      </Placemark>
      <Placemark>
        <name>CB 19u</name>
        <description><![CDATA[Reference: Baumann (unpubl. C)<br>Latitude (N): 21.27<br>Longitude (E): -20.81<br>Depth (m): 3617<br>Month: 2<br>Year: 2009<br>F. profunda (%): 1602<br>Npp (mg C/m2/day): 2017381958]]></description>
        <styleUrl>#icon-1501-FF5252-labelson</styleUrl>
        <ExtendedData>
          <Data name="Reference">
            <value>Baumann (unpubl. C)</value>
          </Data>
          <Data name="Latitude (N)">
            <value>21.27</value>
          </Data>
          <Data name="Longitude (E)">
            <value>-20.81</value>
          </Data>
          <Data name="Depth (m)">
            <value>3617.0</value>
          </Data>
          <Data name="Month">
            <value>2.0</value>
          </Data>
          <Data name="Year">
            <value>2009.0</value>
          </Data>
          <Data name="F. profunda (%)">
            <value>1602.0</value>
          </Data>
          <Data name="Npp (mg C/m2/day)">
            <value>2.017381958E9</value>
          </Data>
        </ExtendedData>
        <Point>
          <coordinates>
            -20.81,21.27,0
          </coordinates>
        </Point>
      </Placemark>
      <Placemark>
        <name>CB 19u</name>
        <description><![CDATA[Reference: Baumann (unpubl. C)<br>Latitude (N): 21.27<br>Longitude (E): -20.81<br>Depth (m): 3617<br>Month: 3<br>Year: 2009<br>F. profunda (%): 1603<br>Npp (mg C/m2/day): 1331311279]]></description>
        <styleUrl>#icon-1501-FF5252-labelson</styleUrl>
        <ExtendedData>
          <Data name="Reference">
            <value>Baumann (unpubl. C)</value>
          </Data>
          <Data name="Latitude (N)">
            <value>21.27</value>
          </Data>
          <Data name="Longitude (E)">
            <value>-20.81</value>
          </Data>
          <Data name="Depth (m)">
            <value>3617.0</value>
          </Data>
          <Data name="Month">
            <value>3.0</value>
          </Data>
          <Data name="Year">
            <value>2009.0</value>
          </Data>
          <Data name="F. profunda (%)">
            <value>1603.0</value>
          </Data>
          <Data name="Npp (mg C/m2/day)">
            <value>1.331311279E9</value>
          </Data>
        </ExtendedData>
        <Point>
          <coordinates>
            -20.81,21.27,0
          </coordinates>
        </Point>
      </Placemark>
      <Placemark>
        <name>CB 25u</name>
        <description><![CDATA[Reference: Baumann (unpubl. D)<br>Latitude (N): 21.30<br>Longitude (E): -20.84<br>Depth (m): 3622<br>Month: 2<br>Year: 2014<br>F. profunda (%): 1878<br>Npp (mg C/m2/day): 8494049683]]></description>
        <styleUrl>#icon-1501-FF5252-labelson</styleUrl>
        <ExtendedData>
          <Data name="Reference">
            <value>Baumann (unpubl. D)</value>
          </Data>
          <Data name="Latitude (N)">
            <value>21.30</value>
          </Data>
          <Data name="Longitude (E)">
            <value>-20.84</value>
          </Data>
          <Data name="Depth (m)">
            <value>3622.0</value>
          </Data>
          <Data name="Month">
            <value>2.0</value>
          </Data>
          <Data name="Year">
            <value>2014.0</value>
          </Data>
          <Data name="F. profunda (%)">
            <value>1878.0</value>
          </Data>
          <Data name="Npp (mg C/m2/day)">
            <value>8.494049683E9</value>
          </Data>
        </ExtendedData>
        <Point>
          <coordinates>
            -20.84,21.3,0
          </coordinates>
        </Point>
      </Placemark>
      <Placemark>
        <name>CB 25u</name>
        <description><![CDATA[Reference: Baumann (unpubl. D)<br>Latitude (N): 21.30<br>Longitude (E): -20.84<br>Depth (m): 3622<br>Month: 2<br>Year: 2014<br>F. profunda (%): 1683<br>Npp (mg C/m2/day): 8494049683]]></description>
        <styleUrl>#icon-1501-FF5252-labelson</styleUrl>
        <ExtendedData>
          <Data name="Reference">
            <value>Baumann (unpubl. D)</value>
          </Data>
          <Data name="Latitude (N)">
            <value>21.30</value>
          </Data>
          <Data name="Longitude (E)">
            <value>-20.84</value>
          </Data>
          <Data name="Depth (m)">
            <value>3622.0</value>
          </Data>
          <Data name="Month">
            <value>2.0</value>
          </Data>
          <Data name="Year">
            <value>2014.0</value>
          </Data>
          <Data name="F. profunda (%)">
            <value>1683.0</value>
          </Data>
          <Data name="Npp (mg C/m2/day)">
            <value>8.494049683E9</value>
          </Data>
        </ExtendedData>
        <Point>
          <coordinates>
            -20.84,21.3,0
          </coordinates>
        </Point>
      </Placemark>
      <Placemark>
        <name>CB 25u</name>
        <description><![CDATA[Reference: Baumann (unpubl. D)<br>Latitude (N): 21.30<br>Longitude (E): -20.84<br>Depth (m): 3622<br>Month: 3<br>Year: 2014<br>F. profunda (%): 1327<br>Npp (mg C/m2/day): 1507058838]]></description>
        <styleUrl>#icon-1501-FF5252-labelson</styleUrl>
        <ExtendedData>
          <Data name="Reference">
            <value>Baumann (unpubl. D)</value>
          </Data>
          <Data name="Latitude (N)">
            <value>21.30</value>
          </Data>
          <Data name="Longitude (E)">
            <value>-20.84</value>
          </Data>
          <Data name="Depth (m)">
            <value>3622.0</value>
          </Data>
          <Data name="Month">
            <value>3.0</value>
          </Data>
          <Data name="Year">
            <value>2014.0</value>
          </Data>
          <Data name="F. profunda (%)">
            <value>1327.0</value>
          </Data>
          <Data name="Npp (mg C/m2/day)">
            <value>1.507058838E9</value>
          </Data>
        </ExtendedData>
        <Point>
          <coordinates>
            -20.84,21.3,0
          </coordinates>
        </Point>
      </Placemark>
      <Placemark>
        <name>CB 25u</name>
        <description><![CDATA[Reference: Baumann (unpubl. D)<br>Latitude (N): 21.30<br>Longitude (E): -20.84<br>Depth (m): 3622<br>Month: 4<br>Year: 2014<br>F. profunda (%): 974<br>Npp (mg C/m2/day): 1218084229]]></description>
        <styleUrl>#icon-1501-FF5252-labelson</styleUrl>
        <ExtendedData>
          <Data name="Reference">
            <value>Baumann (unpubl. D)</value>
          </Data>
          <Data name="Latitude (N)">
            <value>21.30</value>
          </Data>
          <Data name="Longitude (E)">
            <value>-20.84</value>
          </Data>
          <Data name="Depth (m)">
            <value>3622.0</value>
          </Data>
          <Data name="Month">
            <value>4.0</value>
          </Data>
          <Data name="Year">
            <value>2014.0</value>
          </Data>
          <Data name="F. profunda (%)">
            <value>974.0</value>
          </Data>
          <Data name="Npp (mg C/m2/day)">
            <value>1.218084229E9</value>
          </Data>
        </ExtendedData>
        <Point>
          <coordinates>
            -20.84,21.3,0
          </coordinates>
        </Point>
      </Placemark>
      <Placemark>
        <name>CB 25u</name>
        <description><![CDATA[Reference: Baumann (unpubl. D)<br>Latitude (N): 21.30<br>Longitude (E): -20.84<br>Depth (m): 3622<br>Month: 4<br>Year: 2014<br>F. profunda (%): 1212<br>Npp (mg C/m2/day): 1218084229]]></description>
        <styleUrl>#icon-1501-FF5252-labelson</styleUrl>
        <ExtendedData>
          <Data name="Reference">
            <value>Baumann (unpubl. D)</value>
          </Data>
          <Data name="Latitude (N)">
            <value>21.30</value>
          </Data>
          <Data name="Longitude (E)">
            <value>-20.84</value>
          </Data>
          <Data name="Depth (m)">
            <value>3622.0</value>
          </Data>
          <Data name="Month">
            <value>4.0</value>
          </Data>
          <Data name="Year">
            <value>2014.0</value>
          </Data>
          <Data name="F. profunda (%)">
            <value>1212.0</value>
          </Data>
          <Data name="Npp (mg C/m2/day)">
            <value>1.218084229E9</value>
          </Data>
        </ExtendedData>
        <Point>
          <coordinates>
            -20.84,21.3,0
          </coordinates>
        </Point>
      </Placemark>
      <Placemark>
        <name>CB 25u</name>
        <description><![CDATA[Reference: Baumann (unpubl. D)<br>Latitude (N): 21.30<br>Longitude (E): -20.84<br>Depth (m): 3622<br>Month: 5<br>Year: 2014<br>F. profunda (%): 794<br>Npp (mg C/m2/day): 5643233643]]></description>
        <styleUrl>#icon-1501-FF5252-labelson</styleUrl>
        <ExtendedData>
          <Data name="Reference">
            <value>Baumann (unpubl. D)</value>
          </Data>
          <Data name="Latitude (N)">
            <value>21.30</value>
          </Data>
          <Data name="Longitude (E)">
            <value>-20.84</value>
          </Data>
          <Data name="Depth (m)">
            <value>3622.0</value>
          </Data>
          <Data name="Month">
            <value>5.0</value>
          </Data>
          <Data name="Year">
            <value>2014.0</value>
          </Data>
          <Data name="F. profunda (%)">
            <value>794.0</value>
          </Data>
          <Data name="Npp (mg C/m2/day)">
            <value>5.643233643E9</value>
          </Data>
        </ExtendedData>
        <Point>
          <coordinates>
            -20.84,21.3,0
          </coordinates>
        </Point>
      </Placemark>
      <Placemark>
        <name>CB 25u</name>
        <description><![CDATA[Reference: Baumann (unpubl. D)<br>Latitude (N): 21.30<br>Longitude (E): -20.84<br>Depth (m): 3622<br>Month: 6<br>Year: 2014<br>F. profunda (%): 1095<br>Npp (mg C/m2/day): 1380760986]]></description>
        <styleUrl>#icon-1501-FF5252-labelson</styleUrl>
        <ExtendedData>
          <Data name="Reference">
            <value>Baumann (unpubl. D)</value>
          </Data>
          <Data name="Latitude (N)">
            <value>21.30</value>
          </Data>
          <Data name="Longitude (E)">
            <value>-20.84</value>
          </Data>
          <Data name="Depth (m)">
            <value>3622.0</value>
          </Data>
          <Data name="Month">
            <value>6.0</value>
          </Data>
          <Data name="Year">
            <value>2014.0</value>
          </Data>
          <Data name="F. profunda (%)">
            <value>1095.0</value>
          </Data>
          <Data name="Npp (mg C/m2/day)">
            <value>1.380760986E9</value>
          </Data>
        </ExtendedData>
        <Point>
          <coordinates>
            -20.84,21.3,0
          </coordinates>
        </Point>
      </Placemark>
      <Placemark>
        <name>CB 25u</name>
        <description><![CDATA[Reference: Baumann (unpubl. D)<br>Latitude (N): 21.30<br>Longitude (E): -20.84<br>Depth (m): 3622<br>Month: 6<br>Year: 2014<br>F. profunda (%): 1048<br>Npp (mg C/m2/day): 1380760986]]></description>
        <styleUrl>#icon-1501-FF5252-labelson</styleUrl>
        <ExtendedData>
          <Data name="Reference">
            <value>Baumann (unpubl. D)</value>
          </Data>
          <Data name="Latitude (N)">
            <value>21.30</value>
          </Data>
          <Data name="Longitude (E)">
            <value>-20.84</value>
          </Data>
          <Data name="Depth (m)">
            <value>3622.0</value>
          </Data>
          <Data name="Month">
            <value>6.0</value>
          </Data>
          <Data name="Year">
            <value>2014.0</value>
          </Data>
          <Data name="F. profunda (%)">
            <value>1048.0</value>
          </Data>
          <Data name="Npp (mg C/m2/day)">
            <value>1.380760986E9</value>
          </Data>
        </ExtendedData>
        <Point>
          <coordinates>
            -20.84,21.3,0
          </coordinates>
        </Point>
      </Placemark>
      <Placemark>
        <name>CB 25u</name>
        <description><![CDATA[Reference: Baumann (unpubl. D)<br>Latitude (N): 21.30<br>Longitude (E): -20.84<br>Depth (m): 3622<br>Month: 7<br>Year: 2014<br>F. profunda (%): 1478<br>Npp (mg C/m2/day): 452367627]]></description>
        <styleUrl>#icon-1501-FF5252-labelson</styleUrl>
        <ExtendedData>
          <Data name="Reference">
            <value>Baumann (unpubl. D)</value>
          </Data>
          <Data name="Latitude (N)">
            <value>21.30</value>
          </Data>
          <Data name="Longitude (E)">
            <value>-20.84</value>
          </Data>
          <Data name="Depth (m)">
            <value>3622.0</value>
          </Data>
          <Data name="Month">
            <value>7.0</value>
          </Data>
          <Data name="Year">
            <value>2014.0</value>
          </Data>
          <Data name="F. profunda (%)">
            <value>1478.0</value>
          </Data>
          <Data name="Npp (mg C/m2/day)">
            <value>4.52367627E8</value>
          </Data>
        </ExtendedData>
        <Point>
          <coordinates>
            -20.84,21.3,0
          </coordinates>
        </Point>
      </Placemark>
      <Placemark>
        <name>CB 25u</name>
        <description><![CDATA[Reference: Baumann (unpubl. D)<br>Latitude (N): 21.30<br>Longitude (E): -20.84<br>Depth (m): 3622<br>Month: 8<br>Year: 2014<br>F. profunda (%): 983<br>Npp (mg C/m2/day): 1068914063]]></description>
        <styleUrl>#icon-1501-FF5252-labelson</styleUrl>
        <ExtendedData>
          <Data name="Reference">
            <value>Baumann (unpubl. D)</value>
          </Data>
          <Data name="Latitude (N)">
            <value>21.30</value>
          </Data>
          <Data name="Longitude (E)">
            <value>-20.84</value>
          </Data>
          <Data name="Depth (m)">
            <value>3622.0</value>
          </Data>
          <Data name="Month">
            <value>8.0</value>
          </Data>
          <Data name="Year">
            <value>2014.0</value>
          </Data>
          <Data name="F. profunda (%)">
            <value>983.0</value>
          </Data>
          <Data name="Npp (mg C/m2/day)">
            <value>1.068914063E9</value>
          </Data>
        </ExtendedData>
        <Point>
          <coordinates>
            -20.84,21.3,0
          </coordinates>
        </Point>
      </Placemark>
      <Placemark>
        <name>CB 25u</name>
        <description><![CDATA[Reference: Baumann (unpubl. D)<br>Latitude (N): 21.30<br>Longitude (E): -20.84<br>Depth (m): 3622<br>Month: 8<br>Year: 2014<br>F. profunda (%): 1659<br>Npp (mg C/m2/day): 1068914063]]></description>
        <styleUrl>#icon-1501-FF5252-labelson</styleUrl>
        <ExtendedData>
          <Data name="Reference">
            <value>Baumann (unpubl. D)</value>
          </Data>
          <Data name="Latitude (N)">
            <value>21.30</value>
          </Data>
          <Data name="Longitude (E)">
            <value>-20.84</value>
          </Data>
          <Data name="Depth (m)">
            <value>3622.0</value>
          </Data>
          <Data name="Month">
            <value>8.0</value>
          </Data>
          <Data name="Year">
            <value>2014.0</value>
          </Data>
          <Data name="F. profunda (%)">
            <value>1659.0</value>
          </Data>
          <Data name="Npp (mg C/m2/day)">
            <value>1.068914063E9</value>
          </Data>
        </ExtendedData>
        <Point>
          <coordinates>
            -20.84,21.3,0
          </coordinates>
        </Point>
      </Placemark>
      <Placemark>
        <name>CB 25u</name>
        <description><![CDATA[Reference: Baumann (unpubl. D)<br>Latitude (N): 21.30<br>Longitude (E): -20.84<br>Depth (m): 3622<br>Month: 9<br>Year: 2014<br>F. profunda (%): 1316<br>Npp (mg C/m2/day): 1527866089]]></description>
        <styleUrl>#icon-1501-FF5252-labelson</styleUrl>
        <ExtendedData>
          <Data name="Reference">
            <value>Baumann (unpubl. D)</value>
          </Data>
          <Data name="Latitude (N)">
            <value>21.30</value>
          </Data>
          <Data name="Longitude (E)">
            <value>-20.84</value>
          </Data>
          <Data name="Depth (m)">
            <value>3622.0</value>
          </Data>
          <Data name="Month">
            <value>9.0</value>
          </Data>
          <Data name="Year">
            <value>2014.0</value>
          </Data>
          <Data name="F. profunda (%)">
            <value>1316.0</value>
          </Data>
          <Data name="Npp (mg C/m2/day)">
            <value>1.527866089E9</value>
          </Data>
        </ExtendedData>
        <Point>
          <coordinates>
            -20.84,21.3,0
          </coordinates>
        </Point>
      </Placemark>
      <Placemark>
        <name>CB 25u</name>
        <description><![CDATA[Reference: Baumann (unpubl. D)<br>Latitude (N): 21.30<br>Longitude (E): -20.84<br>Depth (m): 3622<br>Month: 9<br>Year: 2014<br>F. profunda (%): 1600<br>Npp (mg C/m2/day): 1527866089]]></description>
        <styleUrl>#icon-1501-FF5252-labelson</styleUrl>
        <ExtendedData>
          <Data name="Reference">
            <value>Baumann (unpubl. D)</value>
          </Data>
          <Data name="Latitude (N)">
            <value>21.30</value>
          </Data>
          <Data name="Longitude (E)">
            <value>-20.84</value>
          </Data>
          <Data name="Depth (m)">
            <value>3622.0</value>
          </Data>
          <Data name="Month">
            <value>9.0</value>
          </Data>
          <Data name="Year">
            <value>2014.0</value>
          </Data>
          <Data name="F. profunda (%)">
            <value>1600.0</value>
          </Data>
          <Data name="Npp (mg C/m2/day)">
            <value>1.527866089E9</value>
          </Data>
        </ExtendedData>
        <Point>
          <coordinates>
            -20.84,21.3,0
          </coordinates>
        </Point>
      </Placemark>
      <Placemark>
        <name>CB 25u</name>
        <description><![CDATA[Reference: Baumann (unpubl. D)<br>Latitude (N): 21.30<br>Longitude (E): -20.84<br>Depth (m): 3622<br>Month: 10<br>Year: 2014<br>F. profunda (%): 978<br>Npp (mg C/m2/day): 5482723389]]></description>
        <styleUrl>#icon-1501-FF5252-labelson</styleUrl>
        <ExtendedData>
          <Data name="Reference">
            <value>Baumann (unpubl. D)</value>
          </Data>
          <Data name="Latitude (N)">
            <value>21.30</value>
          </Data>
          <Data name="Longitude (E)">
            <value>-20.84</value>
          </Data>
          <Data name="Depth (m)">
            <value>3622.0</value>
          </Data>
          <Data name="Month">
            <value>10.0</value>
          </Data>
          <Data name="Year">
            <value>2014.0</value>
          </Data>
          <Data name="F. profunda (%)">
            <value>978.0</value>
          </Data>
          <Data name="Npp (mg C/m2/day)">
            <value>5.482723389E9</value>
          </Data>
        </ExtendedData>
        <Point>
          <coordinates>
            -20.84,21.3,0
          </coordinates>
        </Point>
      </Placemark>
      <Placemark>
        <name>CB 25u</name>
        <description><![CDATA[Reference: Baumann (unpubl. D)<br>Latitude (N): 21.30<br>Longitude (E): -20.84<br>Depth (m): 3622<br>Month: 11<br>Year: 2014<br>F. profunda (%): 1284<br>Npp (mg C/m2/day): 4923219299]]></description>
        <styleUrl>#icon-1501-FF5252-labelson</styleUrl>
        <ExtendedData>
          <Data name="Reference">
            <value>Baumann (unpubl. D)</value>
          </Data>
          <Data name="Latitude (N)">
            <value>21.30</value>
          </Data>
          <Data name="Longitude (E)">
            <value>-20.84</value>
          </Data>
          <Data name="Depth (m)">
            <value>3622.0</value>
          </Data>
          <Data name="Month">
            <value>11.0</value>
          </Data>
          <Data name="Year">
            <value>2014.0</value>
          </Data>
          <Data name="F. profunda (%)">
            <value>1284.0</value>
          </Data>
          <Data name="Npp (mg C/m2/day)">
            <value>4.923219299E9</value>
          </Data>
        </ExtendedData>
        <Point>
          <coordinates>
            -20.84,21.3,0
          </coordinates>
        </Point>
      </Placemark>
      <Placemark>
        <name>CB 25u</name>
        <description><![CDATA[Reference: Baumann (unpubl. D)<br>Latitude (N): 21.30<br>Longitude (E): -20.84<br>Depth (m): 3622<br>Month: 11<br>Year: 2014<br>F. profunda (%): 1644<br>Npp (mg C/m2/day): 4923219299]]></description>
        <styleUrl>#icon-1501-FF5252-labelson</styleUrl>
        <ExtendedData>
          <Data name="Reference">
            <value>Baumann (unpubl. D)</value>
          </Data>
          <Data name="Latitude (N)">
            <value>21.30</value>
          </Data>
          <Data name="Longitude (E)">
            <value>-20.84</value>
          </Data>
          <Data name="Depth (m)">
            <value>3622.0</value>
          </Data>
          <Data name="Month">
            <value>11.0</value>
          </Data>
          <Data name="Year">
            <value>2014.0</value>
          </Data>
          <Data name="F. profunda (%)">
            <value>1644.0</value>
          </Data>
          <Data name="Npp (mg C/m2/day)">
            <value>4.923219299E9</value>
          </Data>
        </ExtendedData>
        <Point>
          <coordinates>
            -20.84,21.3,0
          </coordinates>
        </Point>
      </Placemark>
      <Placemark>
        <name>CB 25u</name>
        <description><![CDATA[Reference: Baumann (unpubl. D)<br>Latitude (N): 21.30<br>Longitude (E): -20.84<br>Depth (m): 3622<br>Month: 12<br>Year: 2014<br>F. profunda (%): 1748<br>Npp (mg C/m2/day): 1033627686]]></description>
        <styleUrl>#icon-1501-FF5252-labelson</styleUrl>
        <ExtendedData>
          <Data name="Reference">
            <value>Baumann (unpubl. D)</value>
          </Data>
          <Data name="Latitude (N)">
            <value>21.30</value>
          </Data>
          <Data name="Longitude (E)">
            <value>-20.84</value>
          </Data>
          <Data name="Depth (m)">
            <value>3622.0</value>
          </Data>
          <Data name="Month">
            <value>12.0</value>
          </Data>
          <Data name="Year">
            <value>2014.0</value>
          </Data>
          <Data name="F. profunda (%)">
            <value>1748.0</value>
          </Data>
          <Data name="Npp (mg C/m2/day)">
            <value>1.033627686E9</value>
          </Data>
        </ExtendedData>
        <Point>
          <coordinates>
            -20.84,21.3,0
          </coordinates>
        </Point>
      </Placemark>
      <Placemark>
        <name>CB 25u</name>
        <description><![CDATA[Reference: Baumann (unpubl. D)<br>Latitude (N): 21.30<br>Longitude (E): -20.84<br>Depth (m): 3622<br>Month: 1<br>Year: 2015<br>F. profunda (%): 1279<br>Npp (mg C/m2/day): 9957937622]]></description>
        <styleUrl>#icon-1501-FF5252-labelson</styleUrl>
        <ExtendedData>
          <Data name="Reference">
            <value>Baumann (unpubl. D)</value>
          </Data>
          <Data name="Latitude (N)">
            <value>21.30</value>
          </Data>
          <Data name="Longitude (E)">
            <value>-20.84</value>
          </Data>
          <Data name="Depth (m)">
            <value>3622.0</value>
          </Data>
          <Data name="Month">
            <value>1.0</value>
          </Data>
          <Data name="Year">
            <value>2015.0</value>
          </Data>
          <Data name="F. profunda (%)">
            <value>1279.0</value>
          </Data>
          <Data name="Npp (mg C/m2/day)">
            <value>9.957937622E9</value>
          </Data>
        </ExtendedData>
        <Point>
          <coordinates>
            -20.84,21.3,0
          </coordinates>
        </Point>
      </Placemark>
      <Placemark>
        <name>CB 25u</name>
        <description><![CDATA[Reference: Baumann (unpubl. D)<br>Latitude (N): 21.30<br>Longitude (E): -20.84<br>Depth (m): 3622<br>Month: 1<br>Year: 2015<br>F. profunda (%): 1182<br>Npp (mg C/m2/day): 9957937622]]></description>
        <styleUrl>#icon-1501-FF5252-labelson</styleUrl>
        <ExtendedData>
          <Data name="Reference">
            <value>Baumann (unpubl. D)</value>
          </Data>
          <Data name="Latitude (N)">
            <value>21.30</value>
          </Data>
          <Data name="Longitude (E)">
            <value>-20.84</value>
          </Data>
          <Data name="Depth (m)">
            <value>3622.0</value>
          </Data>
          <Data name="Month">
            <value>1.0</value>
          </Data>
          <Data name="Year">
            <value>2015.0</value>
          </Data>
          <Data name="F. profunda (%)">
            <value>1182.0</value>
          </Data>
          <Data name="Npp (mg C/m2/day)">
            <value>9.957937622E9</value>
          </Data>
        </ExtendedData>
        <Point>
          <coordinates>
            -20.84,21.3,0
          </coordinates>
        </Point>
      </Placemark>
      <Placemark>
        <name>M2u</name>
        <description><![CDATA[Reference: Guerreiro et al. (2017)<br>Latitude (N): 13.81<br>Longitude (E): -37.82<br>Depth (m): 1200<br>Month: 10<br>Year: 2008<br>F. profunda (%): 5868<br>Npp (mg C/m2/day): 1958930206]]></description>
        <styleUrl>#icon-1501-FF5252-labelson</styleUrl>
        <ExtendedData>
          <Data name="Reference">
            <value>Guerreiro et al. (2017)</value>
          </Data>
          <Data name="Latitude (N)">
            <value>13.81</value>
          </Data>
          <Data name="Longitude (E)">
            <value>-37.82</value>
          </Data>
          <Data name="Depth (m)">
            <value>1200.0</value>
          </Data>
          <Data name="Month">
            <value>10.0</value>
          </Data>
          <Data name="Year">
            <value>2008.0</value>
          </Data>
          <Data name="F. profunda (%)">
            <value>5868.0</value>
          </Data>
          <Data name="Npp (mg C/m2/day)">
            <value>1.958930206E9</value>
          </Data>
        </ExtendedData>
        <Point>
          <coordinates>
            -37.82,13.81,0
          </coordinates>
        </Point>
      </Placemark>
      <Placemark>
        <name>M2u</name>
        <description><![CDATA[Reference: Guerreiro et al. (2017)<br>Latitude (N): 13.81<br>Longitude (E): -37.82<br>Depth (m): 1200<br>Month: 11<br>Year: 2008<br>F. profunda (%): 6450<br>Npp (mg C/m2/day): 2352442017]]></description>
        <styleUrl>#icon-1501-FF5252-labelson</styleUrl>
        <ExtendedData>
          <Data name="Reference">
            <value>Guerreiro et al. (2017)</value>
          </Data>
          <Data name="Latitude (N)">
            <value>13.81</value>
          </Data>
          <Data name="Longitude (E)">
            <value>-37.82</value>
          </Data>
          <Data name="Depth (m)">
            <value>1200.0</value>
          </Data>
          <Data name="Month">
            <value>11.0</value>
          </Data>
          <Data name="Year">
            <value>2008.0</value>
          </Data>
          <Data name="F. profunda (%)">
            <value>6450.0</value>
          </Data>
          <Data name="Npp (mg C/m2/day)">
            <value>2.352442017E9</value>
          </Data>
        </ExtendedData>
        <Point>
          <coordinates>
            -37.82,13.81,0
          </coordinates>
        </Point>
      </Placemark>
      <Placemark>
        <name>M2u</name>
        <description><![CDATA[Reference: Guerreiro et al. (2017)<br>Latitude (N): 13.81<br>Longitude (E): -37.82<br>Depth (m): 1200<br>Month: 11<br>Year: 2008<br>F. profunda (%): 5615<br>Npp (mg C/m2/day): 2352442017]]></description>
        <styleUrl>#icon-1501-FF5252-labelson</styleUrl>
        <ExtendedData>
          <Data name="Reference">
            <value>Guerreiro et al. (2017)</value>
          </Data>
          <Data name="Latitude (N)">
            <value>13.81</value>
          </Data>
          <Data name="Longitude (E)">
            <value>-37.82</value>
          </Data>
          <Data name="Depth (m)">
            <value>1200.0</value>
          </Data>
          <Data name="Month">
            <value>11.0</value>
          </Data>
          <Data name="Year">
            <value>2008.0</value>
          </Data>
          <Data name="F. profunda (%)">
            <value>5615.0</value>
          </Data>
          <Data name="Npp (mg C/m2/day)">
            <value>2.352442017E9</value>
          </Data>
        </ExtendedData>
        <Point>
          <coordinates>
            -37.82,13.81,0
          </coordinates>
        </Point>
      </Placemark>
      <Placemark>
        <name>M2u</name>
        <description><![CDATA[Reference: Guerreiro et al. (2017)<br>Latitude (N): 13.81<br>Longitude (E): -37.82<br>Depth (m): 1200<br>Month: 12<br>Year: 2008<br>F. profunda (%): 6263<br>Npp (mg C/m2/day): 2891007996]]></description>
        <styleUrl>#icon-1501-FF5252-labelson</styleUrl>
        <ExtendedData>
          <Data name="Reference">
            <value>Guerreiro et al. (2017)</value>
          </Data>
          <Data name="Latitude (N)">
            <value>13.81</value>
          </Data>
          <Data name="Longitude (E)">
            <value>-37.82</value>
          </Data>
          <Data name="Depth (m)">
            <value>1200.0</value>
          </Data>
          <Data name="Month">
            <value>12.0</value>
          </Data>
          <Data name="Year">
            <value>2008.0</value>
          </Data>
          <Data name="F. profunda (%)">
            <value>6263.0</value>
          </Data>
          <Data name="Npp (mg C/m2/day)">
            <value>2.891007996E9</value>
          </Data>
        </ExtendedData>
        <Point>
          <coordinates>
            -37.82,13.81,0
          </coordinates>
        </Point>
      </Placemark>
      <Placemark>
        <name>M2u</name>
        <description><![CDATA[Reference: Guerreiro et al. (2017)<br>Latitude (N): 13.81<br>Longitude (E): -37.82<br>Depth (m): 1200<br>Month: 12<br>Year: 2008<br>F. profunda (%): 5911<br>Npp (mg C/m2/day): 2891007996]]></description>
        <styleUrl>#icon-1501-FF5252-labelson</styleUrl>
        <ExtendedData>
          <Data name="Reference">
            <value>Guerreiro et al. (2017)</value>
          </Data>
          <Data name="Latitude (N)">
            <value>13.81</value>
          </Data>
          <Data name="Longitude (E)">
            <value>-37.82</value>
          </Data>
          <Data name="Depth (m)">
            <value>1200.0</value>
          </Data>
          <Data name="Month">
            <value>12.0</value>
          </Data>
          <Data name="Year">
            <value>2008.0</value>
          </Data>
          <Data name="F. profunda (%)">
            <value>5911.0</value>
          </Data>
          <Data name="Npp (mg C/m2/day)">
            <value>2.891007996E9</value>
          </Data>
        </ExtendedData>
        <Point>
          <coordinates>
            -37.82,13.81,0
          </coordinates>
        </Point>
      </Placemark>
      <Placemark>
        <name>M2u</name>
        <description><![CDATA[Reference: Guerreiro et al. (2017)<br>Latitude (N): 13.81<br>Longitude (E): -37.82<br>Depth (m): 1200<br>Month: 1<br>Year: 2009<br>F. profunda (%): 6024<br>Npp (mg C/m2/day): 3238722839]]></description>
        <styleUrl>#icon-1501-FF5252-labelson</styleUrl>
        <ExtendedData>
          <Data name="Reference">
            <value>Guerreiro et al. (2017)</value>
          </Data>
          <Data name="Latitude (N)">
            <value>13.81</value>
          </Data>
          <Data name="Longitude (E)">
            <value>-37.82</value>
          </Data>
          <Data name="Depth (m)">
            <value>1200.0</value>
          </Data>
          <Data name="Month">
            <value>1.0</value>
          </Data>
          <Data name="Year">
            <value>2009.0</value>
          </Data>
          <Data name="F. profunda (%)">
            <value>6024.0</value>
          </Data>
          <Data name="Npp (mg C/m2/day)">
            <value>3.238722839E9</value>
          </Data>
        </ExtendedData>
        <Point>
          <coordinates>
            -37.82,13.81,0
          </coordinates>
        </Point>
      </Placemark>
      <Placemark>
        <name>M2u</name>
        <description><![CDATA[Reference: Guerreiro et al. (2017)<br>Latitude (N): 13.81<br>Longitude (E): -37.82<br>Depth (m): 1200<br>Month: 1<br>Year: 2009<br>F. profunda (%): 5855<br>Npp (mg C/m2/day): 3238722839]]></description>
        <styleUrl>#icon-1501-FF5252-labelson</styleUrl>
        <ExtendedData>
          <Data name="Reference">
            <value>Guerreiro et al. (2017)</value>
          </Data>
          <Data name="Latitude (N)">
            <value>13.81</value>
          </Data>
          <Data name="Longitude (E)">
            <value>-37.82</value>
          </Data>
          <Data name="Depth (m)">
            <value>1200.0</value>
          </Data>
          <Data name="Month">
            <value>1.0</value>
          </Data>
          <Data name="Year">
            <value>2009.0</value>
          </Data>
          <Data name="F. profunda (%)">
            <value>5855.0</value>
          </Data>
          <Data name="Npp (mg C/m2/day)">
            <value>3.238722839E9</value>
          </Data>
        </ExtendedData>
        <Point>
          <coordinates>
            -37.82,13.81,0
          </coordinates>
        </Point>
      </Placemark>
      <Placemark>
        <name>M2u</name>
        <description><![CDATA[Reference: Guerreiro et al. (2017)<br>Latitude (N): 13.81<br>Longitude (E): -37.82<br>Depth (m): 1200<br>Month: 2<br>Year: 2009<br>F. profunda (%): 6065<br>Npp (mg C/m2/day): 3601159973]]></description>
        <styleUrl>#icon-1501-FF5252-labelson</styleUrl>
        <ExtendedData>
          <Data name="Reference">
            <value>Guerreiro et al. (2017)</value>
          </Data>
          <Data name="Latitude (N)">
            <value>13.81</value>
          </Data>
          <Data name="Longitude (E)">
            <value>-37.82</value>
          </Data>
          <Data name="Depth (m)">
            <value>1200.0</value>
          </Data>
          <Data name="Month">
            <value>2.0</value>
          </Data>
          <Data name="Year">
            <value>2009.0</value>
          </Data>
          <Data name="F. profunda (%)">
            <value>6065.0</value>
          </Data>
          <Data name="Npp (mg C/m2/day)">
            <value>3.601159973E9</value>
          </Data>
        </ExtendedData>
        <Point>
          <coordinates>
            -37.82,13.81,0
          </coordinates>
        </Point>
      </Placemark>
      <Placemark>
        <name>M2u</name>
        <description><![CDATA[Reference: Guerreiro et al. (2017)<br>Latitude (N): 13.81<br>Longitude (E): -37.82<br>Depth (m): 1200<br>Month: 3<br>Year: 2009<br>F. profunda (%): 5430<br>Npp (mg C/m2/day): 3523286743]]></description>
        <styleUrl>#icon-1501-FF5252-labelson</styleUrl>
        <ExtendedData>
          <Data name="Reference">
            <value>Guerreiro et al. (2017)</value>
          </Data>
          <Data name="Latitude (N)">
            <value>13.81</value>
          </Data>
          <Data name="Longitude (E)">
            <value>-37.82</value>
          </Data>
          <Data name="Depth (m)">
            <value>1200.0</value>
          </Data>
          <Data name="Month">
            <value>3.0</value>
          </Data>
          <Data name="Year">
            <value>2009.0</value>
          </Data>
          <Data name="F. profunda (%)">
            <value>5430.0</value>
          </Data>
          <Data name="Npp (mg C/m2/day)">
            <value>3.523286743E9</value>
          </Data>
        </ExtendedData>
        <Point>
          <coordinates>
            -37.82,13.81,0
          </coordinates>
        </Point>
      </Placemark>
      <Placemark>
        <name>M2u</name>
        <description><![CDATA[Reference: Guerreiro et al. (2017)<br>Latitude (N): 13.81<br>Longitude (E): -37.82<br>Depth (m): 1200<br>Month: 3<br>Year: 2009<br>F. profunda (%): 7200<br>Npp (mg C/m2/day): 3523286743]]></description>
        <styleUrl>#icon-1501-FF5252-labelson</styleUrl>
        <ExtendedData>
          <Data name="Reference">
            <value>Guerreiro et al. (2017)</value>
          </Data>
          <Data name="Latitude (N)">
            <value>13.81</value>
          </Data>
          <Data name="Longitude (E)">
            <value>-37.82</value>
          </Data>
          <Data name="Depth (m)">
            <value>1200.0</value>
          </Data>
          <Data name="Month">
            <value>3.0</value>
          </Data>
          <Data name="Year">
            <value>2009.0</value>
          </Data>
          <Data name="F. profunda (%)">
            <value>7200.0</value>
          </Data>
          <Data name="Npp (mg C/m2/day)">
            <value>3.523286743E9</value>
          </Data>
        </ExtendedData>
        <Point>
          <coordinates>
            -37.82,13.81,0
          </coordinates>
        </Point>
      </Placemark>
      <Placemark>
        <name>M2u</name>
        <description><![CDATA[Reference: Guerreiro et al. (2017)<br>Latitude (N): 13.81<br>Longitude (E): -37.82<br>Depth (m): 1200<br>Month: 4<br>Year: 2009<br>F. profunda (%): 6189<br>Npp (mg C/m2/day): 3247535706]]></description>
        <styleUrl>#icon-1501-FF5252-labelson</styleUrl>
        <ExtendedData>
          <Data name="Reference">
            <value>Guerreiro et al. (2017)</value>
          </Data>
          <Data name="Latitude (N)">
            <value>13.81</value>
          </Data>
          <Data name="Longitude (E)">
            <value>-37.82</value>
          </Data>
          <Data name="Depth (m)">
            <value>1200.0</value>
          </Data>
          <Data name="Month">
            <value>4.0</value>
          </Data>
          <Data name="Year">
            <value>2009.0</value>
          </Data>
          <Data name="F. profunda (%)">
            <value>6189.0</value>
          </Data>
          <Data name="Npp (mg C/m2/day)">
            <value>3.247535706E9</value>
          </Data>
        </ExtendedData>
        <Point>
          <coordinates>
            -37.82,13.81,0
          </coordinates>
        </Point>
      </Placemark>
      <Placemark>
        <name>M2u</name>
        <description><![CDATA[Reference: Guerreiro et al. (2017)<br>Latitude (N): 13.81<br>Longitude (E): -37.82<br>Depth (m): 1200<br>Month: 4<br>Year: 2009<br>F. profunda (%): 5993<br>Npp (mg C/m2/day): 3247535706]]></description>
        <styleUrl>#icon-1501-FF5252-labelson</styleUrl>
        <ExtendedData>
          <Data name="Reference">
            <value>Guerreiro et al. (2017)</value>
          </Data>
          <Data name="Latitude (N)">
            <value>13.81</value>
          </Data>
          <Data name="Longitude (E)">
            <value>-37.82</value>
          </Data>
          <Data name="Depth (m)">
            <value>1200.0</value>
          </Data>
          <Data name="Month">
            <value>4.0</value>
          </Data>
          <Data name="Year">
            <value>2009.0</value>
          </Data>
          <Data name="F. profunda (%)">
            <value>5993.0</value>
          </Data>
          <Data name="Npp (mg C/m2/day)">
            <value>3.247535706E9</value>
          </Data>
        </ExtendedData>
        <Point>
          <coordinates>
            -37.82,13.81,0
          </coordinates>
        </Point>
      </Placemark>
      <Placemark>
        <name>M2u</name>
        <description><![CDATA[Reference: Guerreiro et al. (2017)<br>Latitude (N): 13.81<br>Longitude (E): -37.82<br>Depth (m): 1200<br>Month: 5<br>Year: 2009<br>F. profunda (%): 5899<br>Npp (mg C/m2/day): 3475745544]]></description>
        <styleUrl>#icon-1501-FF5252-labelson</styleUrl>
        <ExtendedData>
          <Data name="Reference">
            <value>Guerreiro et al. (2017)</value>
          </Data>
          <Data name="Latitude (N)">
            <value>13.81</value>
          </Data>
          <Data name="Longitude (E)">
            <value>-37.82</value>
          </Data>
          <Data name="Depth (m)">
            <value>1200.0</value>
          </Data>
          <Data name="Month">
            <value>5.0</value>
          </Data>
          <Data name="Year">
            <value>2009.0</value>
          </Data>
          <Data name="F. profunda (%)">
            <value>5899.0</value>
          </Data>
          <Data name="Npp (mg C/m2/day)">
            <value>3.475745544E9</value>
          </Data>
        </ExtendedData>
        <Point>
          <coordinates>
            -37.82,13.81,0
          </coordinates>
        </Point>
      </Placemark>
      <Placemark>
        <name>M2u</name>
        <description><![CDATA[Reference: Guerreiro et al. (2017)<br>Latitude (N): 13.81<br>Longitude (E): -37.82<br>Depth (m): 1200<br>Month: 5<br>Year: 2009<br>F. profunda (%): 5680<br>Npp (mg C/m2/day): 3475745544]]></description>
        <styleUrl>#icon-1501-FF5252-labelson</styleUrl>
        <ExtendedData>
          <Data name="Reference">
            <value>Guerreiro et al. (2017)</value>
          </Data>
          <Data name="Latitude (N)">
            <value>13.81</value>
          </Data>
          <Data name="Longitude (E)">
            <value>-37.82</value>
          </Data>
          <Data name="Depth (m)">
            <value>1200.0</value>
          </Data>
          <Data name="Month">
            <value>5.0</value>
          </Data>
          <Data name="Year">
            <value>2009.0</value>
          </Data>
          <Data name="F. profunda (%)">
            <value>5680.0</value>
          </Data>
          <Data name="Npp (mg C/m2/day)">
            <value>3.475745544E9</value>
          </Data>
        </ExtendedData>
        <Point>
          <coordinates>
            -37.82,13.81,0
          </coordinates>
        </Point>
      </Placemark>
      <Placemark>
        <name>M2u</name>
        <description><![CDATA[Reference: Guerreiro et al. (2017)<br>Latitude (N): 13.81<br>Longitude (E): -37.82<br>Depth (m): 1200<br>Month: 6<br>Year: 2009<br>F. profunda (%): 5805<br>Npp (mg C/m2/day): 2837965088]]></description>
        <styleUrl>#icon-1501-FF5252-labelson</styleUrl>
        <ExtendedData>
          <Data name="Reference">
            <value>Guerreiro et al. (2017)</value>
          </Data>
          <Data name="Latitude (N)">
            <value>13.81</value>
          </Data>
          <Data name="Longitude (E)">
            <value>-37.82</value>
          </Data>
          <Data name="Depth (m)">
            <value>1200.0</value>
          </Data>
          <Data name="Month">
            <value>6.0</value>
          </Data>
          <Data name="Year">
            <value>2009.0</value>
          </Data>
          <Data name="F. profunda (%)">
            <value>5805.0</value>
          </Data>
          <Data name="Npp (mg C/m2/day)">
            <value>2.837965088E9</value>
          </Data>
        </ExtendedData>
        <Point>
          <coordinates>
            -37.82,13.81,0
          </coordinates>
        </Point>
      </Placemark>
      <Placemark>
        <name>M2u</name>
        <description><![CDATA[Reference: Guerreiro et al. (2017)<br>Latitude (N): 13.81<br>Longitude (E): -37.82<br>Depth (m): 1200<br>Month: 6<br>Year: 2009<br>F. profunda (%): 5875<br>Npp (mg C/m2/day): 2837965088]]></description>
        <styleUrl>#icon-1501-FF5252-labelson</styleUrl>
        <ExtendedData>
          <Data name="Reference">
            <value>Guerreiro et al. (2017)</value>
          </Data>
          <Data name="Latitude (N)">
            <value>13.81</value>
          </Data>
          <Data name="Longitude (E)">
            <value>-37.82</value>
          </Data>
          <Data name="Depth (m)">
            <value>1200.0</value>
          </Data>
          <Data name="Month">
            <value>6.0</value>
          </Data>
          <Data name="Year">
            <value>2009.0</value>
          </Data>
          <Data name="F. profunda (%)">
            <value>5875.0</value>
          </Data>
          <Data name="Npp (mg C/m2/day)">
            <value>2.837965088E9</value>
          </Data>
        </ExtendedData>
        <Point>
          <coordinates>
            -37.82,13.81,0
          </coordinates>
        </Point>
      </Placemark>
      <Placemark>
        <name>M2u</name>
        <description><![CDATA[Reference: Guerreiro et al. (2017)<br>Latitude (N): 13.81<br>Longitude (E): -37.82<br>Depth (m): 1200<br>Month: 7<br>Year: 2009<br>F. profunda (%): 5948<br>Npp (mg C/m2/day): 2649845581]]></description>
        <styleUrl>#icon-1501-FF5252-labelson</styleUrl>
        <ExtendedData>
          <Data name="Reference">
            <value>Guerreiro et al. (2017)</value>
          </Data>
          <Data name="Latitude (N)">
            <value>13.81</value>
          </Data>
          <Data name="Longitude (E)">
            <value>-37.82</value>
          </Data>
          <Data name="Depth (m)">
            <value>1200.0</value>
          </Data>
          <Data name="Month">
            <value>7.0</value>
          </Data>
          <Data name="Year">
            <value>2009.0</value>
          </Data>
          <Data name="F. profunda (%)">
            <value>5948.0</value>
          </Data>
          <Data name="Npp (mg C/m2/day)">
            <value>2.649845581E9</value>
          </Data>
        </ExtendedData>
        <Point>
          <coordinates>
            -37.82,13.81,0
          </coordinates>
        </Point>
      </Placemark>
      <Placemark>
        <name>M2u</name>
        <description><![CDATA[Reference: Guerreiro et al. (2017)<br>Latitude (N): 13.81<br>Longitude (E): -37.82<br>Depth (m): 1200<br>Month: 7<br>Year: 2009<br>F. profunda (%): 6677<br>Npp (mg C/m2/day): 2649845581]]></description>
        <styleUrl>#icon-1501-FF5252-labelson</styleUrl>
        <ExtendedData>
          <Data name="Reference">
            <value>Guerreiro et al. (2017)</value>
          </Data>
          <Data name="Latitude (N)">
            <value>13.81</value>
          </Data>
          <Data name="Longitude (E)">
            <value>-37.82</value>
          </Data>
          <Data name="Depth (m)">
            <value>1200.0</value>
          </Data>
          <Data name="Month">
            <value>7.0</value>
          </Data>
          <Data name="Year">
            <value>2009.0</value>
          </Data>
          <Data name="F. profunda (%)">
            <value>6677.0</value>
          </Data>
          <Data name="Npp (mg C/m2/day)">
            <value>2.649845581E9</value>
          </Data>
        </ExtendedData>
        <Point>
          <coordinates>
            -37.82,13.81,0
          </coordinates>
        </Point>
      </Placemark>
      <Placemark>
        <name>M2u</name>
        <description><![CDATA[Reference: Guerreiro et al. (2017)<br>Latitude (N): 13.81<br>Longitude (E): -37.82<br>Depth (m): 1200<br>Month: 8<br>Year: 2009<br>F. profunda (%): 6902<br>Npp (mg C/m2/day): 1906311798]]></description>
        <styleUrl>#icon-1501-FF5252-labelson</styleUrl>
        <ExtendedData>
          <Data name="Reference">
            <value>Guerreiro et al. (2017)</value>
          </Data>
          <Data name="Latitude (N)">
            <value>13.81</value>
          </Data>
          <Data name="Longitude (E)">
            <value>-37.82</value>
          </Data>
          <Data name="Depth (m)">
            <value>1200.0</value>
          </Data>
          <Data name="Month">
            <value>8.0</value>
          </Data>
          <Data name="Year">
            <value>2009.0</value>
          </Data>
          <Data name="F. profunda (%)">
            <value>6902.0</value>
          </Data>
          <Data name="Npp (mg C/m2/day)">
            <value>1.906311798E9</value>
          </Data>
        </ExtendedData>
        <Point>
          <coordinates>
            -37.82,13.81,0
          </coordinates>
        </Point>
      </Placemark>
      <Placemark>
        <name>M2u</name>
        <description><![CDATA[Reference: Guerreiro et al. (2017)<br>Latitude (N): 13.81<br>Longitude (E): -37.82<br>Depth (m): 1200<br>Month: 9<br>Year: 2009<br>F. profunda (%): 5548<br>Npp (mg C/m2/day): 1752689972]]></description>
        <styleUrl>#icon-1501-FF5252-labelson</styleUrl>
        <ExtendedData>
          <Data name="Reference">
            <value>Guerreiro et al. (2017)</value>
          </Data>
          <Data name="Latitude (N)">
            <value>13.81</value>
          </Data>
          <Data name="Longitude (E)">
            <value>-37.82</value>
          </Data>
          <Data name="Depth (m)">
            <value>1200.0</value>
          </Data>
          <Data name="Month">
            <value>9.0</value>
          </Data>
          <Data name="Year">
            <value>2009.0</value>
          </Data>
          <Data name="F. profunda (%)">
            <value>5548.0</value>
          </Data>
          <Data name="Npp (mg C/m2/day)">
            <value>1.752689972E9</value>
          </Data>
        </ExtendedData>
        <Point>
          <coordinates>
            -37.82,13.81,0
          </coordinates>
        </Point>
      </Placemark>
      <Placemark>
        <name>M2u</name>
        <description><![CDATA[Reference: Guerreiro et al. (2017)<br>Latitude (N): 13.81<br>Longitude (E): -37.82<br>Depth (m): 1200<br>Month: 9<br>Year: 2009<br>F. profunda (%): 5330<br>Npp (mg C/m2/day): 1752689972]]></description>
        <styleUrl>#icon-1501-FF5252-labelson</styleUrl>
        <ExtendedData>
          <Data name="Reference">
            <value>Guerreiro et al. (2017)</value>
          </Data>
          <Data name="Latitude (N)">
            <value>13.81</value>
          </Data>
          <Data name="Longitude (E)">
            <value>-37.82</value>
          </Data>
          <Data name="Depth (m)">
            <value>1200.0</value>
          </Data>
          <Data name="Month">
            <value>9.0</value>
          </Data>
          <Data name="Year">
            <value>2009.0</value>
          </Data>
          <Data name="F. profunda (%)">
            <value>5330.0</value>
          </Data>
          <Data name="Npp (mg C/m2/day)">
            <value>1.752689972E9</value>
          </Data>
        </ExtendedData>
        <Point>
          <coordinates>
            -37.82,13.81,0
          </coordinates>
        </Point>
      </Placemark>
      <Placemark>
        <name>M2u</name>
        <description><![CDATA[Reference: Guerreiro et al. (2017)<br>Latitude (N): 13.81<br>Longitude (E): -37.82<br>Depth (m): 1200<br>Month: 10<br>Year: 2009<br>F. profunda (%): 5856<br>Npp (mg C/m2/day): 2134498444]]></description>
        <styleUrl>#icon-1501-FF5252-labelson</styleUrl>
        <ExtendedData>
          <Data name="Reference">
            <value>Guerreiro et al. (2017)</value>
          </Data>
          <Data name="Latitude (N)">
            <value>13.81</value>
          </Data>
          <Data name="Longitude (E)">
            <value>-37.82</value>
          </Data>
          <Data name="Depth (m)">
            <value>1200.0</value>
          </Data>
          <Data name="Month">
            <value>10.0</value>
          </Data>
          <Data name="Year">
            <value>2009.0</value>
          </Data>
          <Data name="F. profunda (%)">
            <value>5856.0</value>
          </Data>
          <Data name="Npp (mg C/m2/day)">
            <value>2.134498444E9</value>
          </Data>
        </ExtendedData>
        <Point>
          <coordinates>
            -37.82,13.81,0
          </coordinates>
        </Point>
      </Placemark>
      <Placemark>
        <name>M2u</name>
        <description><![CDATA[Reference: Guerreiro et al. (2017)<br>Latitude (N): 13.81<br>Longitude (E): -37.82<br>Depth (m): 1200<br>Month: 10<br>Year: 2009<br>F. profunda (%): 5833<br>Npp (mg C/m2/day): 2134498444]]></description>
        <styleUrl>#icon-1501-FF5252-labelson</styleUrl>
        <ExtendedData>
          <Data name="Reference">
            <value>Guerreiro et al. (2017)</value>
          </Data>
          <Data name="Latitude (N)">
            <value>13.81</value>
          </Data>
          <Data name="Longitude (E)">
            <value>-37.82</value>
          </Data>
          <Data name="Depth (m)">
            <value>1200.0</value>
          </Data>
          <Data name="Month">
            <value>10.0</value>
          </Data>
          <Data name="Year">
            <value>2009.0</value>
          </Data>
          <Data name="F. profunda (%)">
            <value>5833.0</value>
          </Data>
          <Data name="Npp (mg C/m2/day)">
            <value>2.134498444E9</value>
          </Data>
        </ExtendedData>
        <Point>
          <coordinates>
            -37.82,13.81,0
          </coordinates>
        </Point>
      </Placemark>
      <Placemark>
        <name>M4u</name>
        <description><![CDATA[Reference: Guerreiro et al. (2017)<br>Latitude (N): 12.06<br>Longitude (E): -49.19<br>Depth (m): 1130<br>Month: 10<br>Year: 2008<br>F. profunda (%): 4855<br>Npp (mg C/m2/day): 1599516144]]></description>
        <styleUrl>#icon-1501-FF5252-labelson</styleUrl>
        <ExtendedData>
          <Data name="Reference">
            <value>Guerreiro et al. (2017)</value>
          </Data>
          <Data name="Latitude (N)">
            <value>12.06</value>
          </Data>
          <Data name="Longitude (E)">
            <value>-49.19</value>
          </Data>
          <Data name="Depth (m)">
            <value>1130.0</value>
          </Data>
          <Data name="Month">
            <value>10.0</value>
          </Data>
          <Data name="Year">
            <value>2008.0</value>
          </Data>
          <Data name="F. profunda (%)">
            <value>4855.0</value>
          </Data>
          <Data name="Npp (mg C/m2/day)">
            <value>1.599516144E9</value>
          </Data>
        </ExtendedData>
        <Point>
          <coordinates>
            -49.19,12.06,0
          </coordinates>
        </Point>
      </Placemark>
      <Placemark>
        <name>M4u</name>
        <description><![CDATA[Reference: Guerreiro et al. (2017)<br>Latitude (N): 12.06<br>Longitude (E): -49.19<br>Depth (m): 1130<br>Month: 11<br>Year: 2008<br>F. profunda (%): 5575<br>Npp (mg C/m2/day): 238234314]]></description>
        <styleUrl>#icon-1501-FF5252-labelson</styleUrl>
        <ExtendedData>
          <Data name="Reference">
            <value>Guerreiro et al. (2017)</value>
          </Data>
          <Data name="Latitude (N)">
            <value>12.06</value>
          </Data>
          <Data name="Longitude (E)">
            <value>-49.19</value>
          </Data>
          <Data name="Depth (m)">
            <value>1130.0</value>
          </Data>
          <Data name="Month">
            <value>11.0</value>
          </Data>
          <Data name="Year">
            <value>2008.0</value>
          </Data>
          <Data name="F. profunda (%)">
            <value>5575.0</value>
          </Data>
          <Data name="Npp (mg C/m2/day)">
            <value>2.38234314E8</value>
          </Data>
        </ExtendedData>
        <Point>
          <coordinates>
            -49.19,12.06,0
          </coordinates>
        </Point>
      </Placemark>
      <Placemark>
        <name>M4u</name>
        <description><![CDATA[Reference: Guerreiro et al. (2017)<br>Latitude (N): 12.06<br>Longitude (E): -49.19<br>Depth (m): 1130<br>Month: 11<br>Year: 2008<br>F. profunda (%): 3900<br>Npp (mg C/m2/day): 238234314]]></description>
        <styleUrl>#icon-1501-FF5252-labelson</styleUrl>
        <ExtendedData>
          <Data name="Reference">
            <value>Guerreiro et al. (2017)</value>
          </Data>
          <Data name="Latitude (N)">
            <value>12.06</value>
          </Data>
          <Data name="Longitude (E)">
            <value>-49.19</value>
          </Data>
          <Data name="Depth (m)">
            <value>1130.0</value>
          </Data>
          <Data name="Month">
            <value>11.0</value>
          </Data>
          <Data name="Year">
            <value>2008.0</value>
          </Data>
          <Data name="F. profunda (%)">
            <value>3900.0</value>
          </Data>
          <Data name="Npp (mg C/m2/day)">
            <value>2.38234314E8</value>
          </Data>
        </ExtendedData>
        <Point>
          <coordinates>
            -49.19,12.06,0
          </coordinates>
        </Point>
      </Placemark>
      <Placemark>
        <name>M4u</name>
        <description><![CDATA[Reference: Guerreiro et al. (2017)<br>Latitude (N): 12.06<br>Longitude (E): -49.19<br>Depth (m): 1130<br>Month: 12<br>Year: 2008<br>F. profunda (%): 3661<br>Npp (mg C/m2/day): 2701452026]]></description>
        <styleUrl>#icon-1501-FF5252-labelson</styleUrl>
        <ExtendedData>
          <Data name="Reference">
            <value>Guerreiro et al. (2017)</value>
          </Data>
          <Data name="Latitude (N)">
            <value>12.06</value>
          </Data>
          <Data name="Longitude (E)">
            <value>-49.19</value>
          </Data>
          <Data name="Depth (m)">
            <value>1130.0</value>
          </Data>
          <Data name="Month">
            <value>12.0</value>
          </Data>
          <Data name="Year">
            <value>2008.0</value>
          </Data>
          <Data name="F. profunda (%)">
            <value>3661.0</value>
          </Data>
          <Data name="Npp (mg C/m2/day)">
            <value>2.701452026E9</value>
          </Data>
        </ExtendedData>
        <Point>
          <coordinates>
            -49.19,12.06,0
          </coordinates>
        </Point>
      </Placemark>
      <Placemark>
        <name>M4u</name>
        <description><![CDATA[Reference: Guerreiro et al. (2017)<br>Latitude (N): 12.06<br>Longitude (E): -49.19<br>Depth (m): 1130<br>Month: 12<br>Year: 2008<br>F. profunda (%): 3496<br>Npp (mg C/m2/day): 2701452026]]></description>
        <styleUrl>#icon-1501-FF5252-labelson</styleUrl>
        <ExtendedData>
          <Data name="Reference">
            <value>Guerreiro et al. (2017)</value>
          </Data>
          <Data name="Latitude (N)">
            <value>12.06</value>
          </Data>
          <Data name="Longitude (E)">
            <value>-49.19</value>
          </Data>
          <Data name="Depth (m)">
            <value>1130.0</value>
          </Data>
          <Data name="Month">
            <value>12.0</value>
          </Data>
          <Data name="Year">
            <value>2008.0</value>
          </Data>
          <Data name="F. profunda (%)">
            <value>3496.0</value>
          </Data>
          <Data name="Npp (mg C/m2/day)">
            <value>2.701452026E9</value>
          </Data>
        </ExtendedData>
        <Point>
          <coordinates>
            -49.19,12.06,0
          </coordinates>
        </Point>
      </Placemark>
      <Placemark>
        <name>M4u</name>
        <description><![CDATA[Reference: Guerreiro et al. (2017)<br>Latitude (N): 12.06<br>Longitude (E): -49.19<br>Depth (m): 1130<br>Month: 1<br>Year: 2009<br>F. profunda (%): 3614<br>Npp (mg C/m2/day): 2796631165]]></description>
        <styleUrl>#icon-1501-FF5252-labelson</styleUrl>
        <ExtendedData>
          <Data name="Reference">
            <value>Guerreiro et al. (2017)</value>
          </Data>
          <Data name="Latitude (N)">
            <value>12.06</value>
          </Data>
          <Data name="Longitude (E)">
            <value>-49.19</value>
          </Data>
          <Data name="Depth (m)">
            <value>1130.0</value>
          </Data>
          <Data name="Month">
            <value>1.0</value>
          </Data>
          <Data name="Year">
            <value>2009.0</value>
          </Data>
          <Data name="F. profunda (%)">
            <value>3614.0</value>
          </Data>
          <Data name="Npp (mg C/m2/day)">
            <value>2.796631165E9</value>
          </Data>
        </ExtendedData>
        <Point>
          <coordinates>
            -49.19,12.06,0
          </coordinates>
        </Point>
      </Placemark>
      <Placemark>
        <name>M4u</name>
        <description><![CDATA[Reference: Guerreiro et al. (2017)<br>Latitude (N): 12.06<br>Longitude (E): -49.19<br>Depth (m): 1130<br>Month: 1<br>Year: 2009<br>F. profunda (%): 3409<br>Npp (mg C/m2/day): 2796631165]]></description>
        <styleUrl>#icon-1501-FF5252-labelson</styleUrl>
        <ExtendedData>
          <Data name="Reference">
            <value>Guerreiro et al. (2017)</value>
          </Data>
          <Data name="Latitude (N)">
            <value>12.06</value>
          </Data>
          <Data name="Longitude (E)">
            <value>-49.19</value>
          </Data>
          <Data name="Depth (m)">
            <value>1130.0</value>
          </Data>
          <Data name="Month">
            <value>1.0</value>
          </Data>
          <Data name="Year">
            <value>2009.0</value>
          </Data>
          <Data name="F. profunda (%)">
            <value>3409.0</value>
          </Data>
          <Data name="Npp (mg C/m2/day)">
            <value>2.796631165E9</value>
          </Data>
        </ExtendedData>
        <Point>
          <coordinates>
            -49.19,12.06,0
          </coordinates>
        </Point>
      </Placemark>
      <Placemark>
        <name>M4u</name>
        <description><![CDATA[Reference: Guerreiro et al. (2017)<br>Latitude (N): 12.06<br>Longitude (E): -49.19<br>Depth (m): 1130<br>Month: 3<br>Year: 2009<br>F. profunda (%): 4402<br>Npp (mg C/m2/day): 2946252441]]></description>
        <styleUrl>#icon-1501-FF5252-labelson</styleUrl>
        <ExtendedData>
          <Data name="Reference">
            <value>Guerreiro et al. (2017)</value>
          </Data>
          <Data name="Latitude (N)">
            <value>12.06</value>
          </Data>
          <Data name="Longitude (E)">
            <value>-49.19</value>
          </Data>
          <Data name="Depth (m)">
            <value>1130.0</value>
          </Data>
          <Data name="Month">
            <value>3.0</value>
          </Data>
          <Data name="Year">
            <value>2009.0</value>
          </Data>
          <Data name="F. profunda (%)">
            <value>4402.0</value>
          </Data>
          <Data name="Npp (mg C/m2/day)">
            <value>2.946252441E9</value>
          </Data>
        </ExtendedData>
        <Point>
          <coordinates>
            -49.19,12.06,0
          </coordinates>
        </Point>
      </Placemark>
      <Placemark>
        <name>M4u</name>
        <description><![CDATA[Reference: Guerreiro et al. (2017)<br>Latitude (N): 12.06<br>Longitude (E): -49.19<br>Depth (m): 1130<br>Month: 3<br>Year: 2009<br>F. profunda (%): 4178<br>Npp (mg C/m2/day): 2946252441]]></description>
        <styleUrl>#icon-1501-FF5252-labelson</styleUrl>
        <ExtendedData>
          <Data name="Reference">
            <value>Guerreiro et al. (2017)</value>
          </Data>
          <Data name="Latitude (N)">
            <value>12.06</value>
          </Data>
          <Data name="Longitude (E)">
            <value>-49.19</value>
          </Data>
          <Data name="Depth (m)">
            <value>1130.0</value>
          </Data>
          <Data name="Month">
            <value>3.0</value>
          </Data>
          <Data name="Year">
            <value>2009.0</value>
          </Data>
          <Data name="F. profunda (%)">
            <value>4178.0</value>
          </Data>
          <Data name="Npp (mg C/m2/day)">
            <value>2.946252441E9</value>
          </Data>
        </ExtendedData>
        <Point>
          <coordinates>
            -49.19,12.06,0
          </coordinates>
        </Point>
      </Placemark>
      <Placemark>
        <name>M4u</name>
        <description><![CDATA[Reference: Guerreiro et al. (2017)<br>Latitude (N): 12.06<br>Longitude (E): -49.19<br>Depth (m): 1130<br>Month: 4<br>Year: 2009<br>F. profunda (%): 4454<br>Npp (mg C/m2/day): 3098858643]]></description>
        <styleUrl>#icon-1501-FF5252-labelson</styleUrl>
        <ExtendedData>
          <Data name="Reference">
            <value>Guerreiro et al. (2017)</value>
          </Data>
          <Data name="Latitude (N)">
            <value>12.06</value>
          </Data>
          <Data name="Longitude (E)">
            <value>-49.19</value>
          </Data>
          <Data name="Depth (m)">
            <value>1130.0</value>
          </Data>
          <Data name="Month">
            <value>4.0</value>
          </Data>
          <Data name="Year">
            <value>2009.0</value>
          </Data>
          <Data name="F. profunda (%)">
            <value>4454.0</value>
          </Data>
          <Data name="Npp (mg C/m2/day)">
            <value>3.098858643E9</value>
          </Data>
        </ExtendedData>
        <Point>
          <coordinates>
            -49.19,12.06,0
          </coordinates>
        </Point>
      </Placemark>
      <Placemark>
        <name>M4u</name>
        <description><![CDATA[Reference: Guerreiro et al. (2017)<br>Latitude (N): 12.06<br>Longitude (E): -49.19<br>Depth (m): 1130<br>Month: 4<br>Year: 2009<br>F. profunda (%): 2856<br>Npp (mg C/m2/day): 3098858643]]></description>
        <styleUrl>#icon-1501-FF5252-labelson</styleUrl>
        <ExtendedData>
          <Data name="Reference">
            <value>Guerreiro et al. (2017)</value>
          </Data>
          <Data name="Latitude (N)">
            <value>12.06</value>
          </Data>
          <Data name="Longitude (E)">
            <value>-49.19</value>
          </Data>
          <Data name="Depth (m)">
            <value>1130.0</value>
          </Data>
          <Data name="Month">
            <value>4.0</value>
          </Data>
          <Data name="Year">
            <value>2009.0</value>
          </Data>
          <Data name="F. profunda (%)">
            <value>2856.0</value>
          </Data>
          <Data name="Npp (mg C/m2/day)">
            <value>3.098858643E9</value>
          </Data>
        </ExtendedData>
        <Point>
          <coordinates>
            -49.19,12.06,0
          </coordinates>
        </Point>
      </Placemark>
      <Placemark>
        <name>M4u</name>
        <description><![CDATA[Reference: Guerreiro et al. (2017)<br>Latitude (N): 12.06<br>Longitude (E): -49.19<br>Depth (m): 1130<br>Month: 5<br>Year: 2009<br>F. profunda (%): 424<br>Npp (mg C/m2/day): 3325038452]]></description>
        <styleUrl>#icon-1501-FF5252-labelson</styleUrl>
        <ExtendedData>
          <Data name="Reference">
            <value>Guerreiro et al. (2017)</value>
          </Data>
          <Data name="Latitude (N)">
            <value>12.06</value>
          </Data>
          <Data name="Longitude (E)">
            <value>-49.19</value>
          </Data>
          <Data name="Depth (m)">
            <value>1130.0</value>
          </Data>
          <Data name="Month">
            <value>5.0</value>
          </Data>
          <Data name="Year">
            <value>2009.0</value>
          </Data>
          <Data name="F. profunda (%)">
            <value>424.0</value>
          </Data>
          <Data name="Npp (mg C/m2/day)">
            <value>3.325038452E9</value>
          </Data>
        </ExtendedData>
        <Point>
          <coordinates>
            -49.19,12.06,0
          </coordinates>
        </Point>
      </Placemark>
      <Placemark>
        <name>M4u</name>
[truncated: 3,142,869 more chars]
