# Supplementary material for: A dataset of modern and fossil distribution of coccolithophore species Florisphaera profunda in the world׳s ocean
Source: Data Brief. 2019 Jan 7;22:826–9. doi: 10.1016/j.dib.2018.12.079 (PMC6362864; doi:10.1016/j.dib.2018.12.079)
Supplement: Supplementary file 3 — Table S1. Sediment trap F. profunda % and monthly Npp dataset. Table S2. Surface sediment F. profunda % and modern environmental variables dataset.Table S3. Metadata information of the sediment cores. Table S4. Downcore F. profunda % dataset. [file mmc3.zip]

Archive with 4 entries (4 files):
- Table 1.xlsx
- Table 2.xlsx
- Table 3.xlsx
- Table 4.xlsx
