# Supplementary material for: A dataset of modern and fossil distribution of coccolithophore species Florisphaera profunda in the world׳s ocean
Source: Data Brief. 2019 Jan 7;22:826–9. doi: 10.1016/j.dib.2018.12.079 (PMC6362864; doi:10.1016/j.dib.2018.12.079)
Supplement: Supplementary file 3 — Table S1. Sediment trap F. profunda % and monthly Npp dataset. Table S2. Surface sediment F. profunda % and modern environmental variables dataset.Table S3. Metadata information of the sediment cores. Table S4. Downcore F. profunda % dataset. [file mmc3.zip › Table 1.xlsx]

## Sheet: Table 1
Reference	Station	Latitude (N)	Longitude (E)	Depth (m)	Month	Year	F. profunda (%)	Npp (mg C/m2/day)
Stoll et al. (2007)	NBBT-N8	17.45	89.6	684	2	1994	94.1133	355.978
Stoll et al. (2007)	NBBT-N8	17.45	89.6	684	2	1994	97.7663	355.978
Stoll et al. (2007)	NBBT-N8	17.45	89.6	684	3	1994	95.7525	317.073
Stoll et al. (2007)	NBBT-N8	17.45	89.6	684	3	1994	97.021	317.073
Stoll et al. (2007)	NBBT-N8	17.45	89.6	684	4	1994	91.7556	312.606
Stoll et al. (2007)	NBBT-N8	17.45	89.6	684	5	1994	93.6783	302.928
Stoll et al. (2007)	NBBT-N8	17.45	89.6	684	6	1994	90.767	294.973
Stoll et al. (2007)	NBBT-N8	17.45	89.6	684	7	1994	77.9533	339.186
Stoll et al. (2007)	NBBT-N8	17.45	89.6	684	9	1994	87.5153	335.904
Stoll et al. (2007)	NBBT-N8	17.45	89.6	684	10	1994	78.97	289.532
Stoll et al. (2007)	NBBT-N8	17.45	89.6	684	11	1994	88.2503	300.546
Stoll et al. (2007)	NBBT-N8	17.45	89.6	684	12	1994	80.4064	332.227
Stoll et al. (2007)	NBBT-N8	17.45	89.6	684	1	1995	86.1556	374.852
Stoll et al. (2007)	NBBT-S8	17.53	89.21	731	2	1994	91	352.619
Stoll et al. (2007)	NBBT-S8	17.53	89.21	731	2	1994	96.5678	352.619
Stoll et al. (2007)	NBBT-S8	17.53	89.21	731	3	1994	92.4848	315.842
Stoll et al. (2007)	NBBT-S8	17.53	89.21	731	3	1994	95.5224	315.842
Stoll et al. (2007)	NBBT-S8	17.53	89.21	731	4	1994	95.099	319.671
Stoll et al. (2007)	NBBT-S8	17.53	89.21	731	5	1994	92.4242	318.198
Stoll et al. (2007)	NBBT-S8	17.53	89.21	731	6	1994	87.0673	293.273
Stoll et al. (2007)	NBBT-S8	17.53	89.21	731	7	1994	70.2838	349.213
Stoll et al. (2007)	NBBT-S8	17.53	89.21	731	9	1994	68.4502	369.173
Stoll et al. (2007)	NBBT-S8	17.53	89.21	731	10	1994	95.3025	301.677
Stoll et al. (2007)	NBBT-S8	17.53	89.21	731	11	1994	85.6354	299.966
Stoll et al. (2007)	NBBT-S8	17.53	89.21	731	12	1994	90.3914	341.159
Stoll et al. (2007)	NBBT-S8	17.53	89.21	731	1	1995	73.8863	371.742
Baumann (unpubl. A)	L1-95	33	-21.1667	2012	10	1991	44.2436	244.24
Baumann (unpubl. A)	L1-95	33	-21.1667	2012	11	1991	47.559	289.512
Baumann (unpubl. A)	L1-95	33	-21.1667	2012	11	1991	49.5678	289.512
Baumann (unpubl. A)	L1-95	33	-21.1667	2012	12	1991	50.5667	331.364
Baumann (unpubl. A)	L1-95	33	-21.1667	2012	12	1991	41.1232	331.364
Baumann (unpubl. A)	L1-95	33	-21.1667	2012	1	1992	46.3917	399.032
Baumann (unpubl. A)	L1-95	33	-21.1667	2012	1	1992	18.6335	399.032
Baumann (unpubl. A)	L1-95	33	-21.1667	2012	2	1992	24.0924	474.803
Baumann (unpubl. A)	L1-95	33	-21.1667	2012	2	1992	12.0749	474.803
Baumann (unpubl. A)	L1-95	33	-21.1667	2012	3	1992	11.0708	571.246
Baumann (unpubl. A)	L1-95	33	-21.1667	2012	3	1992	21.8883	571.246
Baumann (unpubl. A)	L1-95	33	-21.1667	2012	3	1992	20.268	571.246
Baumann (unpubl. A)	L1-95	33	-21.1667	2012	4	1992	18.7016	510.992
Baumann (unpubl. A)	L1-95	33	-21.1667	2012	4	1992	18.182	510.992
Baumann (unpubl. A)	L1-95	33	-21.1667	2012	5	1992	24.2088	362.143
Baumann (unpubl. A)	L1-95	33	-21.1667	2012	5	1992	32.777	362.143
Baumann (unpubl. A)	L1-95	33	-21.1667	2012	5	1992	26.3929	362.143
Baumann (unpubl. A)	L1-95	33	-21.1667	2012	6	1992	21.7971	301.324
Baumann (unpubl. B)	L3-95	54.68	-21.1667	2200	7	1991	1.79371	1360.3
Baumann (unpubl. B)	L3-95	54.68	-21.1667	2200	8	1991	1.07705	1328.97
Baumann (unpubl. B)	L3-95	54.68	-21.1667	2200	8	1991	1.1539	1328.97
Baumann (unpubl. B)	L3-95	54.68	-21.1667	2200	9	1991	0.899275	895.723
Baumann (unpubl. B)	L3-95	54.68	-21.1667	2200	9	1991	1.09314	895.723
Baumann (unpubl. B)	L3-95	54.68	-21.1667	2200	10	1991	0.168572	457.57
Baumann (unpubl. B)	L3-95	54.68	-21.1667	2200	11	1991	0.849073	272.751
Baumann (unpubl. B)	L3-95	54.68	-21.1667	2200	12	1991	1.75702
Baumann (unpubl. B)	L3-95	54.68	-21.1667	2200	1	1992	1.21435
Baumann (unpubl. B)	L3-95	54.68	-21.1667	2200	2	1992	3.06512	199.916
Baumann (unpubl. B)	L3-95	54.68	-21.1667	2200	3	1992	1.30117	331.665
Baumann (unpubl. B)	L3-95	54.68	-21.1667	2200	3	1992	1.91908	331.665
Baumann (unpubl. B)	L3-95	54.68	-21.1667	2200	4	1992	1.46107	851.298
Baumann (unpubl. B)	L3-95	54.68	-21.1667	2200	4	1992	1.20195	851.298
Baumann (unpubl. B)	L3-95	54.68	-21.1667	2200	5	1992	1.17646	1188.72
Baumann (unpubl. B)	L3-95	54.68	-21.1667	2200	5	1992	0.458156	1188.72
Baumann (unpubl. C)	CB 19u	21.27	-20.8117	3617	4	2008	20.09	833.232
Baumann (unpubl. C)	CB 19u	21.27	-20.8117	3617	5	2008	19.68	908.463
Baumann (unpubl. C)	CB 19u	21.27	-20.8117	3617	5	2008	20.67	908.463
Baumann (unpubl. C)	CB 19u	21.27	-20.8117	3617	6	2008	14.09	2203.65
Baumann (unpubl. C)	CB 19u	21.27	-20.8117	3617	6	2008	15.5	2203.65
Baumann (unpubl. C)	CB 19u	21.27	-20.8117	3617	7	2008	9.37	1681.95
Baumann (unpubl. C)	CB 19u	21.27	-20.8117	3617	7	2008	12.35	1681.95
Baumann (unpubl. C)	CB 19u	21.27	-20.8117	3617	8	2008	14.37	672.858
Baumann (unpubl. C)	CB 19u	21.27	-20.8117	3617	8	2008	11.78	672.858
Baumann (unpubl. C)	CB 19u	21.27	-20.8117	3617	9	2008	18.77	424.38
Baumann (unpubl. C)	CB 19u	21.27	-20.8117	3617	10	2008	14.98	481.237
Baumann (unpubl. C)	CB 19u	21.27	-20.8117	3617	10	2008	17.11	481.237
Baumann (unpubl. C)	CB 19u	21.27	-20.8117	3617	11	2008	20.26	774.288
Baumann (unpubl. C)	CB 19u	21.27	-20.8117	3617	11	2008	17.57	774.288
Baumann (unpubl. C)	CB 19u	21.27	-20.8117	3617	12	2008	16.84	1009.96
Baumann (unpubl. C)	CB 19u	21.27	-20.8117	3617	12	2008	20.49	1009.96
Baumann (unpubl. C)	CB 19u	21.27	-20.8117	3617	1	2009	15.41	1043.17
Baumann (unpubl. C)	CB 19u	21.27	-20.8117	3617	1	2009	16.04	1043.17
Baumann (unpubl. C)	CB 19u	21.27	-20.8117	3617	2	2009	16.02	2017.38
Baumann (unpubl. C)	CB 19u	21.27	-20.8117	3617	3	2009	16.03	1331.31
Baumann (unpubl. D)	CB 25u	21.2967	-20.8433	3622	2	2014	18.78	849.405
Baumann (unpubl. D)	CB 25u	21.2967	-20.8433	3622	2	2014	16.83	849.405
Baumann (unpubl. D)	CB 25u	21.2967	-20.8433	3622	3	2014	13.27	1507.06
Baumann (unpubl. D)	CB 25u	21.2967	-20.8433	3622	4	2014	9.74	1218.08
Baumann (unpubl. D)	CB 25u	21.2967	-20.8433	3622	4	2014	12.12	1218.08
Baumann (unpubl. D)	CB 25u	21.2967	-20.8433	3622	5	2014	7.94	564.323
Baumann (unpubl. D)	CB 25u	21.2967	-20.8433	3622	6	2014	10.95	1380.76
Baumann (unpubl. D)	CB 25u	21.2967	-20.8433	3622	6	2014	10.48	1380.76
Baumann (unpubl. D)	CB 25u	21.2967	-20.8433	3622	7	2014	14.78	4523.68
Baumann (unpubl. D)	CB 25u	21.2967	-20.8433	3622	8	2014	9.83	1068.91
Baumann (unpubl. D)	CB 25u	21.2967	-20.8433	3622	8	2014	16.59	1068.91
Baumann (unpubl. D)	CB 25u	21.2967	-20.8433	3622	9	2014	13.16	1527.87
Baumann (unpubl. D)	CB 25u	21.2967	-20.8433	3622	9	2014	16	1527.87
Baumann (unpubl. D)	CB 25u	21.2967	-20.8433	3622	10	2014	9.78	548.272
Baumann (unpubl. D)	CB 25u	21.2967	-20.8433	3622	11	2014	12.84	492.322
Baumann (unpubl. D)	CB 25u	21.2967	-20.8433	3622	11	2014	16.44	492.322
Baumann (unpubl. D)	CB 25u	21.2967	-20.8433	3622	12	2014	17.48	1033.63
Baumann (unpubl. D)	CB 25u	21.2967	-20.8433	3622	1	2015	12.79	995.794
Baumann (unpubl. D)	CB 25u	21.2967	-20.8433	3622	1	2015	11.82	995.794
Guerreiro et al. (2017)	M2u	13.81	-37.82	1200	10	2008	58.6786	195.893
Guerreiro et al. (2017)	M2u	13.81	-37.82	1200	11	2008	64.5011	235.244
Guerreiro et al. (2017)	M2u	13.81	-37.82	1200	11	2008	56.148	235.244
Guerreiro et al. (2017)	M2u	13.81	-37.82	1200	12	2008	62.6348	289.101
Guerreiro et al. (2017)	M2u	13.81	-37.82	1200	12	2008	59.1117	289.101
Guerreiro et al. (2017)	M2u	13.81	-37.82	1200	1	2009	60.2371	323.872
Guerreiro et al. (2017)	M2u	13.81	-37.82	1200	1	2009	58.5505	323.872
Guerreiro et al. (2017)	M2u	13.81	-37.82	1200	2	2009	60.6468	360.116
Guerreiro et al. (2017)	M2u	13.81	-37.82	1200	3	2009	54.3038	352.329
Guerreiro et al. (2017)	M2u	13.81	-37.82	1200	3	2009	72.0044	352.329
Guerreiro et al. (2017)	M2u	13.81	-37.82	1200	4	2009	61.8906	324.754
Guerreiro et al. (2017)	M2u	13.81	-37.82	1200	4	2009	59.9306	324.754
Guerreiro et al. (2017)	M2u	13.81	-37.82	1200	5	2009	58.9865	347.575
Guerreiro et al. (2017)	M2u	13.81	-37.82	1200	5	2009	56.8006	347.575
Guerreiro et al. (2017)	M2u	13.81	-37.82	1200	6	2009	58.0488	283.797
Guerreiro et al. (2017)	M2u	13.81	-37.82	1200	6	2009	58.7506	283.797
Guerreiro et al. (2017)	M2u	13.81	-37.82	1200	7	2009	59.4823	264.985
Guerreiro et al. (2017)	M2u	13.81	-37.82	1200	7	2009	66.7674	264.985
Guerreiro et al. (2017)	M2u	13.81	-37.82	1200	8	2009	69.0234	190.631
Guerreiro et al. (2017)	M2u	13.81	-37.82	1200	9	2009	55.4763	175.269
Guerreiro et al. (2017)	M2u	13.81	-37.82	1200	9	2009	53.3034	175.269
Guerreiro et al. (2017)	M2u	13.81	-37.82	1200	10	2009	58.5604	213.45
Guerreiro et al. (2017)	M2u	13.81	-37.82	1200	10	2009	58.3318	213.45
Guerreiro et al. (2017)	M4u	12.06	-49.19	1130	10	2008	48.547	159.952
Guerreiro et al. (2017)	M4u	12.06	-49.19	1130	11	2008	55.745	238.234
Guerreiro et al. (2017)	M4u	12.06	-49.19	1130	11	2008	38.996	238.234
Guerreiro et al. (2017)	M4u	12.06	-49.19	1130	12	2008	36.612	270.145
Guerreiro et al. (2017)	M4u	12.06	-49.19	1130	12	2008	34.963	270.145
Guerreiro et al. (2017)	M4u	12.06	-49.19	1130	1	2009	36.139	279.663
Guerreiro et al. (2017)	M4u	12.06	-49.19	1130	1	2009	34.091	279.663
Guerreiro et al. (2017)	M4u	12.06	-49.19	1130	3	2009	44.018	294.625
Guerreiro et al. (2017)	M4u	12.06	-49.19	1130	3	2009	41.777	294.625
Guerreiro et al. (2017)	M4u	12.06	-49.19	1130	4	2009	44.536	309.886
Guerreiro et al. (2017)	M4u	12.06	-49.19	1130	4	2009	28.556	309.886
Guerreiro et al. (2017)	M4u	12.06	-49.19	1130	5	2009	4.2447	332.504
Guerreiro et al. (2017)	M4u	12.06	-49.19	1130	5	2009	31.096	332.504
Guerreiro et al. (2017)	M4u	12.06	-49.19	1130	6	2009	44.049	288.525
Guerreiro et al. (2017)	M4u	12.06	-49.19	1130	6	2009	40.134	288.525
Guerreiro et al. (2017)	M4u	12.06	-49.19	1130	7	2009	38.51	354.838
Guerreiro et al. (2017)	M4u	12.06	-49.19	1130	7	2009	39.013	354.838
Guerreiro et al. (2017)	M4u	12.06	-49.19	1130	8	2009	36.504	227.312
Guerreiro et al. (2017)	M4u	12.06	-49.19	1130	8	2009	37.005	227.312
Guerreiro et al. (2017)	M4u	12.06	-49.19	1130	9	2009	33.273	969.453
Guerreiro et al. (2017)	M4u	12.06	-49.19	1130	9	2009	33.745	969.453
Guerreiro et al. (2017)	M4u	12.06	-49.19	1130	10	2009	38.995	257.393
Guerreiro et al. (2017)	M4u	12.06	-49.19	1130	10	2009	35.8	257.393
Sprengel et al. (2000)	CI 6m	29.15	-15.4683	976	12	1991	39.3536	398.746
Sprengel et al. (2000)	CI 6m	29.15	-15.4683	976	12	1991	31.4168	398.746
Sprengel et al. (2000)	CI 6m	29.15	-15.4683	976	1	1992	27.5923	452.544
Sprengel et al. (2000)	CI 6m	29.15	-15.4683	976	2	1992	13.9535	517.442
Sprengel et al. (2000)	CI 6m	29.15	-15.4683	976	2	1992	12.0755	517.442
Sprengel et al. (2000)	CI 6m	29.15	-15.4683	976	3	1992	11.0577	566.377
Sprengel et al. (2000)	CI 6m	29.15	-15.4683	976	4	1992	14.0417	481.582
Sprengel et al. (2000)	CI 6m	29.15	-15.4683	976	4	1992	14.0078	481.582
Sprengel et al. (2000)	CI 6m	29.15	-15.4683	976	5	1992	12	455.804
Sprengel et al. (2000)	CI 6m	29.15	-15.4683	976	6	1992	16.4407	405.209
Sprengel et al. (2000)	CI 6m	29.15	-15.4683	976	6	1992	17.128	405.209
Sprengel et al. (2000)	CI 6m	29.15	-15.4683	976	7	1992	20.6759	400.817
Sprengel et al. (2000)	CI 6m	29.15	-15.4683	976	8	1992	13.6719	370.811
Sprengel et al. (2000)	CI 6m	29.15	-15.4683	976	8	1992	16.5029	370.811
Sprengel et al. (2000)	CI 6m	29.15	-15.4683	976	9	1992	17.6991	329.048
Sprengel et al. (2000)	CI 6m	29.15	-15.4683	976	10	1992	25.1719	324.798
Sprengel et al. (2000)	CI 6m	29.15	-15.4683	976	10	1992	22.0395	324.798
Sprengel et al. (2000)	CI 6m	29.15	-15.4683	976	11	1992	15.8645	354.25
Sprengel et al. (2000)	CI 6m	29.15	-15.4683	976	11	1992	19.2073	354.25
Sprengel et al. (2000)	CI 6m	29.15	-15.4683	976	12	1992	20.5534	398.746
Sprengel et al. (2000)	CI 6o	29.15	-15.4683	3062	12	1991	22.4138	398.746
Sprengel et al. (2000)	CI 6o	29.15	-15.4683	3062	12	1991	21.2481	398.746
Sprengel et al. (2000)	CI 6o	29.15	-15.4683	3062	1	1992	25.3894	452.544
Sprengel et al. (2000)	CI 6o	29.15	-15.4683	3062	2	1992	22.0911	517.442
Sprengel et al. (2000)	CI 6o	29.15	-15.4683	3062	2	1992	17.3047	517.442
Sprengel et al. (2000)	CI 6o	29.15	-15.4683	3062	3	1992	15.7371	566.377
Sprengel et al. (2000)	CI 6o	29.15	-15.4683	3062	4	1992	18.738	481.582
Sprengel et al. (2000)	CI 6o	29.15	-15.4683	3062	4	1992	21.1027	481.582
Sprengel et al. (2000)	CI 6o	29.15	-15.4683	3062	5	1992	16.9591	455.804
Sprengel et al. (2000)	CI 6o	29.15	-15.4683	3062	6	1992	22.4913	405.209
Sprengel et al. (2000)	CI 6o	29.15	-15.4683	3062	6	1992	22.093	405.209
Sprengel et al. (2000)	CI 6o	29.15	-15.4683	3062	7	1992	18.9142	400.817
Sprengel et al. (2000)	CI 6o	29.15	-15.4683	3062	8	1992	11.5385	370.811
Sprengel et al. (2000)	CI 6o	29.15	-15.4683	3062	8	1992	19.1327	370.811
Sprengel et al. (2000)	CI 6o	29.15	-15.4683	3062	9	1992	19.5833	329.048
Sprengel et al. (2000)	CI 6o	29.15	-15.4683	3062	10	1992	21.161	324.798
Sprengel et al. (2000)	CI 6o	29.15	-15.4683	3062	10	1992	18.1985	324.798
Sprengel et al. (2000)	CI 6o	29.15	-15.4683	3062	11	1992	20.8602	354.25
Sprengel et al. (2000)	CI 6o	29.15	-15.4683	3062	11	1992	23.0631	354.25
Baumann (unpubl. E)	EA3c	0.075	-10.8017	1097	4	1991	28.35	332.474
Baumann (unpubl. E)	EA3c	0.075	-10.8017	1097	4	1991	28.48	332.474
Baumann (unpubl. E)	EA3c	0.075	-10.8017	1097	5	1991	17.19	332.474
Baumann (unpubl. E)	EA3c	0.075	-10.8017	1097	5	1991	27.16	433.969
Baumann (unpubl. E)	EA3c	0.075	-10.8017	1097	5	1991	19.19	433.969
Baumann (unpubl. E)	EA3c	0.075	-10.8017	1097	6	1991	22.47	433.969
Baumann (unpubl. E)	EA3c	0.075	-10.8017	1097	6	1991	28.38	883.196
Baumann (unpubl. E)	EA3c	0.075	-10.8017	1097	7	1991	18.9	1181.35
Baumann (unpubl. E)	EA3c	0.075	-10.8017	1097	7	1991	22.46	1181.35
Baumann (unpubl. E)	EA3c	0.075	-10.8017	1097	7	1991	22.48	1167.31
Baumann (unpubl. E)	EA3c	0.075	-10.8017	1097	8	1991		683.408
Baumann (unpubl. E)	EA3c	0.075	-10.8017	1097	8	1991	27.46	683.408
Baumann (unpubl. E)	EA3c	0.075	-10.8017	1097	8	1991	26.28	683.408
Baumann (unpubl. E)	EA3c	0.075	-10.8017	1097	9	1991	23.13	485.137
Baumann (unpubl. E)	EA3c	0.075	-10.8017	1097	9	1991	22.52	485.137
Baumann (unpubl. E)	EA3c	0.075	-10.8017	1097	9	1991	22.01	485.137
Baumann (unpubl. E)	EA3c	0.075	-10.8017	1097	10	1991	16.57	485.137
Baumann (unpubl. E)	EA3c	0.075	-10.8017	1097	10	1991	23.62	492.811
Baumann (unpubl. E)	EA3c	0.075	-10.8017	1097	11	1991	17.84	492.811
Baumann (unpubl. E)	EA3c	0.075	-10.8017	1097	11	1991	22.22	492.811
Romero et al. (2002)	NU2u	-29.2	13.1166	2516	2	1992	3.29025	608.943
Romero et al. (2002)	NU2u	-29.2	13.1166	2516	2	1992	4.93118	608.943
Romero et al. (2002)	NU2u	-29.2	13.1166	2516	3	1992	3.36674	629.227
Romero et al. (2002)	NU2u	-29.2	13.1166	2516	4	1992	6.42674	633.581
Romero et al. (2002)	NU2u	-29.2	13.1166	2516	4	1992	4.5746	633.581
Romero et al. (2002)	NU2u	-29.2	13.1166	2516	5	1992	4.33579	632.609
Romero et al. (2002)	NU2u	-29.2	13.1166	2516	6	1992	13.3357	582.614
Romero et al. (2002)	NU2u	-29.2	13.1166	2516	6	1992	3.5636	582.614
Romero et al. (2002)	NU2u	-29.2	13.1166	2516	7	1992	9.27754	620.105
Romero et al. (2002)	NU2u	-29.2	13.1166	2516	7	1992	7.32736	620.105
Romero et al. (2002)	NU2u	-29.2	13.1166	2516	8	1992	2.46656	641.536
Romero et al. (2002)	NU2u	-29.2	13.1166	2516	8	1992	2.70697	731.193
Romero et al. (2002)	NU2u	-29.2	13.1166	2516	9	1992	2.69386	731.193
Romero et al. (2002)	NU2u	-29.2	13.1166	2516	10	1992	2.27586	814.945
Romero et al. (2002)	NU2u	-29.2	13.1166	2516	11	1992	1.68199	820.128
Romero et al. (2002)	NU2u	-29.2	13.1166	2516	11	1992	1.25552	820.128
Romero et al. (2002)	NU2u	-29.2	13.1166	2516	12	1992	3.25203	642.746
Romero et al. (2002)	NU2u	-29.2	13.1166	2516	12	1992	2.44344	642.746
Romero et al. (2002)	NU2u	-29.2	13.1166	2516	1	1993	1.44312	619.479
Romero et al. (2002)	NU2u	-29.2	13.1166	2516	1	1993	2.04082	608.943
Hernandez-Almeida et al. (2011)	ALB-5-F	35.9245	-1.51	2070	6	1997	9.09091	597.504
Hernandez-Almeida et al. (2011)	ALB-5-F	35.9245	-1.51	2070	7	1997	3.81679	506.411
Hernandez-Almeida et al. (2011)	ALB-5-F	35.9245	-1.51	2070	7	1997	6.80101	506.411
Hernandez-Almeida et al. (2011)	ALB-5-F	35.9245	-1.51	2070	7	1997	5.27638	506.411
Hernandez-Almeida et al. (2011)	ALB-5-F	35.9245	-1.51	2070	8	1997	10.4061	438.714
Hernandez-Almeida et al. (2011)	ALB-5-F	35.9245	-1.51	2070	8	1997		438.714
Hernandez-Almeida et al. (2011)	ALB-5-F	35.9245	-1.51	2070	8	1997		438.714
Hernandez-Almeida et al. (2011)	ALB-5-F	35.9245	-1.51	2070	9	1997	11.8182	440.176
Hernandez-Almeida et al. (2011)	ALB-5-F	35.9245	-1.51	2070	9	1997	16.1954	440.176
Hernandez-Almeida et al. (2011)	ALB-5-F	35.9245	-1.51	2070	9	1997		440.176
Hernandez-Almeida et al. (2011)	ALB-5-F	35.9245	-1.51	2070	10	1997	23.3429	470.576
Hernandez-Almeida et al. (2011)	ALB-5-F	35.9245	-1.51	2070	10	1997		470.576
Hernandez-Almeida et al. (2011)	ALB-5-F	35.9245	-1.51	2070	11	1997	18.6528	628.819
Hernandez-Almeida et al. (2011)	ALB-5-F	35.9245	-1.51	2070	11	1997	13.5	628.819
Hernandez-Almeida et al. (2011)	ALB-5-F	35.9245	-1.51	2070	11	1997	16.5192	628.819
Hernandez-Almeida et al. (2011)	ALB-5-F	35.9245	-1.51	2070	12	1997	19.7143	715.434
Hernandez-Almeida et al. (2011)	ALB-5-F	35.9245	-1.51	2070	12	1997	8.45481	715.434
Hernandez-Almeida et al. (2011)	ALB-5-F	35.9245	-1.51	2070	12	1997	10.1493	715.434
Hernandez-Almeida et al. (2011)	ALB-5-F	35.9245	-1.51	2070	1	1998	8.05556	716.754
Hernandez-Almeida et al. (2011)	ALB-5-F	35.9245	-1.51	2070	1	1998	7.37463	716.754
Hernandez-Almeida et al. (2011)	ALB-5-F	35.9245	-1.51	2070	1	1998	8.12325	716.754
Hernandez-Almeida et al. (2011)	ALB-5-F	35.9245	-1.51	2070	2	1998	7.46269	829.731
Hernandez-Almeida et al. (2011)	ALB-5-F	35.9245	-1.51	2070	2	1998	6.44258	829.731
Hernandez-Almeida et al. (2011)	ALB-5-F	35.9245	-1.51	2070	2	1998	0.857143	829.731
Hernandez-Almeida et al. (2011)	ALB-5-F	35.9245	-1.51	2070	3	1998	10	983.831
Hernandez-Almeida et al. (2011)	ALB-5-F	35.9245	-1.51	2070	4	1998	6.00522	940.702
Hernandez-Almeida et al. (2011)	ALB-5-F	35.9245	-1.51	2070	4	1998		940.702
Hernandez-Almeida et al. (2011)	ALB-5-F	35.9245	-1.51	2070	4	1998		940.702
Hernandez-Almeida et al. (2011)	ALB-5-F	35.9245	-1.51	2070	4	1998		940.702
Hernandez-Almeida et al. (2011)	ALB-5-F	35.9245	-1.51	2070	4	1998	4.14508	940.702
Hernandez-Almeida et al. (2011)	ALB-5-F	35.9245	-1.51	2070	5	1998	5.21978	744.505
Hernandez-Almeida et al. (2011)	ALB-5-F	35.9245	-1.51	2070	5	1998	100	744.505
Hernandez-Almeida et al. (2011)	ALB-5-F	35.9245	-1.51	2070	5	1998	0	744.505
Hernandez-Almeida et al. (2011)	ALB-5-F	35.9245	-1.51	2070	5	1998	7.12329	744.505
Hernandez-Almeida et al. (2011)	ALB-5-F	35.9245	-1.51	2070	5	1998	8.54701	744.505
Hernandez-Almeida et al. (2011)	ALB-5-F	35.9245	-1.51	2070	5	1998	6.81818	744.505
Barcena et al. (2004)	ALB-1-F	36	-4.26	1004	6	1997	6.17978	782.635
Barcena et al. (2004)	ALB-1-F	36	-4.26	1004	7	1997	1.14943	628.235
Barcena et al. (2004)	ALB-1-F	36	-4.26	1004	7	1997	0.903614	628.235
Barcena et al. (2004)	ALB-1-F	36	-4.26	1004	7	1997	0.668896	628.235
Barcena et al. (2004)	ALB-1-F	36	-4.26	1004	8	1997	0	551.972
Barcena et al. (2004)	ALB-1-F	36	-4.26	1004	8	1997	1.44928	551.972
Barcena et al. (2004)	ALB-1-F	36	-4.26	1004	8	1997	0.645161	551.972
Barcena et al. (2004)	ALB-1-F	36	-4.26	1004	9	1997	0	487.153
Barcena et al. (2004)	ALB-1-F	36	-4.26	1004	9	1997	1.49254	487.153
Barcena et al. (2004)	ALB-1-F	36	-4.26	1004	9	1997	3.05344	487.153
Barcena et al. (2004)	ALB-1-F	36	-4.26	1004	10	1997	0	557.611
Barcena et al. (2004)	ALB-1-F	36	-4.26	1004	10	1997	9.27835	557.611
Barcena et al. (2004)	ALB-1-F	36	-4.26	1004	11	1997		709.376
Barcena et al. (2004)	ALB-1-F	36	-4.26	1004	11	1997	6.37255	709.376
Barcena et al. (2004)	ALB-1-F	36	-4.26	1004	11	1997	5.07614	709.376
Barcena et al. (2004)	ALB-1-F	36	-4.26	1004	12	1997	6.52985	711.889
Barcena et al. (2004)	ALB-1-F	36	-4.26	1004	12	1998	8.74036	711.889
Barcena et al. (2004)	ALB-1-F	36	-4.26	1004	12	1998	14.4781	711.889
Barcena et al. (2004)	ALB-1-F	36	-4.26	1004	1	1998	0	751.118
Barcena et al. (2004)	ALB-1-F	36	-4.26	1004	1	1998	2.91262	751.118
Barcena et al. (2004)	ALB-1-F	36	-4.26	1004	1	1998		751.118
Barcena et al. (2004)	ALB-1-F	36	-4.26	1004	2	1998		828.401
Barcena et al. (2004)	ALB-1-F	36	-4.26	1004	2	1998	0	828.401
Barcena et al. (2004)	ALB-1-F	36	-4.26	1004	2	1998	0.632911	828.401
Barcena et al. (2004)	ALB-1-F	36	-4.26	1004	3	1998	7.16912	1121.47
Barcena et al. (2004)	ALB-1-F	36	-4.26	1004	4	1998	6.11511	1184.67
Barcena et al. (2004)	ALB-1-F	36	-4.26	1004	4	1998	16.2712	1184.67
Barcena et al. (2004)	ALB-1-F	36	-4.26	1004	4	1998	8.57143	1184.67
Barcena et al. (2004)	ALB-1-F	36	-4.26	1004	4	1998	4.04984	1184.67
Barcena et al. (2004)	ALB-1-F	36	-4.26	1004	4	1998	8.62069	1184.67
Barcena et al. (2004)	ALB-1-F	36	-4.26	1004	5	1998	4.40835	1014.01
Barcena et al. (2004)	ALB-1-F	36	-4.26	1004	5	1998	0.961538	1014.01
Barcena et al. (2004)	ALB-1-F	36	-4.26	1004	5	1998	1.30391	1014.01
Barcena et al. (2004)	ALB-1-F	36	-4.26	1004	5	1998	1.5361	1014.01
Barcena et al. (2004)	ALB-1-F	36	-4.26	1004	5	1998	7.05244	1014.01
Barcena et al. (2004)	ALB-1-F	36	-4.26	1004	5	1998		1014.01
Haidar et al. (2000)	BATS	31.75	-64.1667	200	2	1992	35.7741	436.057
Haidar et al. (2000)	BATS	31.75	-64.1667	200	3	1992	46.05	500.593
Haidar et al. (2000)	BATS	31.75	-64.1667	200	4	1992	39.7421	428.845
Haidar et al. (2000)	BATS	31.75	-64.1667	200	4	1992	34.9733	428.845
Haidar et al. (2000)	BATS	31.75	-64.1667	200	5	1992	36.652	304.367
Haidar et al. (2000)	BATS	31.75	-64.1667	200	8	1992	33.5263	160.713
Haidar et al. (2000)	BATS	31.75	-64.1667	200	8	1992	37.4658	160.713
Haidar et al. (2000)	BATS	31.75	-64.1667	200	10	1992	53.2581	201.167
Haidar et al. (2000)	BATS	31.75	-64.1667	200	10	1992	49.2857	201.167
Haidar et al. (2000)	BATS	31.75	-64.1667	200	12	1992	56.7391	325.644
Haidar et al. (2000)	BATS	31.75	-64.1667	200	12	1992	67.3179	325.644
Haidar et al. (2000)	BATS	31.75	-64.1667	200	1	1993	57.565	377.659
Tanaka and Kawahata (2001)	Site 1	3	135.025	1592	6	1991	61.8557	239.688
Tanaka and Kawahata (2001)	Site 1	3	135.025	1592	6	1991	61.4152	239.688
Tanaka and Kawahata (2001)	Site 1	3	135.025	1592	7	1991	59.8262	253.255
Tanaka and Kawahata (2001)	Site 1	3	135.025	1592	7	1991	64.6379	253.255
Tanaka and Kawahata (2001)	Site 1	3	135.025	1592	8	1991	70.4799	245.073
Tanaka and Kawahata (2001)	Site 1	3	135.025	1592	8	1991	61.7945	245.073
Tanaka and Kawahata (2001)	Site 1	3	135.025	1592	9	1991	64.3858	228.863
Tanaka and Kawahata (2001)	Site 1	3	135.025	1592	9	1991	42.1219	228.863
Tanaka and Kawahata (2001)	Site 1	3	135.025	1592	10	1991	58.0582	209.846
Tanaka and Kawahata (2001)	Site 1	3	135.025	1592	10	1991	63.7248	209.846
Tanaka and Kawahata (2001)	Site 1	3	135.025	1592	11	1991	65.8078	235.107
Tanaka and Kawahata (2001)	Site 1	3	135.025	1592	11	1991	68.402	235.107
Tanaka and Kawahata (2001)	Site 1	3	135.025	1592	12	1991	61.7056	228.15
Tanaka and Kawahata (2001)	Site 1	3	135.025	1592	12	1991	59.0595	228.15
Tanaka and Kawahata (2001)	Site 1	3	135.025	1592	1	1992	57.3449	260.94
Tanaka and Kawahata (2001)	Site 1	3	135.025	1592	1	1992	45.5779	260.94
Tanaka and Kawahata (2001)	Site 1	3	135.025	1592	2	1992	54.0481	283.939
Tanaka and Kawahata (2001)	Site 1	3	135.025	1592	2	1992	37.9252	283.939
Ziveri et al. (1995)	San Pedro	33.55	-118.5	500	1	1988	42.8571	1248.59
Ziveri et al. (1995)	San Pedro	33.55	-118.5	500	1	1988	32.0311	1248.59
Ziveri et al. (1995)	San Pedro	33.55	-118.5	500	1	1988	32.3909	1248.59
Ziveri et al. (1995)	San Pedro	33.55	-118.5	500	1	1988	36.5079	1248.59
Ziveri et al. (1995)	San Pedro	33.55	-118.5	500	2	1988	13.0937	1082.79
Ziveri et al. (1995)	San Pedro	33.55	-118.5	500	2	1988		1082.79
Ziveri et al. (1995)	San Pedro	33.55	-118.5	500	2	1988	29.1291	1082.79
Ziveri et al. (1995)	San Pedro	33.55	-118.5	500	2	1988	42.5041	1082.79
Ziveri et al. (1995)	San Pedro	33.55	-118.5	500	3	1988		1872.43
Ziveri et al. (1995)	San Pedro	33.55	-118.5	500	3	1988	14.3693	1872.43
Ziveri et al. (1995)	San Pedro	33.55	-118.5	500	3	1988	14.8492	1872.43
Ziveri et al. (1995)	San Pedro	33.55	-118.5	500	3	1988		1872.43
Ziveri et al. (1995)	San Pedro	33.55	-118.5	500	3	1988	34.273	1872.43
Ziveri et al. (1995)	San Pedro	33.55	-118.5	500	4	1988	6.17053	2480.55
Ziveri et al. (1995)	San Pedro	33.55	-118.5	500	4	1988	39.6597	2480.55
Ziveri et al. (1995)	San Pedro	33.55	-118.5	500	4	1988	15.8343	2480.55
Ziveri et al. (1995)	San Pedro	33.55	-118.5	500	4	1988	10.969	2480.55
Ziveri et al. (1995)	San Pedro	33.55	-118.5	500	5	1988	16.236	2011.41
Ziveri et al. (1995)	San Pedro	33.55	-118.5	500	5	1988		2011.41
Ziveri et al. (1995)	San Pedro	33.55	-118.5	500	5	1988	12.7563	2011.41
Ziveri et al. (1995)	San Pedro	33.55	-118.5	500	5	1988	9.57447	2011.41
Ziveri et al. (1995)	San Pedro	33.55	-118.5	500	6	1988	16.1713	1200.54
Ziveri et al. (1995)	San Pedro	33.55	-118.5	500	6	1988	17.6849	1200.54
Ziveri et al. (1995)	San Pedro	33.55	-118.5	500	6	1988		1200.54
Ziveri et al. (1995)	San Pedro	33.55	-118.5	500	6	1988	8.09465	1200.54
Ziveri et al. (1995)	San Pedro	33.55	-118.5	500	6	1988		1200.54
Ziveri et al. (1995)	San Pedro	33.55	-118.5	500	7	1988		1260.44
Ziveri et al. (1995)	San Pedro	33.55	-118.5	500	7	1988	24.4843	1260.44
Malinverno et al. (2009)	47A	35.1005	23.5523	3553	6	2005	3.22581	378.178
Malinverno et al. (2009)	47A	35.1005	23.5523	3553	6	2005	0	378.178
Malinverno et al. (2009)	47A	35.1005	23.5523	3553	7	2005	0	317.11
Malinverno et al. (2009)	47A	35.1005	23.5523	3553	7	2005	1.92308	317.11
Malinverno et al. (2009)	47A	35.1005	23.5523	3553	8	2005	0	270.525
Malinverno et al. (2009)	47A	35.1005	23.5523	3553	8	2005	0.833333	270.525
Malinverno et al. (2009)	47A	35.1005	23.5523	3553	9	2005	2.04082	270.015
Malinverno et al. (2009)	47A	35.1005	23.5523	3553	10	2005	3	294.755
Malinverno et al. (2009)	47A	35.1005	23.5523	3553	11	2005	3.62694	326.102
Malinverno et al. (2009)	47A	35.1005	23.5523	3553	12	2005	4.2735	337.398
Malinverno et al. (2009)	47A	35.1005	23.5523	3553	3	2006	3.39806	423.294
Malinverno et al. (2009)	47A	35.1005	23.5523	3553	3	2006	0	423.294
Malinverno et al. (2009)	48B	35.1455	23.7387	995	6	2005	2.77778	376.75
Malinverno et al. (2009)	48B	35.1455	23.7387	995	6	2005	3.40909	376.75
Malinverno et al. (2009)	48B	35.1455	23.7387	995	7	2005	7.07071	342.415
Malinverno et al. (2009)	48B	35.1455	23.7387	995	8	2005	10.1449	310.78
Malinverno et al. (2009)	48B	35.1455	23.7387	995	10	2005	3.5461	271.563
Malinverno et al. (2009)	48B	35.1455	23.7387	995	11	2005	2.43902	334.389
Malinverno et al. (2009)	48B	35.1455	23.7387	995	12	2005	3.66972	346.557
Malinverno et al. (2009)	48B	35.1455	23.7387	995	1	2006	1.40845	354.137
Malinverno et al. (2009)	48B	35.1455	23.7387	995	1	2006	0	354.137
Malinverno et al. (2009)	48B	35.1455	23.7387	995	2	2006	1.69492	387.649
Malinverno et al. (2009)	48B	35.1455	23.7387	995	2	2006	0	387.649
Malinverno et al. (2009)	48B	35.1455	23.7387	995	3	2006	1.06383	423.294
Malinverno et al. (2009)	48B	35.1455	23.7387	995	3	2006	0.369004	423.294
Malinverno et al. (2009)	48B	35.1455	23.7387	995	4	2006	0.404858	420.097
Malinverno et al. (2009)	48B	35.1455	23.7387	995	4	2006	0.531915	420.097
Malinverno et al. (2009)	48B	35.1455	23.7387	995	5	2006	0	360.621
Malinverno et al. (2009)	48A	35.1455	23.7387	1967	6	2005	5.40541	389.339
Malinverno et al. (2009)	48A	35.1455	23.7387	1967	6	2005	1.69492	389.339
Malinverno et al. (2009)	48A	35.1455	23.7387	1967	7	2005	0	335.844
Malinverno et al. (2009)	48A	35.1455	23.7387	1967	7	2005	2.63158	335.844
Malinverno et al. (2009)	48A	35.1455	23.7387	1967	8	2005	2.85714	314.706
Malinverno et al. (2009)	48A	35.1455	23.7387	1967	8	2005	2.77778	314.706
Malinverno et al. (2009)	48A	35.1455	23.7387	1967	10	2005	0.597015	295.703
Malinverno et al. (2009)	48A	35.1455	23.7387	1967	11	2005	0.52356	356.745
Malinverno et al. (2009)	48A	35.1455	23.7387	1967	12	2005	6.66667	338.171
Malinverno et al. (2009)	48A	35.1455	23.7387	1967	1	2006	5.21739	354.137
Malinverno et al. (2009)	48A	35.1455	23.7387	1967	1	2006	4.7619	354.137
Malinverno et al. (2009)	48A	35.1455	23.7387	1967	3	2006	0	423.294
Malinverno et al. (2009)	48A	35.1455	23.7387	1967	3	2006	0	423.294
Malinverno et al. (2009)	48A	35.1455	23.7387	1967	4	2006	0	420.097
Malinverno et al. (2009)	48A	35.1455	23.7387	1967	4	2006	0.78125	420.097
Malinverno et al. (2009)	49A	35.1931	23.9309	1231	6	2005	0.754717	376.75
Malinverno et al. (2009)	49A	35.1931	23.9309	1231	6	2005	1.2931	376.75
Malinverno et al. (2009)	49A	35.1931	23.9309	1231	7	2005	0.865801	342.415
Malinverno et al. (2009)	49A	35.1931	23.9309	1231	7	2005	2.98507	342.415
Malinverno et al. (2009)	49A	35.1931	23.9309	1231	8	2005	1.17647	310.78
Malinverno et al. (2009)	49A	35.1931	23.9309	1231	8	2005	3.57143	310.78
Malinverno et al. (2009)	49A	35.1931	23.9309	1231	9	2005	0	242.599
Malinverno et al. (2009)	49A	35.1931	23.9309	1231	10	2005	1.50754	271.563
Malinverno et al. (2009)	49A	35.1931	23.9309	1231	11	2005	0	334.389
Malinverno et al. (2009)	49A	35.1931	23.9309	1231	12	2005	1.38889	346.557
Malinverno et al. (2009)	49A	35.1931	23.9309	1231	1	2006	0	354.137
Malinverno et al. (2009)	49A	35.1931	23.9309	1231	1	2006	0	354.137
Malinverno et al. (2009)	49A	35.1931	23.9309	1231	2	2006	0	387.649
Malinverno et al. (2009)	49A	35.1931	23.9309	1231	2	2006	0	387.649
Malinverno et al. (2009)	49A	35.1931	23.9309	1231	3	2006	2.5	423.294
Malinverno et al. (2009)	49A	35.1931	23.9309	1231	3	2006	0	423.294
Malinverno et al. (2009)	49A	35.1931	23.9309	1231	4	2006	0.632911	420.097
Malinverno et al. (2009)	49A	35.1931	23.9309	1231	4	2006	1.59574	420.097
Malinverno et al. (2009)	49A	35.1931	23.9309	1231	5	2006	0.869565	360.621
Malinverno et al. (2009)	53B	34.8354	24.8795	697	9	2005	3.4965	242.599
Malinverno et al. (2009)	53B	34.8354	24.8795	697	9	2005	4.25532	245.119
Malinverno et al. (2009)	53B	34.8354	24.8795	697	9	2005	5.88235	245.119
Malinverno et al. (2009)	53B	34.8354	24.8795	697	10	2005	0	252.987
Malinverno et al. (2009)	53B	34.8354	24.8795	697	11	2005	0	328.182
Malinverno et al. (2009)	53B	34.8354	24.8795	697	12	2005	2.32558	323.586
Malinverno et al. (2009)	53B	34.8354	24.8795	697	1	2006	0	357.147
Malinverno et al. (2009)	53A	34.8354	24.8795	1678	6	2005	2.18978	350.2
Malinverno et al. (2009)	53A	34.8354	24.8795	1678	6	2005	1.86916	350.2
Malinverno et al. (2009)	53A	34.8354	24.8795	1678	7	2005	0	309.428
Malinverno et al. (2009)	53A	34.8354	24.8795	1678	8	2005	3.2	291.14
Malinverno et al. (2009)	53A	34.8354	24.8795	1678	8	2005	0	291.14
Malinverno et al. (2009)	53A	34.8354	24.8795	1678	10	2005	2.80899	252.987
Malinverno et al. (2009)	53A	34.8354	24.8795	1678	11	2005	5.26316	328.182
Malinverno et al. (2009)	53A	34.8354	24.8795	1678	12	2005	4.87805	323.586
Malinverno et al. (2009)	53A	34.8354	24.8795	1678	1	2006	2.89855	357.147
Malinverno et al. (2009)	53A	34.8354	24.8795	1678	1	2006	2.12766	357.147
Malinverno et al. (2009)	53A	34.8354	24.8795	1678	3	2006	1.04167	434.996
Malinverno et al. (2009)	53A	34.8354	24.8795	1678	3	2006	0	434.996
Malinverno et al. (2009)	53A	34.8354	24.8795	1678	4	2006	0.641026	395.84
Malinverno et al. (2009)	53A	34.8354	24.8795	1678	5	2006	0	357.999
Malinverno et al. (2009)	55A	34.8675	24.5504	2695	6	2005	2.38095	350.2
Malinverno et al. (2009)	55A	34.8675	24.5504	2695	6	2005	0	350.2
Malinverno et al. (2009)	55A	34.8675	24.5504	2695	7	2005	1.07527	309.428
Malinverno et al. (2009)	55A	34.8675	24.5504	2695	7	2005	0.512821	309.428
Malinverno et al. (2009)	55A	34.8675	24.5504	2695	8	2005	0	291.14
Malinverno et al. (2009)	55A	34.8675	24.5504	2695	8	2005	0	291.14
Malinverno et al. (2009)	55A	34.8675	24.5504	2695	10	2005	1.0929	252.987
Malinverno et al. (2009)	55A	34.8675	24.5504	2695	11	2005	1.51515	328.182
Malinverno et al. (2009)	56A	35.0521	23.7387	1301	6	2005	3.18471	376.75
Malinverno et al. (2009)	56A	35.0521	23.7387	1301	6	2005	2.97872	376.75
Malinverno et al. (2009)	56A	35.0521	23.7387	1301	7	2005	0.460829	342.415
Malinverno et al. (2009)	56A	35.0521	23.7387	1301	7	2005	6.43564	342.415
Malinverno et al. (2009)	56A	35.0521	23.7387	1301	8	2005	2.60417	310.78
Malinverno et al. (2009)	56A	35.0521	23.7387	1301	8	2005	2.22222	310.78
Malinverno et al. (2009)	56A	35.0521	23.7387	1301	9	2005	1.47059	242.599
Malinverno et al. (2009)	56A	35.0521	23.7387	1301	10	2005	4.5045	271.563
Malinverno et al. (2009)	56A	35.0521	23.7387	1301	11	2005	8.10811	334.389
Malinverno et al. (2009)	56A	35.0521	23.7387	1301	12	2005	0	346.557
Malinverno et al. (2009)	56A	35.0521	23.7387	1301	1	2006	6.45161	354.137
Malinverno et al. (2009)	56A	35.0521	23.7387	1301	3	2006	1.86722	423.294
Bernardi et al. (2005)	Santa Barbara	34.2333	-120	540	3	1996	6.69618	3116.28
Bernardi et al. (2005)	Santa Barbara	34.2333	-120	540	4	1996	5.73123	4926.21
Bernardi et al. (2005)	Santa Barbara	34.2333	-120	540	4	1996	3.64057	4926.21
Bernardi et al. (2005)	Santa Barbara	34.2333	-120	540	5	1996	5.79792	5747.59
Bernardi et al. (2005)	Santa Barbara	34.2333	-120	540	5	1996	36.9352	5747.59
Bernardi et al. (2005)	Santa Barbara	34.2333	-120	540	6	1996	4.70189	3780.33
Bernardi et al. (2005)	Santa Barbara	34.2333	-120	540	6	1996	13.5989	3780.33
Bernardi et al. (2005)	Santa Barbara	34.2333	-120	540	7	1996	3.48451	2787.19
Bernardi et al. (2005)	Santa Barbara	34.2333	-120	540	7	1996	2.77844	2787.19
Bernardi et al. (2005)	Santa Barbara	34.2333	-120	540	7	1996	4.14247	2787.19
Bernardi et al. (2005)	Santa Barbara	34.2333	-120	540	8	1996	2.88832	2455.66
Bernardi et al. (2005)	Santa Barbara	34.2333	-120	540	8	1996	2.68839	2455.66
Bernardi et al. (2005)	Santa Barbara	34.2333	-120	540	9	1996	1.80651	2241
Bernardi et al. (2005)	Santa Barbara	34.2333	-120	540	10	1996	5.00936	1651.06
Bernardi et al. (2005)	Santa Barbara	34.2333	-120	540	10	1996	5.62092	1651.06
Bernardi et al. (2005)	Santa Barbara	34.2333	-120	540	11	1996	4.24195	1467.5
Bernardi et al. (2005)	Santa Barbara	34.2333	-120	540	11	1996	5.17197	1467.5
Bernardi et al. (2005)	Santa Barbara	34.2333	-120	540	12	1996	5.86879	1506.72
Bernardi et al. (2005)	Santa Barbara	34.2333	-120	540	12	1996	5.56725	1506.72
Bernardi et al. (2005)	Santa Barbara	34.2333	-120	540	12	1996	4.5584	1506.72
Bernardi et al. (2005)	Santa Barbara	34.2333	-120	540	1	1997	3.79147	1612.59
Bernardi et al. (2005)	Santa Barbara	34.2333	-120	540	1	1997	5.01119	1612.59
Bernardi et al. (2005)	Santa Barbara	34.2333	-120	540	2	1997	9.49744	1832
Bernardi et al. (2005)	Santa Barbara	34.2333	-120	540	2	1997	3.91705	1832
Bernardi et al. (2005)	Santa Barbara	34.2333	-120	540	3	1997	2.89639	3116.28
Bernardi et al. (2005)	Santa Barbara	34.2333	-120	540	5	1997	10.1343	5747.59
Bernardi et al. (2005)	Santa Barbara	34.2333	-120	540	5	1997	4.71402	5747.59
Bernardi et al. (2005)	Santa Barbara	34.2333	-120	540	6	1997	10.3965	3780.33
Bernardi et al. (2005)	Santa Barbara	34.2333	-120	540	6	1997	14.3089	3780.33
Bernardi et al. (2005)	Santa Barbara	34.2333	-120	540	6	1997	4.72818	3780.33
Bernardi et al. (2005)	Santa Barbara	34.2333	-120	540	6	1997	3.94471	3780.33
Bernardi et al. (2005)	Santa Barbara	34.2333	-120	540	7	1997	4.91835	2787.19
Bernardi et al. (2005)	Santa Barbara	34.2333	-120	540	7	1997	10.657	2787.19
Bernardi et al. (2005)	Santa Barbara	34.2333	-120	540	8	1997	23.0212	2455.66
Bernardi et al. (2005)	Santa Barbara	34.2333	-120	540	9	1997	18.1279	2455.66
Bernardi et al. (2005)	Santa Barbara	34.2333	-120	540	9	1997	18.0484	2455.66
Bernardi et al. (2005)	Santa Barbara	34.2333	-120	540	10	1997	5.01446	2241
Bernardi et al. (2005)	Santa Barbara	34.2333	-120	540	10	1997	11.028	2241
Bernardi et al. (2005)	Santa Barbara	34.2333	-120	540	10	1997	7.42138	2241
Bernardi et al. (2005)	Santa Barbara	34.2333	-120	540	11	1997	10.6968	1651.06
Bernardi et al. (2005)	Santa Barbara	34.2333	-120	540	11	1997	8.61118	1651.06
Bernardi et al. (2005)	Santa Barbara	34.2333	-120	540	12	1997	7.60692	1467.5
Bernardi et al. (2005)	Santa Barbara	34.2333	-120	540	12	1997	6.11924	1467.5
Bernardi et al. (2005)	Santa Barbara	34.2333	-120	540	1	1998	6.30132	1612.59
Bernardi et al. (2005)	Santa Barbara	34.2333	-120	540	1	1998	2.25795	1612.59
Bernardi et al. (2005)	Santa Barbara	34.2333	-120	540	2	1998	0.315032	1612.59
Bernardi et al. (2005)	Santa Barbara	34.2333	-120	540	2	1998	2.99681	1612.59
Bernardi et al. (2005)	Santa Barbara	34.2333	-120	540	3	1998	0.892676	3116.28
Bernardi et al. (2005)	Santa Barbara	34.2333	-120	540	3	1998	2.36593	3116.28
Bernardi et al. (2005)	Santa Barbara	34.2333	-120	540	4	1998	0.643225	4926.21
