# Supplementary material for: A dataset of modern and fossil distribution of coccolithophore species Florisphaera profunda in the world׳s ocean
Source: Data Brief. 2019 Jan 7;22:826–9. doi: 10.1016/j.dib.2018.12.079 (PMC6362864; doi:10.1016/j.dib.2018.12.079)
Supplement: Supplementary file 3 — Table S1. Sediment trap F. profunda % and monthly Npp dataset. Table S2. Surface sediment F. profunda % and modern environmental variables dataset.Table S3. Metadata information of the sediment cores. Table S4. Downcore F. profunda % dataset. [file mmc3.zip › Table 2.xlsx]

## Sheet: Sheet1
Reference	Latitude (N)	Longitude (E)	Depth (m)	F. profunda (%)	MODIS-NPP (VGPM) (mg C/m2/day)	SST 10m (°C)	SST 150m (°C)	ΔSST 10-150m (°C)	MLD (m)	PAR (Einstein/m2/day)	Distance to the coast (km)	Nitrate 150m (μM/L)	Phosphate 10m (μM/L)	Phosphate 150m (μM/L)	ΔPhosphate 10-150m (μM/L)
Saavedra-Pellitero et al. (2015)	-65.411	-166.155	3480	0	177.317	-0.386159	0.452941	-0.8391	49.236	15.262	10428.8	32.8418	1.85869	2.24811	0.389413
Saavedra-Pellitero et al. (2015)	-64.9334	-144.115	3727	0	161.131	-0.491191	-0.624612	0.133421	126.175	17.124	12119.8	32.0201	1.75628	2.27722	0.520941
Saavedra-Pellitero et al. (2015)	-64.744	-161.904	4064	0	170.009	-0.288342	0.393359	-0.681701	60.5252	16.03	10572.5	31.979	1.87584	2.19481	0.318976
Saavedra-Pellitero et al. (2015)	-63.6938	-169.075	2944	0	183.226	0.48284	0.675155	-0.192316	58.0885	15.7929	8702.1	32.6018	1.8123	2.22345	0.411143
Saavedra-Pellitero et al. (2015)	-62.6039	-141.515	4488	0	148.388	0.110538	-0.372504	0.483042	86.4441	16.5706	13078.2	30.92	1.79686	2.22159	0.424731
Saavedra-Pellitero et al. (2015)	-61.9394	-160.119	3724	0	174.34	0.773201	0.58481	0.188391	78.8032	16.146	9073.12	30.5473	1.83474	2.12863	0.293884
Saavedra-Pellitero et al. (2015)	-61.8224	-169.741	3274	0	179.872	1.66368	1.20372	0.459961	71.1428	15.4667	7317.16	30.762	1.76704	2.1178	0.35076
Saavedra-Pellitero et al. (2015)	-61.0498	-159.587	3313	0	165.991	1.19717	0.733165	0.464002	78.7087	15.9838	8700.75	29.9275	1.80456	2.09582	0.29126
Saavedra-Pellitero et al. (2015)	-59.7004	-171.357	4675	0	219.884	3.33938	2.41077	0.928615	74.4487	15.8463	5802.07	27.9946	1.6771	1.93705	0.259945
Saavedra-Pellitero et al. (2015)	-59.0417	-158.364	4004	0	190.618	2.2951	1.36428	0.930815	64.4983	16.9252	8041.75	28.3348	1.70279	1.99494	0.292146
Saavedra-Pellitero et al. (2015)	-58.9042	-135.621	3790	0	160.145	2.15274	1.30317	0.84957	57.9287	16.532	11211.5	28.7436	1.84081	2.04465	0.203835
Saavedra-Pellitero et al. (2015)	-58.5814	-150.066	2839	0	155.543	1.36287	0.621639	0.741228	66.3856	17.3897	9564.12	30.5407	1.849	2.21064	0.36164
Saavedra-Pellitero et al. (2015)	-58.1774	-157.637	3870	0	202.358	2.80329	1.77607	1.02722	61.3195	17.5641	7877.83	27.6115	1.65147	1.94129	0.289823
Saavedra-Pellitero et al. (2015)	-57.5599	-151.219	3096	0	162.852	2.25818	1.38101	0.877174	50.579	17.6193	8880.08	29.17	1.79253	2.11025	0.317714
Saavedra-Pellitero et al. (2015)	-57.0196	-174.431	4857	0	238.518	5.63859	4.59415	1.04444	70.6562	17.0446	3951.96	24.0217	1.43707	1.6323	0.195231
Saavedra-Pellitero et al. (2015)	-56.2445	-152.655	3318	0	233.662	3.65823	2.64945	1.00878	44.2321	17.666	8053.27	26.6696	1.65891	1.91658	0.257663
Saavedra-Pellitero et al. (2015)	-55.5285	-156.141	3745	0	231.959	4.80974	3.69558	1.11416	51.1022	18.1434	7071.7	24.2177	1.47028	1.70503	0.234753
Boeckel (2003)	-55.3283	-30.3933	2896	0	185.984	0.810643	0.325302	0.485341	67.9452	17.5191	964.927	30.7034	1.65914	2.12073	0.46159
Boeckel (2003)	-55.24	-48.295	3598	0	268.372	2.77934	1.63791	1.14143	58.5353	18.1942	1972.89	29.4736	1.63102	2.01426	0.383236
Boeckel (2003)	-54.4	-33.6317	4803	0	219.138	0.847038	0.381885	0.465153	61.1264	18.6772	421.326	31.8055	1.66971	2.19309	0.523386
Saavedra-Pellitero et al. (2015)	-54.3685	-80.0897	4450	0	252.239	6.79591	5.52405	1.27187	66.6833	18.8945	1693.03	21.3852	1.28602	1.41154	0.125511
Saavedra-Pellitero et al. (2015)	-54.3465	-102.747	4482	0	233.994	6.5062	5.51497	0.991225	58.3192	18.49	7708.11	19.4263	1.35663	1.4491	0.092465
Boeckel (2003)	-53.9683	-48.0917	4028	0	289.826	3.49043	2.12011	1.37032	58.6066	18.9704	1709.96	28.9874	1.57441	1.97015	0.395735
Boeckel (2003)	-53.71	-43.0083	2563	0	314.167	2.52012	1.22514	1.29498	59.9821	18.6868	274.541	30.8016	1.59951	2.10169	0.502187
Boeckel (2003)	-53.6667	-43.7667	2538	0	312.204	2.67106	1.30593	1.36513	59.4984	18.8746	474.996	30.6584	1.59306	2.07901	0.485957
Boeckel (2003)	-53.2517	-51.455	2362	0	309.145	4.78877	3.43333	1.35544	55.3133	19.6108	1877.81	25.4708	1.49046	1.84893	0.358469
Boeckel (2003)	-53.22	40.8683	2552	0	152.324	1.87011	0.936621	0.93349	85.1863	18.1709	2716.95	27.7101	1.84832	2.11227	0.263955
Boeckel (2003)	-53.2167	-59.095	596	9.1	652.267	6.59074	5.25247	1.33827	51.5946	22.0316	407.76	20.9111	1.39292	1.63639	0.243469
Boeckel (2003)	-53.14	-61.58	492	9.1	795.31	7.23736	5.93214	1.30522	44.3544	22.813	489.637	17.7541	1.32516	1.50981	0.184648
Saavedra-Pellitero et al. (2015)	-52.8123	-107.805	3977	0	244.656	6.94744	5.89084	1.0566	105.464	19.2198	7890.03	17.6204	1.29087	1.37825	0.0873772
Boeckel (2003)	-52.33	1.28333	2575	0	147.675	1.62776	0.722651	0.905105	66.9537	17.1025	1136.21	29.7189	1.7717	2.07108	0.299372
Boeckel (2003)	-52.105	-26.8367	4707	0	361.767	2.65307	1.16487	1.4882	81.368	17.5038	2048.78	29.8777	1.53508	1.98874	0.453656
Boeckel (2003)	-51.2633	3.595	3333	0	199.651	2.43534	1.38602	1.04932	71.4283	17.557	1437.2	28.7547	1.73448	1.99018	0.255694
Boeckel (2003)	-50.75	-24.3167	4473	0	319.675	3.65124	1.96599	1.68524	83.4327	18.0338	2783.49	28.5273	1.46651	1.8695	0.402992
Saavedra-Pellitero et al. (2010)	-50.65	-76.96	3964	3.3	667.457	8.76438	6.88476	1.87962	32.1567	19.5818	387.651	20.5039	0.983227	1.35307	0.369842
Boeckel (2003)	-50.215	5.75833	3791	2.4	225.357	3.24367	2.07817	1.1655	77.6346	18.3815	1987.88	27.9406	1.68907	1.91542	0.226353
Boeckel (2003)	-49.4033	-21.3867	4043	0	308.885	4.56599	2.84419	1.7218	85.6949	19.1924	3620.75	26.2591	1.41117	1.73725	0.326076
Saavedra-Pellitero et al. (2015)	-48.2618	177.273	1270	0	378.767	9.54122	7.29214	2.24909	33.9014	23.7914	665.174	15.3767	0.815279	0.873829	0.0585501
Hiramatsu and de Deckker (1997b)	-48.14	165.43		0.2	609.011	11.0003	9.98893	1.01134	131.71	22.2145	294.486	12.378	0.684903	0.86123	-0.176327
Boeckel (2003)	-47.9633	-56.175	4799	0	584.679	7.87987	4.59085	3.28902	32.4859	25.8611	1460.97	21.802	1.07505	1.61278	0.537727
Boeckel (2003)	-47.62	-15.4233	3336	7.1	307.544	5.68448	4.03862	1.64586	85.678	20.2067	2751.92	23.0341	1.28357	1.57404	0.290471
Boeckel (2003)	-47.3267	-58.62	2351	0	634.837	7.91755	4.53857	3.37898	29.4208	27.3928	1574.69	21.2395	1.0785	1.6528	0.574296
Boeckel (2003)	-47.0833	36.2067	3682	7.8	237.22	5.82824	4.74346	1.08477	70.2028	21.3815	350.625	22.0754	1.43749	1.54819	0.1107
Saavedra-Pellitero et al. (2010)	-47	-76.62	3354	6.6	1081	10.5925	8.0632	2.52927	33.694	22.4505	242.641	20.9036	0.813862	1.63082	0.816957
Saavedra-Pellitero et al. (2010)	-46.32	-76.54	2879	3.7	1128.83	10.9211	8.23695	2.68419	37.8032	23.1749	238.513	21.5271	0.769047	1.68948	0.920437
Saavedra-Pellitero et al. (2015)	-45.7576	177.149	2502	0.675622	496.493	11.2001	8.35832	2.84178	34.584	26.1935	1517.48	13.7328	0.61567	0.801114	0.185444
Hiramatsu and de Deckker (1997b)	-45.45	148.22		4.15842	640.123	12.1114	11.0204	1.09102	131.77	25.082	692.762	10.617	0.619352	0.832022	-0.21267
Saavedra-Pellitero et al. (2015)	-44.7693	174.526	835	0.22922	783.328	11.498	8.64267	2.85538	32.0197	28.0175	462.884	14.1271	0.601298	0.821861	0.220563
Boeckel (2003)	-44.5168	-20.9	4038	7.3	432.214	9.35543	7.59947	1.75595	62.4763	22.1141	2870.05	18.4559	1.00855	1.2179	0.209342
Saavedra-Pellitero et al. (2015)	-44.4086	174.625	669	0.23116	920.239	11.7682	9.0144	2.75378	31.5132	28.454	412.579	13.4603	0.565375	0.804452	0.239077
Saavedra-Pellitero et al. (2010)	-44.2842	-75.8647	3285	15.1	1236.98	11.9287	8.84536	3.08339	40.0323	25.5497	237.664	21.8824	0.688407	1.73647	1.04806
Saavedra-Pellitero et al. (2010)	-44.2833	-75.3903	868	3.6	1428.88	11.9625	8.90109	3.06143	39.7961	25.5902	167.273	22.239	0.684081	1.77253	1.08845
Saavedra-Pellitero et al. (2010)	-44.2832	-75.5925	1939	6.2	1347.05	11.9484	8.87746	3.07091	39.8669	25.5794	195.177	22.0866	0.685929	1.75713	1.0712
Boeckel (2003)	-44.254	-17.6467	3475	5.4	402.275	9.38433	7.62881	1.75552	53.0635	23.1015	2167.19	17.1423	0.966579	1.1798	0.213217
Saavedra-Pellitero et al. (2010)	-44.1998	-75.1742	476	5.1	1505.19	12.0201	8.9516	3.06855	39.6862	25.7163	148.553	22.3297	0.683549	1.7841	1.10055
Hiramatsu and de Deckker (1997b)	-44.15	149.59		4.11765	755.198	13.2628	11.7966	1.46624	96.7156	26.2619	486.339	9.1761	0.489039	0.717936	-0.228897
Saavedra-Pellitero et al. (2010)	-44.15	-75.1587	1171	3.5	1505.45	12.0465	8.96858	3.07793	39.6629	25.7861	159.973	22.2984	0.684291	1.78238	1.09809
Saavedra-Pellitero et al. (2010)	-44.0882	-75.359	1014	3.2	1424.65	12.065	8.96175	3.1032	39.6638	25.8481	195.884	22.093	0.686752	1.76324	1.07649
Hiramatsu and de Deckker (1997b)	-44.05	143.47		0.590551	605.649	12.4178	10.8046	1.6132	90.8755	26.3424	603.59	10.9532	0.523531	0.789341	-0.26581
Boeckel (2003)	-43.9992	-13.0697	3830	8.1	397.672	9.13928	7.43356	1.70572	74.5272	22.8844	1349.04	16.288	0.889533	1.18659	0.297061
Boeckel (2003)	-43.8633	-57.9967	2361	14.8	960.021	9.65742	4.30401	5.35341	24.3284	29.7209	1384.41	21.6131	0.920329	1.66614	0.745811
Boeckel (2003)	-43.6143	-20.4413	3794	3	478.54	10.3189	8.55886	1.76003	60.2976	23.0432	2629.13	16.6559	0.908992	1.11743	0.208434
Saavedra-Pellitero et al. (2010)	-43.3677	-74.919	301	4.7	1509.61	12.4536	9.19704	3.2566	37.8443	26.8114	67.5014	21.7166	0.699513	1.72956	1.03005
Saavedra-Pellitero et al. (2010)	-43.367	-75.2757	1212	7.1	1368.55	12.4379	9.15285	3.28505	38.1154	26.7353	124.943	21.4832	0.698443	1.71043	1.01198
Saavedra-Pellitero et al. (2010)	-43.3668	-75.5693	3485	12.7	1250.26	12.4251	9.11423	3.31085	38.1788	26.6376	188.491	21.2403	0.697781	1.68997	0.992189
Boeckel (2003)	-43.1867	31.5933	5204	11	563.937	11.4539	9.61776	1.83613	52.7896	25.3	1928.24	15.1608	0.885297	1.15765	0.27235
Boeckel (2003)	-43.175	-4.05167	4197	2.4	400.601	9.63942	7.99204	1.64739	85.7485	23.3444	1609.55	17.2607	0.949518	1.24927	0.299754
Boeckel (2003)	-42.9867	-14.635	3518	2.8	463.655	10.442	8.62852	1.81346	54.365	24.0551	1343.72	14.2069	0.77738	1.05862	0.281236
Boeckel (2003)	-42.8917	-6.02167	4174	0.3	426.372	9.94837	8.24667	1.7017	97.4767	23.5976	1185.39	16.2865	0.872319	1.19214	0.319819
Boeckel (2003)	-42.8883	8.97	3799	2.4	364.154	9.63531	8.22754	1.40777	48.4086	23.9869	3211.69	15.6041	1.0902	1.24275	0.152554
Saavedra-Pellitero et al. (2010)	-42.5827	-74.8368	905	5.2	1585.57	12.8383	9.35493	3.48334	34.1233	27.6926	152.623	20.8713	0.722813	1.65652	0.933708
Saavedra-Pellitero et al. (2010)	-42.5668	-75.3365	2760	7.2	1277.47	12.8363	9.31084	3.52549	34.9834	27.5149	268.934	20.5139	0.71501	1.63799	0.922982
Hiramatsu and de Deckker (1997b)	-42.52	-172.01		3.92927	603.354	14.2987	11.8566	2.44213	60.7178	27.0734	1060.69	8.34462	0.304559	0.691953	-0.387394
Saavedra-Pellitero et al. (2010)	-42.452	-75.2108	1973	3.5	1332.24	12.8908	9.34526	3.54554	34.2267	27.6914	239.495	20.4549	0.716425	1.63568	0.919259
Saavedra-Pellitero et al. (2010)	-42.41	-74.7877	297	5.5	1627.52	12.9152	9.38788	3.52736	33.152	27.8825	140.395	20.6427	0.72267	1.64274	0.92007
Boeckel (2003)	-42.0003	-20.784	3514	7.1	571.305	11.9955	10.1933	1.80221	54.5268	24.5115	2373.15	13.7666	0.718956	0.952042	0.233087
Boeckel (2003)	-41.945	-56.3233	3167	14.3	1118.81	10.9205	4.86355	6.05699	22.5195	30.5524	1119.44	20.622	0.804522	1.5537	0.749178
Boeckel (2003)	-41.86	28.5467	4471	0	749.227	13.9155	11.3992	2.5163	53.5318	26.8384	2266.35	13.3147	0.649485	0.956931	0.307446
Boeckel (2003)	-41.69	-12.34	3324	2	553.047	11.6287	9.71488	1.91386	54.7969	24.2373	668.387	11.7238	0.612425	0.935623	0.323198
Boeckel (2003)	-41.5058	-23.4648	4223	2.6	631.767	12.6499	10.8323	1.81763	39.2152	25.139	2796.58	13.2701	0.62315	0.883822	0.260672
Saavedra-Pellitero et al. (2010)	-41.4175	-74.4337	308	4.5	1769.42	13.3189	9.54676	3.77217	29.917	29.1944	133.93	19.0868	0.711579	1.61895	0.907375
Saavedra-Pellitero et al. (2010)	-41.2077	-74.4098	521	4	1689.13	13.3883	9.57187	3.81641	29.2602	29.3246	114.035	18.6903	0.704842	1.62265	0.917803
Saavedra-Pellitero et al. (2011)	-41.0001	-74.4499	838	8.8	1563.22	13.4592	9.59507	3.8641	28.6732	29.5095	115.71	18.293	0.697446	1.63444	0.936998
Saavedra-Pellitero et al. (2011)	-41.0001	-74.4499	838	8.75	1563.22	13.4592	9.59507	3.8641		29.5095	115.71	18.293	0.697446	1.63444	0.936998
Saavedra-Pellitero et al. (2010)	-40.9998	-74.55	816	3.5	1499.29	13.4636	9.59268	3.87093	28.7836	29.4951	138.635	18.2851	0.696322	1.63309	0.936771
Boeckel (2003)	-40.58	25.5883	2641	13.9	823.061	16.1061	12.9286	3.17744	46.4812	28.3277	1752.6	12.5325	0.456058	0.748167	0.292109
Boeckel (2003)	-39.9545	-18.1633	3525	4.3	652.103	13.7101	11.6106	2.09953	40.5343	26.4811	1520.34	9.69694	0.490238	0.789455	0.299217
Saavedra-Pellitero et al. (2010)	-39.9333	-74.2665	890	4.3	1702.88	13.6384	9.73421	3.90422	27.0558	30.7584	125.541	16.3901	0.679495	1.77802	1.09853
Saavedra-Pellitero et al. (2010)	-39.875	-74.1672	772	3.4	1805.26	13.6265	9.74341	3.88306	26.9292	30.8592	106.627	16.2636	0.681107	1.79254	1.11144
Boeckel (2003)	-39.743	-22.7565	3882	13.3	644.853	14.1754	12.2299	1.94555	26.6724	26.6832	2419.63	10.202	0.451114	0.713596	0.262481
Saavedra-Pellitero et al. (2010)	-39.7313	-74.287	1190	5.5	1724.12	13.6758	9.76857	3.90724	27.2995	30.9759	147.37	16.1389	0.674717	1.81092	1.1362
Saavedra-Pellitero et al. (2010)	-39.6958	-74.3778	1469	7.9	1640.93	13.7025	9.7753	3.92721	27.4921	30.9805	170.289	16.1485	0.671276	1.81206	1.14078
Hiramatsu and de Deckker (1997b)	-39.3	163.08		13.8258	598.116	16.2272	13.3261	2.90113	55.5674	29.8757	1912.99	6.63628	0.367649	0.576613	-0.208964
Saavedra-Pellitero et al. (2010)	-39.0705	-74.3747	2236	11.1	1545.68	13.8443	9.87614	3.96813	28.3466	31.5659	213.643	15.9868	0.651081	1.93383	1.28275
Saavedra-Pellitero et al. (2010)	-38.9913	-74.1642	2236	1.9	1732.98	13.8153	9.88384	3.93144	28.2578	31.6671	172.891	15.9752	0.653891	1.97187	1.31798
Boeckel (2003)	-38.925	-53.9283	3247	19.2	1363.99	14.2731	9.55297	4.72014	19.576	31.4458	807.95	14.9807	0.617299	1.18021	0.562906
Boeckel (2003)	-38.4933	23.6667	5262	0	740.325	18.7963	14.9663	3.83002	36.8433	30.58	1162.64	12.5818	0.317817	0.621187	0.30337
Hiramatsu and de Deckker (1997b)	-38.48	-168.08		20.2783	360.78	15.6556	11.9204	3.73512	46.5303	29.9571	2453.12	7.90867	0.232261	0.610581	-0.37832
Boeckel (2003)	-38.4683	-52.32	4481	50	981.042	16.1226	12.2983	3.82427	22.0043	31.0052	1045.41	10.9946	0.471616	0.888069	0.416453
Boeckel (2003)	-38.426	-21.5357	4122	3.6	604.804	15.1775	12.9575	2.22001	29.7663	28.0478	2047.12	8.22986	0.367508	0.638675	0.271166
Boeckel (2003)	-37.774	-21.8642	3568	10.2	581.161	15.7161	13.3479	2.36815	28.4829	28.4964	2084.65	7.48593	0.322814	0.594342	0.271528
Boeckel (2003)	-37.5367	-53.5367	1836	25.7	1400.29	15.764	11.6628	4.10114	18.7115	32.0739	702.763	11.6044	0.566653	1.01893	0.452278
Saavedra-Pellitero et al. (2010)	-37.3998	-74.3167	3249	19.8	1642.08	14.1385	10.1612	3.9773	28.6999	33.0748	139.325	21.8152	0.593783	2.37487	1.78109
Saavedra-Pellitero et al. (2010)	-37.3993	-73.9522	1386	19.9	1939.42	14.0444	10.1563	3.88816	28.0099	33.2185	60.8467	22.4703	0.601656	2.42271	1.82106
Boeckel (2003)	-37.1583	-22.1483	3998	6.8	564.087	16.2121	13.69	2.52204	28.5254	28.7853	2129.25	6.82975	0.287383	0.556396	0.269013
Boeckel (2003)	-37.158	-47.8987	5054	25	701.091	18.4357	15.2414	3.19435	27.7354	31.2367	1436.07	6.45247	0.249497	0.555625	0.306128
Boeckel (2003)	-36.955	21.784	3371	29.9	811.35	19.6094	14.4569	5.1525	24.9266	31.9519	668	13.5143	0.351437	0.822711	0.471274
Saavedra-Pellitero et al. (2010)	-36.4528	-73.9078	2060	20.4	2003.59	14.0955	10.2519	3.84362	26.5225	34.3059	161.263	25.5479	0.590316	2.43445	1.84414
Hiramatsu and de Deckker (1997b)	-36.13	166.07		12.1272	545.762	17.7878	14.7158	3.07193	60.8254	32.2129	1374.35	6.76694	0.331949	0.53231	-0.200361
Boeckel (2003)	-35.8217	18.1017	2942	20.4	843.702	18.5089	12.5762	5.93267	29.6157	33.987	386.406	13.3007	0.472888	1.0231	0.55021
Saavedra-Pellitero et al. (2010)	-35.7833	-73.4757	1563	19.4	2036.73	14.1375	10.314	3.82348	22.0032	34.5558	152.905	27.9611	0.598941	2.52071	1.92177
Saavedra-Pellitero et al. (2010)	-35.7832	-73.5887	2107	13.3	1956.88	14.1644	10.3197	3.84472	22.6858	34.5862	175.819	27.6566	0.595362	2.50187	1.9065
Boeckel (2003)	-35.7073	-22.7333	3972	13.3	481.859	17.3472	14.4031	2.94406	32.728	30.1417	2264.05	5.46153	0.222986	0.479059	0.256073
Boeckel (2003)	-35.125	17.5433	2840	1.98819	914.798	18.1492	12.4669	5.6823		34.8251	275.816	13.3217	0.504995	1.05129	0.546295
Boeckel (2003)	-35.1217	17.5333	2851	23.9	913.611	18.1461	12.4722	5.67393	30.3863	34.829	276.586	13.3077	0.505025	1.05055	0.545522
Boeckel (2003)	-35.0522	-50.7818	2953	65.2	729.733	19.2858	17.248	2.03778	23.464	32.0349	607.29	3.27395	0.338703	0.375146	0.0364427
Boeckel (2003)	-34.7967	17.755	1880	8.3	1108.56	17.9962	12.0904	5.90581	29.5931	35.3182	184.828	14.1744	0.530341	1.11734	0.586996
Saavedra-Pellitero et al. (2010)	-34.584	-72.5102	1247	16.8	1971.69	14.4442	10.6154	3.82884	24.7199	34.4257	94.3285	29.575	0.681311	2.67591	1.9946
Saavedra-Pellitero et al. (2010)	-34.5832	-72.8868	2746	14.3	1791.75	14.4715	10.5874	3.88408	24.3868	34.5535	165.73	29.052	0.663097	2.62175	1.95866
Hiramatsu and de Deckker (1997b)	-34.01	167.54		21.4545	559.318	18.7531	15.7125	3.04059	51.2877	33.8442	952.818	6.32634	0.296201	0.520317	-0.224115
Saavedra-Pellitero et al. (2010)	-33.8	-72.1102	420	13.6	1870.11	14.7274	10.6498	4.07759	25.4289	34.328	56.9633	30.1229	0.720046	2.73261	2.01257
Saavedra-Pellitero et al. (2010)	-33.7998	-72.2748	1385	9.9	1790.34	14.7477	10.6501	4.09756	25.5304	34.3653	87.9515	29.9281	0.71192	2.71455	2.00263
Saavedra-Pellitero et al. (2010)	-33.7997	-72.1603	863	13.4	1845.82	14.7337	10.6495	4.08416	25.4597	34.3394	67.0839	30.1269	0.717575	2.73267	2.0151
Boeckel (2003)	-33.4992	-24.024	4381	36.6	352.343	19.0124	15.3495	3.66287	36.1379	31.8729	2642.49	3.79836	0.148385	0.370149	0.221764
Hiramatsu and de Deckker (1997b)	-33.32	166.32		28.0769	540.674	19.3498	16.2823	3.06744	50.7531	34.1141	1042.75	5.59354	0.270962	0.491276	-0.220314
Hiramatsu and de Deckker (1997b)	-33.3	165.02		22.6744	529.132	19.5883	16.4606	3.12772	51.0298	33.9549	1146.25	5.3524	0.259232	0.478957	-0.219725
Hiramatsu and de Deckker (1997b)	-33.23	161.37		43.0279	544.007	20.2958	16.8917	3.40414	53.5381	34.1976	608.808	4.76764	0.222991	0.430282	-0.207291
Tangunan et al. (2017)	-33.1683	31.2467	3781	33.9109	557.337	22.0762	17.9215	4.15468		33.774	503.549	5.57721	0.243403	0.382611	0.139208
Hiramatsu and de Deckker (1997b)	-33.14	168.44		9.66469	579.763	19.1246	16.0916	3.03304	52.8643	34.8792	800.199	6.00782	0.277619	0.498526	-0.220907
Boeckel (2003)	-32.5	-41.4317	4352	54.1	429.139	20.2161	16.4764	3.73967	23.9089	32.1979	1716.5	3.02294	0.103095	0.301026	0.197931
Beaufort (1997)	-32.4	50.47		82.001	380.929	20.3679	16.0285	4.33943	25.0799	34.8343	1754.99	2.95509	0.22605	0.467554	0.241503
Saavedra-Pellitero et al. (2010)	-32.2795	-71.9522	1591	12.9	1499.09	15.2706	10.7654	4.50522	22.3761	34.1501	85.1691	27.1508	0.677215	2.52549	1.84827
Saavedra-Pellitero et al. (2010)	-31.975	-71.6723	398	15.3	1523.47	15.3342	10.807	4.52718	21.6989	34.1443	30.6784	26.6287	0.660658	2.48575	1.8251
Saavedra-Pellitero et al. (2010)	-31.9748	-71.9312	2289	10.6	1456.81	15.346	10.8055	4.54058	22.1185	34.0879	82.1174	26.5808	0.660077	2.48156	1.82148
Saavedra-Pellitero et al. (2010)	-31.9658	-71.6255	183	6.7	1528.65	15.3343	10.8088	4.52551	21.617	34.1505	20.9678	26.6262	0.660247	2.48555	1.82531
Boeckel (2003)	-31.95	-24.2483	4335	43.4	313.41	20.08	15.9161	4.16398	36.0221	33.7552	2550.43	2.74055	0.123434	0.314168	0.190733
Boeckel (2003)	-31.785	15.5	1510	10.8	1168.25	17.2378	12.4521	4.7857	26.3236	38.4266	469.122	12.3675	0.513463	1.1276	0.614138
Boeckel (2003)	-31.7577	-48.1488	3013	64.6	512.171	21.3661	17.9011	3.46492	39.3932	33.1045	527.506	3.76328	0.214777	0.340645	0.125868
Boeckel (2003)	-31.615	-19.76	4204	25.8	287.042	20.191	15.958	4.233	32.6482	34.6659	2077.87	2.44601	0.152506	0.342666	0.19016
Boeckel (2003)	-31.5187	-48.8183	2499	58.9	643.119	21.414	18.0559	3.35802	41.741	33.3343	383.418	3.81408	0.255839	0.354457	0.0986175
Boeckel (2003)	-31.5133	-29.0983	2899	39.6	325.997	20.3962	16.2048	4.19141	34.9486	33.2927	2281.43	2.52155	0.0964672	0.281547	0.185079
Saavedra-Pellitero et al. (2010)	-31.4857	-72.0002	3086	23.5	1357.56	15.4546	10.8823	4.57229	22.2679	34.114	80.237	26.0111	0.631464	2.42839	1.79693
Boeckel (2003)	-31.4467	15.2967	1373	12.6	1130.29	17.2561	12.4569	4.79919	25.6746	38.6551	469.721	12.2924	0.502773	1.12224	0.619468
Beaufort (1997)	-31.22	61.55		76.12	287.85	20.3884	15.2283	5.16015	33.0027	35.3471	2335.27	3.44561	0.160988	0.448454	0.287467
Saavedra-Pellitero et al. (2010)	-31.1797	-71.75	481	18.5	1354.73	15.4706	10.9352	4.53538	21.8754	34.2316	16.9481	25.6685	0.614641	2.40126	1.78662
Saavedra-Pellitero et al. (2010)	-31.1603	-71.9687	1961	12.6	1308.63	15.4892	10.9343	4.5549	22.3934	34.2287	60.2933	25.6421	0.611715	2.3947	1.78298
Saavedra-Pellitero et al. (2010)	-31.089	-71.7498	301	15.7	1335.99	15.4798	10.9503	4.5295	22.0114	34.2697	18.4459	25.5841	0.609295	2.39913	1.78984
Boeckel (2003)	-31.085	11.74	4312	11.6	558.485	18.3171	14.5808	3.73634	40.6017	37.6641	1043.96	5.10092	0.297942	0.610738	0.312796
Boeckel (2003)	-31.0533	-16.33	3470	22.1	271.281	20.3349	15.9684	4.3665	29.2896	35.2516	1722.65	2.31842	0.169253	0.354604	0.185351
Hiramatsu and de Deckker (1997b)	-31.04	179.02		39.8077	427.715	20.0999	16.3802	3.7198	57.8605	35.2791	724.116
Boeckel (2003)	-30.75	-13.1967	2534	18.2	268.817	20.3652	15.9107	4.45452	23.6138	36.2589	1584.88	2.08473	0.181221	0.33791	0.15669
Boeckel (2003)	-30.27	3.26167	1007	0	378.81	19.2844	15.6484	3.63602	27.3901	37.3153	2416.19	3.14985	0.236521	0.48802	0.251499
Boeckel (2003)	-30.207	-46.5557	2430	41.1	431.086	22.1063	17.8564	4.24993	31.9235	33.7406	568.494	3.51326	0.153975	0.291087	0.137113
Saavedra-Pellitero et al. (2010)	-30.2003	-71.9832	3267	13.8	1398.36	15.5383	11.0818	4.45654	23.6211	34.7824	68.0471	24.8462	0.57425	2.37729	1.80304
Boeckel (2003)	-30.1633	-8.515	3970	17.6	265.021	20.4009	16.0109	4.38999	24.0386	37.2264	1875.38	2.12488	0.184629	0.335668	0.151039
Saavedra-Pellitero et al. (2010)	-30.1332	-71.8695	2733	16.6	1459.64	15.5174	11.1001	4.41732	23.5173	34.85	52.0332	24.7835	0.575343	2.39139	1.81604
Boeckel (2003)	-29.9717	8.04167	5102	0	469.091	18.8828	15.242	3.64083	41.6337	37.3556	1522.02	2.97762	0.241491	0.499175	0.257684
Boeckel (2003)	-29.8383	2.40667	2887	1.7	361.221	19.4538	15.6899	3.76391	26.5278	37.5741	2533.35	3.29136	0.22705	0.48887	0.26182
Saavedra-Pellitero et al. (2010)	-29.7167	-72.1665	3189	19	1372.5	15.6226	11.1572	4.46539	24.9403	34.873	157.985	24.4119	0.556147	2.38714	1.83099
Saavedra-Pellitero et al. (2010)	-29.6667	-71.6758	1432	13	1581.92	15.4956	11.1781	4.31754	23.7769	35.2318	67.6391	24.48	0.568993	2.43727	1.86828
Boeckel (2003)	-29.4483	11.75	3971	1	616.739	18.2509	14.0689	4.18191	38.0607	38.7846	824.385	6.93203	0.313528	0.711585	0.398057
Saavedra-Pellitero et al. (2010)	-29.3763	-71.6425	635	23.1	1513.86	15.5535	11.219	4.33446	24.3074	35.4746	47.2057	24.3132	0.557762	2.45828	1.90051
Beaufort (1997)	-29.31	33.15	2060	61.5	515.22	23.8394	18.4175	5.42185	30.7294	36.505	224.354	5.71846	0.216659	0.474013	0.257354
Boeckel (2003)	-29.175	13.0883	3079	11.9	829.577	17.7423	13.1815	4.56079	30.7795	39.5007	568.894	10.4504	0.395395	0.948349	0.552955
Hiramatsu and de Deckker (1997b)	-29.15	161.53		37.7953	430.508	21.9332	18.8764	3.05678	66.6553	37.509	728.856	3.37296	0.196318	0.360966	-0.164648
Boeckel (2003)	-29.1117	-45.2233	3498	65.8	382.315	22.5227	17.9718	4.55089	29.4227	34.3832	689.641	3.05296	0.136534	0.284095	0.147561
Boeckel (2003)	-29	13.8283	2011	12.1	1123.08	17.4058	12.54	4.86581	27.1349	39.9618	426.31	12.7927	0.436294	1.11127	0.674972
Boeckel (2003)	-28.7083	15.21	167	0	2336.63	16.8123	11.2529	5.55936	23.0708	40.1567	178.987	17.1882	0.474897	1.39962	0.924721
Hiramatsu and de Deckker (1997b)	-28.45	172.36		29.8805	386.527	21.4817	17.9889	3.49289	59.7308	37.2423	856.409	3.59237	0.178555	0.373731	-0.195176
Saavedra-Pellitero et al. (2010)	-28.4168	-71.33	476	9.6	1419.83	15.8086	11.3648	4.44383	26.4331	35.5292	17.7816	23.9518	0.520877	2.51746	1.99658
Saavedra-Pellitero et al. (2010)	-28.4162	-71.613	2080	10.6	1337.33	15.8683	11.3656	4.50268	26.5585	35.3583	66.9078	23.7647	0.517452	2.48572	1.96827
Saavedra-Pellitero et al. (2010)	-28.3837	-71.4712	1462	16.7	1374.32	15.8533	11.3684	4.48485	26.5734	35.4656	44.2717	23.807	0.517681	2.4989	1.98122
Saavedra-Pellitero et al. (2010)	-28.3833	-71.5017	1650	16.7	1365.32	15.8598	11.3686	4.49125	26.5871	35.4492	49.6203	23.7871	0.517309	2.49551	1.9782
Boeckel (2003)	-27.955	14.005	1481	16.4	1255.69	17.1084	12.2267	4.88167	26.3402	40.2773	281.94	14.7696	0.439164	1.26453	0.825367
Boeckel (2003)	-27.9517	14.005	1488	8	1256.09	17.1069	12.2266	4.88024	26.3449	40.278	281.592	14.7732	0.439106	1.26491	0.825807
Boeckel (2003)	-27.9117	-45.87	2513	42.4	402.764	23.0109	18.0958	4.91504	23.5403	34.8372	490.058	3.60193	0.163377	0.348045	0.184668
Saavedra-Pellitero et al. (2010)	-27.2855	-71.0512	557	13.1	1493.22	16.3496	11.4706	4.87901	26.3068	34.4351	20.1784	22.9288	0.496899	2.46396	1.96706
Hiramatsu and de Deckker (1997b)	-27.23	165.2		41.1881	377.659	22.3926	19.1318	3.26079	61.8392	38.5487	650.147	3.1558	0.183615	0.365175	-0.18156
Boeckel (2003)	-26.7917	13.4533	1315	4.8	1349.09	16.7856	12.3472	4.43846	27.6612	40.7995	301.406	15.7353	0.410346	1.33677	0.926421
Boeckel (2003)	-26.6703	-46.4407	473	47.2	519.281	23.2691	18.1913	5.07782	16.9791	35.4339	396.918	4.02793	0.210359	0.405696	0.195337
Boeckel (2003)	-26.5483	5.01667	2395	3.6	416.679	19.6607	15.2578	4.40293	39.932	38.6874	1825.62	4.28849	0.264893	0.572717	0.307823
Boeckel (2003)	-26.4767	11.6367	4097	0	859.69	17.7548	13.2706	4.48426	33.3488	40.7079	620.184	11.4074	0.365437	1.00352	0.638081
Boeckel (2003)	-26.1383	8.92667	4766	2.4	582.552	18.9327	14.3032	4.62953	43.9887	39.5546	1103.93	6.57494	0.29127	0.718289	0.427019
Saavedra-Pellitero et al. (2010)	-26.0002	-70.9998	1996	12.5	1469.88	17.0529	11.5921	5.46081	25.706	34.6113	60.1869	23.2675	0.543584	2.4646	1.92102
Hiramatsu and de Deckker (1997b)	-26	179.44		48.3932	287.505						853.035
Hiramatsu and de Deckker (1997b)	-26	169.12		31.1024	368.089	22.8162	19.3194	3.49674	56.4278	38.1577	681.416	2.77856	0.169276	0.340133	-0.170858
Saavedra-Pellitero et al. (2010)	-25.9998	-70.8403	673	18.9	1560.92	17.0517	11.5934	5.45829	25.632	34.7624	35.8667	23.2663	0.544998	2.46582	1.92082
Saavedra-Pellitero et al. (2010)	-25.9997	-70.8092	460	13.5	1578.67	17.0516	11.5937	5.45793	25.6176	34.7828	31.3199	23.266	0.545273	2.46605	1.92078
Boeckel (2003)	-25.905	-35.64	4182	68.3	288.965	23.7121	18.8152	4.89691	35.7769	37.3521	1248.77	1.71871	0.0860966	0.240402	0.154305
Hiramatsu and de Deckker (1997b)	-25.53	157.52		47.4545	347.448	23.6295	20.1823	3.44726	56.1823	39.7232	765.154	2.94709	0.14988	0.322318	-0.172439
Boeckel (2003)	-25.5233	13.19	1379	0	1803.96	16.4473	12.2307	4.21662	28.0123	41.1536	304.198	18.125	0.386932	1.48231	1.09538
Boeckel (2003)	-25.4667	13.0833	1793	9.3	1743.72	16.5125	12.2775	4.23501	28.165	41.1633	322.132	17.9239	0.385495	1.46287	1.07737
Boeckel (2003)	-25.3933	11.5267	4003	1.4	1004.84	17.6288	13.0794	4.54938	31.8239	40.9174	593.991	13.179	0.369313	1.12085	0.751534
Boeckel (2003)	-25.32	-38.0067	3988	61.4	295.874	24.079	19.2338	4.84512	36.4459	37.4628	851.365	1.79899	0.101252	0.242717	0.141466
Boeckel (2003)	-25.25	12.0233	3505	2.6	1208.88	17.2563	12.808	4.44833	30.1267	41.1369	497.078	14.9261	0.37488	1.23722	0.862336
Boeckel (2003)	-25.0683	12.6683	2516	1.2	1613.98	16.7737	12.4397	4.33397	28.5357	41.2246	371.761	17.4175	0.383964	1.41356	1.0296
Boeckel (2003)	-25.045	5.49833	2241	2.2	437.692	19.7707	15.0572	4.71352	44.6809	38.9027	1645.2	5.30122	0.279575	0.630498	0.350922
Boeckel (2003)	-24.995	12.8717	1995	12.2	1780.25	16.6221	12.3234	4.29877	27.965	41.1765	331.411	18.246	0.38672	1.47119	1.08447
Boeckel (2003)	-24.945	6.725	2007	9.3	500.239	19.5538	14.7482	4.80566	47.0686	39.2803	1434.07	5.79127	0.287208	0.680224	0.393015
Boeckel (2003)	-24.925	6.78833	2263	3.4	504.073	19.5432	14.7297	4.81348	47.0075	39.3068	1421.85	5.83365	0.28799	0.683867	0.395877
Boeckel (2003)	-24.895	13.16	1316	17.8	2030.19	16.4135	12.1654	4.24811	27.1367	41.0954	274.571	19.4137	0.390138	1.55328	1.16314
Boeckel (2003)	-24.8367	6.845	2761	13.2	509.601	19.5409	14.7035	4.83745	46.9875	39.3416	1408.74	5.93552	0.289703	0.691352	0.401649
Boeckel (2003)	-24.8333	13.35	855	4.8	2277.49	16.2797	12.0751	4.20467	26.5482	41.0168	237.44	20.1596	0.392063	1.60869	1.21662
Shokati et al. (1999)	-24.69	7.24	3210	0.178891	535.833	19.4748	14.5679	4.90683		39.4951	1332.28	6.43094	0.298129	0.724559	0.426431
Boeckel (2003)	-24.5983	6.855	2593	0.7	517.17	19.5636	14.6642	4.89942	47.0966	39.3699	1385.56	6.23457	0.29319	0.710976	0.417786
Boeckel (2003)	-24.5317	7.69667	4427	0.2	567.939	19.3716	14.4064	4.96528	45.8563	39.6248	1244.54	7.06873	0.30573	0.765332	0.459602
Hiramatsu and de Deckker (1997b)	-24.53	163.3		69.7813	318.033	23.5235	19.9466	3.57689	55.8446	39.8702	680.54	2.59226	0.180209	0.317875	-0.137665
Boeckel (2003)	-24.4917	7.11333	2971	9	534.957	19.5204	14.5738	4.94658	46.7506	39.4657	1334.03	6.5684	0.297394	0.733703	0.436309
Boeckel (2003)	-24.485	7.43833	3750	20.4	554.386	19.4486	14.4757	4.97295	46.2468	39.5626	1283.84	6.88672	0.301436	0.753895	0.452459
Boeckel (2003)	-24.475	7.53	4096	7.4	560.16	19.4236	14.4467	4.97693	46.1033	39.5893	1268.87	6.98758	0.303462	0.760311	0.456849
Hiramatsu and de Deckker (1997b)	-24.46	-179.41		75	276.701	23.6896	19.7196	3.97003	48.7792	37.5708	715.237	2.5105	0.130214	0.33173	-0.201516
Toledo et al. (2007)	-24.43	-42.28	1682	48.6897	374.203	23.8611	18.2814	5.57969		38.2962	290.877	3.9334	0.168087	0.367765	0.199678
Boeckel (2003)	-24.3317	8.25	4669	3.4	612.424	19.2294	14.2026	5.0268	43.8774	39.8593	1138.94	7.93361	0.321334	0.819739	0.498405
Boeckel (2003)	-24.3117	12.9983	1305	1.1	2103.8	16.561	12.2	4.36101	26.2183	40.8564	271.373	19.7367	0.400533	1.55476	1.15423
Boeckel (2003)	-24.1833	-12.0217	3486	24.4	199.007	22.6229	18.0126	4.61031	25.3285	41.0849	1865.6	1.24498	0.206456	0.314432	0.107976
Boeckel (2003)	-24.1433	-14.0433	3291	23.7	194.275	22.8888	18.2125	4.67628	20.9305	41.1154	2085.49	0.92488	0.191327	0.294451	0.103124
Hiramatsu and de Deckker (1997b)	-24.08	159.03		58.2231	319.283	23.8822	20.3522	3.53006	53.6476	40.5202	745.829	2.78672	0.160232	0.313906	-0.153674
Beaufort (1997)	-24.06	59.55		69.155	276.318	24.4907	19.8443	4.64639	43.4918	40.9804	767.276	2.02954	0.142757	0.327315	0.184558
Boeckel (2003)	-24.0333	5.30667	2266	1.7	449.529	19.9322	14.9914	4.94084	45.6798	39.0982	1577.39	6.24775	0.288272	0.686148	0.397876
Saavedra-Pellitero et al. (2010)	-24.0332	-70.8237	2508	39	1521.68	18.1289	12.0293	6.0996	18.4083	36.27	54.9155	23.3921	0.689952	2.5227	1.83275
Saavedra-Pellitero et al. (2010)	-23.9997	-70.832	1395	36.6	1528.56	18.1418	12.0374	6.10446	18.2666	36.2153	55.9322	23.4222	0.690566	2.52486	1.83429
Boeckel (2003)	-23.8883	14.3317	97	0	3734.03	16.1211	11.7532	4.36788	23.2481	40.0531	27.1759	23.3805		1.8151	1.8151
Boeckel (2003)	-23.825	-16.2583	3841	33.7	188.734	23.2429	18.529	4.71388	22.9728	41.2872	2326.67	0.752425	0.170086	0.283572	0.113487
Boeckel (2003)	-23.5883	10.7583	3837	6.8	1000.13	18.0935	13.1619	4.93166	30.6284	41.006	669.421	14.3495	0.412731	1.19692	0.784186
Boeckel (2003)	-23.4317	11.6983	2987	0.736648	1359.02	17.4824	12.7597	4.72268		41.0721	497.152	17.2888	0.525537	1.38374	0.858201
Baumann et al. (2005)	-23.4317	11.6983	2987	0.7	1359.05	17.4823	12.7597	4.72267		41.0721	497.146	17.2889	0.52554	1.38375	0.858208
Boeckel (2003)	-23.43	11.7033	2987	0.3	1361.98	17.479	12.7575	4.72143	27.8463	41.0691	496.23	17.3059	0.423087	1.38484	0.961754
Boeckel (2003)	-23.3167	12.3717	1980	2.2	1777.76	17.0348	12.4759	4.55887	26.3609	40.6404	374.017	19.3134	0.421504	1.51948	1.09798
Boeckel (2003)	-23.3167	12.3783	1964	5	1783.95	17.0308	12.4731	4.55766	26.351	40.6364	372.823	19.3311	0.421486	1.52069	1.0992
Boeckel (2003)	-23.255	12.8033	1007	3.4	2192.15	16.783	12.2985	4.4845	25.6799	40.2977	294.781	20.5443	0.420447	1.6037	1.18326
Boeckel (2003)	-23.22	13.015	597	0	2397.5	16.6611	12.2134	4.44776	25.386	40.1236	255.809	21.1426	0.420017	1.64483	1.22481
Boeckel (2003)	-23.1367	13.5417	200	5.6	3036.93	16.3608	12.0979	4.26285	24.9571	39.7112	159.049	22.015	0.419178	1.70824	1.28906
Saavedra-Pellitero et al. (2010)	-22.8672	-70.4898	312	23.6	2147.24	18.4352	12.3052	6.13005	14.6514	36.8839	28.0109	25.2225	0.738656	2.58907	1.85041
Saavedra-Pellitero et al. (2010)	-22.867	-70.5413	889	22.8	2082.08	18.4393	12.2999	6.13939	14.6971	36.8535	28.5007	25.1339	0.737214	2.58796	1.85074
Saavedra-Pellitero et al. (2010)	-22.8417	-70.5802	1006	7.1	2022.2	18.4463	12.2978	6.14852	14.7022	36.8629	35.2554	25.0389	0.737374	2.58768	1.85031
Saavedra-Pellitero et al. (2010)	-22.8003	-70.6118	1351	58.6	1965.3	18.4555	12.2977	6.15772	14.6816	36.9	44.8997	24.9388	0.738536	2.58794	1.8494
Boeckel (2003)	-22.725	12.605	1323	0.9	2166.29	16.9599	12.4325	4.5274	25.3756	40.1593	301.771	20.8773	0.4215	1.63404	1.21254
Boeckel (2003)	-22.3617	12.2017	1972	11.2	1951.78	17.2352	12.614	4.62113	25.0087	40.3449	331.984	20.601	0.42024	1.61568	1.19544
Boeckel (2003)	-22.0933	-38.0217	3482	53.5	284.879	25.2815	20.6421	4.63941	34.2252	39.9379	508.53	2.11421	0.129015	0.300198	0.171184
Boeckel (2003)	-21.63	12.1967	1355	0.8	2349.7	17.3158	12.7057	4.61011	24.0977	40.1199	258.018	22.0524	0.414971	1.71194	1.29697
Boeckel (2003)	-21.4833	11.255	2709	1.1	1747.81	17.8975	12.9401	4.95738	26.4565	40.7176	397.28	20.2671	0.41058	1.57366	1.16308
Hiramatsu and de Deckker (1997b)	-21.41	172.14		75.5424	277.369	25.1397	21.1281	4.01161	46.725	38.8795	438.04	1.95511	0.141661	0.293513	-0.151852
Hiramatsu and de Deckker (1997b)	-21.41	167.23		75.6238	338.397	25.1725	21.4525	3.71999	48.0047	38.5306	49.7684	1.78313	0.127333	0.273633	-0.146301
Saavedra-Pellitero et al. (2010)	-21.359	-81.436	1323	19.1	383.429	19.6583	14.1632	5.4951	34.2019	38.4746	1004.8	10.6519	0.396727	1.27987	0.883144
Heck et al. (2004)	-21.0761	153.066	343	61	355.676	25.4266	21.8034	3.62329	39.8325	41.2794	162.446	4.17035	0.138063	0.380255	0.242191
Heck et al. (2004)	-20.9503	152.717	327	73	378.619	25.4644	21.8312	3.63318	40.8399	41.5158	225.852	4.21015	0.137997	0.369104	0.231107
Saavedra-Pellitero et al. (2010)	-20.878	-81.499	2480	9.2	394.578	19.7347	14.1878	5.54688	33.9996	38.4276	1095.35	11.2443	0.398867	1.32534	0.926472
Heck et al. (2004)	-20.7929	152.274	320	47	396.45	25.5145	21.8583	3.65626	40.913	41.7662	301.402	4.27261	0.136794	0.356981	0.220187
Boeckel (2003)	-20.6617	11.4	1313	3.4	2200.94	17.8644	12.9332	4.9312	25.4503	40.5407	307.794	22.5411	0.409305	1.70067	1.29136
Boeckel (2003)	-20.615	-37.1033	2113	32.3	281.528	25.7365	20.9187	4.81778	35.1765	41.3731	504.485	1.88212	0.114131	0.321521	0.207389
Beaufort (1997)	-20.27	36.49	2061	53	529.329	26.3654	18.6984	7.66706	32.1434	43.1437	240.588	8.46173	0.156724	0.796782	0.640058
Hiramatsu and de Deckker (1997b)	-20.24	-176.46		81.7476	264.35	25.8581	21.7611	4.09695	48.6389	38.6983	250.76	1.38434	0.133467	0.263438	-0.129971
Cepek (2000)	-20.104	9.18583	2209	17.5005	1349.66	19.1057	13.2779	5.82784	30.9825	41.1715	571.945	19.3965	0.412472	1.49501	1.08254
Leonhardt et al. (2013)	-20.1	-39	1774	30	405.734	25.823	20.2353	5.58768		41.0442	164.408	2.65863	0.11569	0.373532	0.257842
Boeckel (2003)	-19.835	10.7717	1214	4	2237.46	18.1973	13.023	5.17432	25.8435	40.759	325.189	23.4226	0.414931	1.70626	1.29133
Boeckel (2003)	-19.695	10.655	1234	1.1	2233.47	18.272	13.0355	5.23645	25.8656	40.8389	321.034	23.5789	0.416256	1.70653	1.29027
Boeckel (2003)	-19.5617	11.175	980	11	2615.78	17.9713	12.9642	5.00704	24.4097	40.6887	241.796	24.9086	0.416115	1.78683	1.37071
Boeckel (2003)	-19.5	11.3817	647	11.3	2770.62	17.8705	12.9364	4.93403	23.8726	40.6173	209.11	25.4549	0.416188	1.81879	1.40261
Boeckel (2003)	-19.4067	11.6117	399	0	2953.3	17.7675	12.9058	4.8617	23.285	40.5391	165.942	26.1228	0.416325	1.85603	1.4397
Boeckel (2003)	-19.4033	-9.45833	3166	30.9	265.117	22.6232	17.7539	4.86927	35.7666	42.6115	866.895	4.46552	0.2317	0.466848	0.235149
Boeckel (2003)	-19.37	-12.67	3227	25.9	229.299	23.1199	18.4582	4.66178	36.6136	43.2882	1311.44	3.01201	0.225241	0.440389	0.215148
Boeckel (2003)	-19.125	-9.72	3941	20.3	267.161	22.6808	17.7464	4.93441	35.649	42.7538	865.5	4.64158	0.231058	0.474987	0.243929
Boeckel (2003)	-19.0517	-16.6133	3660	35.2	192.195	23.8035	19.318	4.48548	39.0868	43.6748	1870.28	2.03546	0.197139	0.419024	0.221885
Boeckel (2003)	-19.045	-10.6833	3411	20.7	257.567	22.8349	17.9511	4.88378	35.4865	42.9883	988.381	4.18626	0.230337	0.468651	0.238314
Boeckel (2003)	-18.955	11.0567	1204	3.1	2746.8	18.1034	13.005	5.09837	23.6046	40.8653	186.12	26.2603	0.419307	1.81392	1.39461
Beaufort (1997)	-18.4	58.24	3869	54.001	231.948	25.8246	21.4144	4.41026	34.3007	43.2045	306.23	4.8059	0.199684	0.441111	0.241427
Hiramatsu and de Deckker (1997b)	-18.35	-176.45		76.0396	221.251	26.7936	22.6005	4.19311	48.0154	39.3055	314.122	1.53537	0.149218	0.293683	-0.144464
Hiramatsu and de Deckker (1997b)	-18.12	151.27		83.3948	236.947	26.3905	22.2578	4.13269	50.9975	42.9294	299.591	4.42364	0.156794	0.379873	-0.223078
Saavedra-Pellitero et al. (2010)	-18.085	-79.04	2937	12.8	556.716	19.9001	13.0699	6.8302	27.5816	37.5433	789.666	18.0804	0.520078	2.07998	1.5599
Hiramatsu and de Deckker (1997b)	-18.07	147.37		74.7535	386.729	26.6258	22.4763	4.14952	52.9547	42.5388	168.485	3.58026	0.118724	0.365999	-0.247275
Beaufort (1997)	-17.53	38.4	1934	41	621.92	26.8843	18.8153	8.06899	24.4901	44.7659	57.1688	9.83347	0.171266	0.900155	0.72889
Boeckel (2003)	-17.4517	11.0167	1769	12.5	2645.66	18.785	13.0947	5.69021	21.7827	41.1664	119.332	28.6733		1.84892	1.84892
Beaufort (1997)	-17.27	58.55	3869	55.826	251.995	26.063	21.3022	4.76084	33.1966	43.5404	513.235	6.74295	0.216927	0.519134	0.302207
Hiramatsu and de Deckker (1997b)	-17.24	176.41		79.8817	241.081	27.3247	22.9167	4.40801	50.0544	40.7333	115.465	1.93353	0.109961	0.336204	-0.226243
Beaufort (1997)	-17.22	60.24	3881	77.779	241.567	25.9944	21.2279	4.76651	32.8856	43.3146	665.723	7.70027	0.224901	0.488395	0.263495
Boeckel (2003)	-17.1433	-13.9867	2972	14.3	240.535	23.5353	18.3457	5.18958	42.7847	43.7211	1386.98	4.45459	0.210067	0.526665	0.316598
Hiramatsu and de Deckker (1997b)	-17.09	-175.54		59.2885	186.902	27.3794	23.1892	4.19026	48.6177	39.9398	254.202	1.90561	0.169187	0.332197	-0.16301
Saavedra-Pellitero et al. (2010)	-17.035	-78.109	2930	20.5	691.343	19.7599	12.8941	6.86581	23.9591	38.3618	546.179	19.5235	0.665716	2.32531	1.65959
Hiramatsu and de Deckker (1997b)	-16.33	146.24		63.9376	394.871	26.5588	22.488	4.07081	57.1869	42.5567	105.769	2.75539	0.121822	0.420783	-0.298961
Saavedra-Pellitero et al. (2010)	-16.134	-76.977	2588	42.3	1011.34	19.2714	12.8125	6.45883	18.7528	39.1225	304.808	20.0317	0.807134	2.5138	1.70667
Saavedra-Pellitero et al. (2010)	-16.127	-77.098	2575	36	983.979	19.3079	12.8223	6.48563	19.1793	39.0809	316.622	20.0268	0.800628	2.5038	1.70317
Boeckel (2003)	-15.8133	-5.74833	1231	22.1	407.225	22.4637	15.2439	7.21978	39.2948	42.3316	16.9904	15.5477	0.232066	0.937788	0.705723
Boeckel (2003)	-15.675	-9.45667	3785	34.5	324.944	23.0513	16.4177	6.6336	39.7877	43.225	611.473	10.7844	0.210773	0.722675	0.511901
Hiramatsu and de Deckker (1997b)	-15.55	146.51		71.6832	304.973	26.6167	22.4896	4.12719	55.5864	42.779	192.565	2.53963	0.126763	0.446796	-0.320033
Boeckel (2003)	-15.5383	-17.07	4024	38.1	210.979	24.3168	18.9261	5.3907	45.0313	44.6869	1289.36	4.48717	0.185034	0.540834	0.355801
Boeckel (2003)	-15.5333	-14.885	3524	23.3	235.666	23.96	18.1472	5.81283	42.9806	44.2068	1219.07	5.7539	0.194016	0.593201	0.399185
Boeckel (2003)	-15.5333	-12.7033	2914	21.8	266.329	23.5996	17.4079	6.19168	37.505	43.9059	1149.75	7.5033	0.20251	0.64289	0.440381
Boeckel (2003)	-15.53	-11.5783	3116	24.6	283.853	23.4186	17.0422	6.37641	36.5465	43.711	963.741	8.62145	0.205892	0.670829	0.464937
Boeckel (2003)	-15.5283	-10.7283	3605	33.4	298.519	23.283	16.7677	6.51531	37.5317	43.5362	823.339	9.55621	0.207782	0.694776	0.486995
Boeckel (2003)	-15.3533	-18.6867	4587	54.2	196.812	24.5894	19.4087	5.1807	48.7567	45.2324	1366.65	4.01774	0.178342	0.505667	0.327325
Boeckel (2003)	-15.1267	-9.08833	3382	20.9	329.783	23.1087	16.0426	7.06609	42.8474	43.1619	565.752	12.5017	0.206333	0.805903	0.59957
Hiramatsu and de Deckker (1997b)	-14.57	147.55		75	255.469	26.839	22.3294	4.50962	52.9426	42.7142	330.497	3.19664	0.142392	0.479508	-0.337116
Beaufort (1997)	-14.15	62.51	3820	54.37	260.288	26.6974	19.306	7.39138	28.9198	43.3254	977.961	10.1546	0.258125	0.736568	0.478442
Hiramatsu and de Deckker (1997b)	-14.14	-177.36		79.8548	152.99	28.394	24.1749	4.21914	56.6153	40.247	106.402	3.63403	0.199432	0.51565	-0.316218
Boeckel (2003)	-13.8833	-13.815	3041	31.4	239.122	24.1806	17.124	7.05655	41.1939	44.3205	942.999	9.16545	0.184296	0.739169	0.554873
Saavedra-Pellitero et al. (2010)	-13.48	-76.89	448	22.5	3788.51	18.438	12.981	5.45702	15.5229	41.4051	90.2548	20.6059	0.946923	2.61208	1.66516
Hiramatsu and de Deckker (1997b)	-13.31	146.53		91.2	276.121	26.9217	21.9647	4.95695	48.5986	42.7108	331.196	3.48754	0.156393	0.527586	-0.371193
Beaufort (1997)	-13.18	46.58	3243	60.001	337.845	27.4318	20.7861	6.64562	24.1422	44.8201	217.277	8.4105	0.178895	0.718383	0.539488
Beaufort (1997)	-13.11	41.24	2350	59.001	303.882	27.2613	21.5353	5.72606	28.4655	43.7862	105.938	7.78841	0.159726	0.6387	0.478974
Boeckel (2003)	-12.8467	-24.7583	5045	0	169.743	25.8878	20.0867	5.80104	54.9864	46.4929	1504.05	4.60034	0.130825	0.508466	0.377641
Beaufort (1997)	-12.59	41.36	3540	64.001	304.931	27.2178	21.4919	5.72585	28.3998	43.7249	117.353	7.9587	0.161532	0.650167	0.488635
Hiramatsu and de Deckker (1997b)	-12.59	174.01		88.4462	158.146	28.6507	23.9967	4.65405	55.0839	40.4658	829.389	4.19723	0.217223	0.571357	-0.354134
Hiramatsu and de Deckker (1997b)	-12.53	176.39		86.8979	153.383	28.6706	24.1271	4.54352	56.9017	40.4604	98.6671	4.24545	0.206898	0.589346	-0.382448
Hiramatsu and de Deckker (1997b)	-12.25	153.21		77.2643	270.792	27.8333	22.5212	5.31203	44.7775	42.0996	113.249	7.68245	0.191248	0.604415	-0.413167
Climap Project Members (1997)	-11.6	-15.57	3457	0	232.304	25.0515	16.6595	8.39201	45.6398	45.2003	594.596	11.3886	0.156383	0.890336	0.733953
Beaufort (1997)	-11.52	112.4	3494	47.163	336.46	27.9728	18.2478	9.72505	30.4507	44.7608	483.432	17.3815	0.127228	1.15733	1.0301
Hiramatsu and de Deckker (1997b)	-11.46	148.06		81.6602	289.798	27.3219	21.6963	5.62564	43.2122	42.5989	205.582	5.38897	0.202865	0.648481	-0.445616
Beaufort (1997)	-11.3	41.51	2151	59.001	317.535	27.129	20.5482	6.58086	28.462	44.0401	154.221	9.17233	0.173658	0.719515	0.545857
Hiramatsu and de Deckker (1997b)	-11.07	150.18		71.5116	389.433	27.6428	21.8447	5.79811	41.7618	41.9045	58.7305	6.19258	0.215996	0.682552	-0.466556
Beaufort (1997)	-11.01	54.3	4597	80.001	300.427	27.0759	16.5355	10.5404	26.4287	43.9155	364.032	16.9794	0.232946	1.24901	1.01606
Beaufort (1997)	-10.53	47.37	4005	50.001	325.552	27.0495	18.0826	8.9669	25.4935	45.5014	130.021	11.2803	0.199898	1.03476	0.834867
Hiramatsu and de Deckker (1997b)	-10.27	145.25		80.2372	383.485	27.2742	21.5707	5.70359	24.8763	42.0186	287.365	4.97673	0.213959	0.590222	-0.376263
Boeckel (2003)	-10.17	12.6867	1300	50	1725.78	24.3043	14.508	9.79627	7.89647	44.4522	102.667	24.9238	0.27622	1.73784	1.46162
Takahashi and Okada (2001)	-9.5	151.51	2210	50.5	333.6	28.378	22.2016	6.17646		39.4963	75.4032	7.32436	0.20558	0.644139	0.438559
Hiramatsu and de Deckker (1997b)	-9.49	145.23		68.8363	498.153	27.3902	21.6586	5.73153	20.469	42.0996	221.572	5.26239	0.234548	0.598399	-0.363852
Beaufort (1997)	-9.33	52.31	3726	57.873	344.927	27.1633	15.3949	11.7685	26.2502	44.2755	361.274	17.3054	0.233294	1.33463	1.10134
Beaufort (1997)	-9.32	52.28	3975	45.001	345.364	27.1633	15.3916	11.7717	26.2406	44.2782	360.621	17.2883	0.233216	1.33451	1.10129
Beaufort (1997)	-9.3	52.26	4148	66.021	345.749	27.165	15.3799	11.7851	26.2402	44.2794	358.194	17.2898	0.23315	1.335	1.10185
Beaufort (1997)	-9.29	52.23	4471	46.026	346.176	27.1649	15.3765	11.7885	26.2307	44.2824	357.652	17.2729	0.233072	1.33489	1.10182
Beaufort (1997)	-9.29	52.28	3888	64.001	345.584	27.1671	15.3703	11.7968	26.2539	44.2764	356.056	17.3171	0.233182	1.3358	1.10262
Beaufort (1997)	-9.28	52.09	4154	66.001	348.648	27.1602	15.3865	11.7737	26.1701	44.299	361.422	17.159	0.232754	1.33279	1.10004
Beaufort (1997)	-9.28	52.23	4196	61.001	346.246	27.1662	15.3693	11.7969	26.2351	44.2819	356.138	17.2826	0.233061	1.33533	1.10227
Beaufort (1997)	-9.26	51.57	4116	60.157	358.406	27.1406	15.4347	11.7059	25.9377	44.4362	387.891	16.7211	0.231597	1.32435	1.09275
Beaufort (1997)	-9.25	52.01	4129	69.001	350.258	27.1606	15.3743	11.7864	26.1462	44.3088	360.525	17.1183	0.232548	1.3327	1.10015
Boeckel (2003)	-8.735	-34.135	2585	24.8	212.365	27.3749	21.037	6.33795	57.4034	46.3726	136.42	3.21476	0.147434	0.443848	0.296415
Boeckel (2003)	-8.6765	-11.8433	3161	35.6	312.79	25.407	14.0581	11.3489	52.4999	45.6792	390.028	20.2381	0.174735	1.31584	1.1411
Hiramatsu and de Deckker (1997b)	-8.33	-167		84.2	210.602	29.0389	25.3219	3.71703	78.0758	42.788	437.29	3.19377	0.290514	0.57245	-0.281936
Beaufort (1997)	-8.31	108.39	3563	34.235	558.78	27.9399	15.5051	12.4348	35.021	43.3255	75.032	21.1958	0.182568	1.57193	1.38937
Boeckel (2003)	-7.75	11.8733	1305	100	1888.26	24.9106	14.9508	9.9598	6.13909	43.2491	164.71	23.8903	0.303131	1.63788	1.33475
Boeckel (2003)	-7.46667	-28.1067	4886	28	231.129	27.0278	17.6766	9.35118	68.8946	47.3148	828.412	11.5821	0.138523	0.97554	0.837018
Beaufort (1997)	-7.16	60.32	3791	44.446	302.214	27.837	14.4889	13.3481	24.8179	43.4223	606.567	19.9868	0.229878	1.41823	1.18835
Beaufort (1997)	-7.09	58		57.001	335.385	27.6921	14.334	13.3581	25.8748	44.2156	257.513	20.5605	0.240424	1.37312	1.1327
Boeckel (2003)	-6.93333	9	3971	57.1	1271.09	25.2075	14.6939	10.5136	8.70534	43.9033	503.844	23.9267	0.272174	1.42601	1.15384
Boeckel (2003)	-6.56667	10.3167	3088	50	1997.79	25.0383	14.9716	10.0667	6.373	42.949	299.254	23.659	0.300988	1.42134	1.12035
Andruleit et al. (2008)	-6.543	103.834	1690	50	474.983	28.4288	15.2983	13.1304		41.0612	141.778	20.1447	0.13298	1.52926	1.39628
Beaufort (1997)	-6.46	48.41	4425	77.87	333.966	27.3953	14.6173	12.778	29.3555	45.8884	511.942	16.7313	0.220975	1.31138	1.0904
Boeckel (2003)	-5.84166	-8.65	3757	39.4	421.075	25.5369	13.1951	12.3418	33.0345	46.4335	903.635	23.1965	0.191648	1.47374	1.28209
Boeckel (2003)	-5.745	-11.035	2373	35.9	410.857	25.6635	13.2738	12.3896	34.0926	46.938	589.76	21.9556	0.179399	1.41859	1.23919
Climap Project Members (1997)	-5.467	-11.93	2906	0	420.526	25.7217	13.3145	12.4072	33.4154	47.2462	512.506	21.3878	0.170894	1.40524	1.23434
Beaufort (1997)	-5.34	61.4		53.366	286.812	28.1697	14.7388	13.4309	25.9052	43.7528	805.387	20.187	0.211195	1.44838	1.23719
Boeckel (2003)	-5.28333	-10.2033	3422	43.1	440.036	25.6219	13.2718	12.3501	31.7759	47.1088	729.954	22.2339	0.189089	1.43318	1.24409
McIntyre and Molfino (1996)	-5.05	-10.18	3530	39.6214	455.305	27.882					751.375		0.121623
Beaufort (1997)	-4.58	61.4		71.643	281.154	28.2863	15.0553	13.2309	26.6721	44.3607	796.556	20.1279	0.208502	1.44686	1.23835
Boeckel (2003)	-4.38167	-12.1983	2744	40.3	480.692	25.7222	13.3999	12.3223	29.9387	47.8522	611.641	20.8928	0.174297	1.39333	1.21904
Boeckel (2003)	-4.245	-36.3467	2361	44.3	334.914	27.3074	16.6973	10.6101	61.535	47.4224	122.397	8.04427	0.155217	0.676218	0.521001
Beaufort (1997)	-4.18	61		65.501	279.528	28.3221	15.2238	13.0982	27.0777	44.6178	738.875	20.0549	0.210582	1.43754	1.22695
Boeckel (2003)	-4.03167	-25.6233	5521	11.1	314.431	26.8215	14.1523	12.6692	49.6147	47.6111	864.731	18.7514	0.104138	1.28727	1.18314
Li et al. (2008)	-3.933	156	1800	65.4923	219.866	29.4056	25.0689	4.33675		40.0145	195.759	8.09917	0.168592	0.717611	0.549019
Boeckel (2003)	-3.81666	-14.9033	3977	49.8	468.956	25.8938	13.516	12.3778	31.879	48.2652	606.468	20.015	0.14121	1.38407	1.24286
Kinkel et al. (2000)	-3.815	-14.8967	3984	62.3369	469.092	25.8932	13.5159	12.3773		48.2658	606.579	20.0147	0.141269	1.38403	1.24276
Boeckel (2003)	-3.73	9.785	1298	50	2346.87	24.9097	15.3348	9.57497	6.03784	40.9459	127.401	21.3596	0.277576	1.30062	1.02304
Boeckel (2003)	-3.66667	-37.7183	772	34.2	359.726	27.3122	17.0685	10.2437	55.0885	46.9743	87.7333	7.7449	0.169142	0.638212	0.46907
Boeckel (2003)	-3.62333	-13.1867	3471	41.6	497.985	25.7642	13.5173	12.2469	28.9275	48.1985	653.497	20.1953	0.163351	1.37825	1.2149
Boeckel (2003)	-3.56	-16.4317	4675	46.4	453.521	26.0035	13.5525	12.451	34.6442	48.2777	707.182	20.0082	0.137285	1.38045	1.24316
Boeckel (2003)	-3.55833	-12.58	2921	46.6	508.567	25.726	13.5308	12.1952	28.2086	48.1613	691.624	20.3281	0.174065	1.37772	1.20365
Climap Project Members (1997)	-3.55	-35.23	3512	0	255.514	27.2934	15.8069	11.4865	62.2382	46.3097	233.533	10.2585	0.150869	0.79665	0.645781
Beaufort (1997)	-3.32	42.28	3467	44.345	422.792	27.1465	16.0007	11.1458	33.6465	48.2588	235.578	16.1082	0.215471	1.09636	0.880894
Beaufort (1997)	-3.3	47	4832	44.241	421.913	27.3366	15.5511	11.7855	28.8939	48.6086	739.178	17.1417	0.232603	1.19241	0.959805
Beaufort (1997)	-3.24	45	4444	40.087	453.703	27.2151	15.7583	11.4568	31.485	48.8945	528.408	16.418	0.231458	1.16392	0.932465
Boeckel (2003)	-2.99833	-18.3783	5213	90	431.538	26.1407	13.6254	12.5152	37.8386	48.1887	930.361	20.1104	0.139223	1.36171	1.22249
Beaufort (1997)	-2.55	55.43	3697	41.232	323.173	28.0662	15.7815	12.2847	28.9094	46.4254	180.704	18.4678	0.233429	1.2626	1.02917
Hiramatsu and de Deckker (1997b)	-2.25	154.57		84.3254	228.808	29.3621	24.1527	5.20942	59.4185	41.0511	136.18	8.64177	0.147199	0.685008	-0.537809
Boeckel (2003)	-2.17333	-9.87333	3897	50.3	569.468	25.6553	13.8794	11.7759	24.471	47.9378	939.412	19.8467	0.210168	1.34709	1.13692
Boeckel (2003)	-2.06833	8.625	1305	74.4	1290.39	25.7725	15.4251	10.3474	9.76821	41.361	95.2012	18.5967	0.248039	1.29088	1.04284
Climap Project Members (1997)	-2.067	-40.05	1639	0	376.304	27.3303	17.1702	10.16	54.95	46.2173	108.515	9.21005	0.178582	0.659273	0.480691
Boeckel (2003)	-1.76	-12.5517	2471	53.8	561.568	25.8021	13.8377	11.9643	25.5288	48.1351	933.619	19.2985	0.177587	1.33316	1.15557
Boeckel (2003)	-1.665	-12.4283	3231	44.7	568.548	25.815	13.8576	11.9574	25.3759	48.1166	951.653	19.2591	0.17884	1.33111	1.15227
Liang and Liu (2016)	-1.4	158	1897	61.9691	232.414	29.3758	23.784	5.59183		42.8755	545.862	8.74511	0.146082	0.735128	0.589046
Beaufort (1997)	-1.38	53.2	4787	21.891	370.081	27.8173	16.0245	11.7928	29.8951	47.9914	491.022	17.7903	0.248317	1.29058	1.04226
Henriksson (2002)	-1.35	11.96	3912	48.3871	594.398	25.6673					307.046		0.23532
McIntyre and Molfino (1996)	-1.33	-11.9	3885	47.0942	594.398	27.5352					939.237		0.155895
Boeckel (2003)	-1.19833	-11.7117	3692	50.2	604.968	25.8759	13.9525	11.9234	24.866	48.0059	911.111	19.1215	0.18564	1.3225	1.13686
Boeckel (2003)	-1.16333	-10.705	3724	54.1	615.883	25.8411	13.9957	11.8454	24.3935	47.9679	846.631	19.1411	0.198048	1.32109	1.12304
Beaufort (1997)	-1.1	44		15.964	518.976	26.9292	16.636	10.2932	33.2202	49.241	217.753	15.1815	0.258797	1.15686	0.89806
Boeckel (2003)	-0.816667	-16.242	2879	38.4	559.518	26.1756	13.8695	12.3061	30.2497	48.0659	1061.95	19.069	0.131898	1.30213	1.17023
Boeckel (2003)	-0.655	-28.6417	4166	53.9	382.866	27.0156	13.7356	13.2801	42.8061	46.8314	228.658	17.9428	0.113665	1.19772	1.08405
Boeckel (2003)	-0.431667	-25.5133	3675	46	429.705	26.8565	13.8583	12.9982	39.8605	47.2987	560.09	18.0836	0.104643	1.18912	1.08448
Boeckel (2003)	-0.411667	-27.2517	3870	55.6	409.931	26.958	13.8032	13.1548	40.987	47.0122	338.695	17.8825	0.108941	1.17963	1.07069
Beaufort (1997)	-0.22	54.33	4864	55.086	379.421	27.9074	16.3462	11.5612	28.4586	48.0734	538.425	17.8223	0.250738	1.33687	1.08614
Beaufort (1997)	-0.14	56.35	4576	52.5	338.441	28.1808	16.402	11.7787	27.0052	47.4593	524.512	18.4025	0.231101	1.37743	1.14633
Beaufort (1997)	-0.01	46.02		35.001	539.881	26.9461	16.4365	10.5096	30.2437	49.3646	290.305	16.5741	0.249473	1.2254	0.975931
Climap Project Members (1997)	0.067	-25.5	3601	0	427.079	26.9179	13.9237	12.9943	39.5135	47.1475	542.497	18.076	0.102367	1.18267	1.0803
Beaufort et al. (2001)	0.1	-95.073	3621	54.9266	624.911	23.8338	13.6173	10.2165		47.1844	471.836	23.4015	0.733595	1.81152	1.07793
Boeckel (2003)	0.106667	-23.3233	3815	48.5	455.228	26.8049	13.9942	12.8107	38.2359	47.3002	838.249	18.5988	0.101003	1.2278	1.12679
Baumann unpubl.)	0.1067	-23.3233	3815	32.3967	455.227	26.8049	13.9942	12.8107		47.3002	838.252	18.5988	0.101003	1.2278	1.12679
Climap Project Members (1997)	0.2	-42.77	3749	0	311.061	27.4282	18.0318	9.39636	59.8922	46.676	359.595	6.04174	0.175845	0.586788	0.410943
Boeckel (2003)	0.498333	-21.6317	4383	47.7	451.856	26.7973	14.0638	12.7336	36.7167	46.6853	1064.13	19.0602	0.105613	1.26754	1.16192
Boeckel (2003)	0.515	-8.58833	4779	57.1	569.539	26.3968	14.261	12.1358	22.9901	45.7766	530.39	18.543	0.169221	1.29317	1.12395
McIntyre and Molfino (1996)	0.56	-11.65	3837	53.9063	550.441	27.1403					689.947		0.176882
Climap Project Members (1997)	0.6	-21.7833	3841	0	441.163	26.8316	14.0735	12.758	36.8575	46.5156	1042.09	19.0374	0.103971	1.26619	1.16222
Boeckel (2003)	0.60166	-9.26333	4321	52.5	560.125	26.4194	14.2501	12.1693	23.7477	45.8846	546.809	18.6571	0.16967	1.29957	1.1299
Beaufort (1997)	1.04	53.3	5109	31.926	444.995	27.6741	16.626	11.0481	30.0231	48.6731	754.606	17.5745	0.260093	1.31711	1.05701
Beaufort (1997)	1.19	76.53	4367	50.91	288.752	28.8091	16.053	12.7561	44.9934	44.161	418.55	23.9549	0.194429	1.68935	1.49492
Beaufort (1997)	1.2	75.38	3524	61.506	294.019	28.8247	16.0899	12.7348	44.3799	44.2177	267.621	23.6263	0.203494	1.69092	1.48743
Beaufort (1997)	1.21	68.45	4078	57.614	280.91	28.9167	16.3499	12.5667	36.3376	45.3729	624.983	22.3002	0.200258	1.63727	1.43702
Beaufort (1997)	1.26	79.09	4475	68.143	284.524	28.7768	15.9984	12.7784	47.2779	43.7431	647.575	24.6603	0.172597	1.69378	1.52118
Beaufort (1997)	1.27	70.47	4230	49.679	285.375	28.9145	16.2931	12.6214	38.8965	45.0788	355.486	22.6739	0.205766	1.65784	1.45207
Martinez et al. (2006)	1.28	-83.74	3461	66.3415	555.738	25.4699	14.2561	11.2137		40.4072	459.898	24.2275	0.438232	1.81313	1.37489
Beaufort (1997)	1.35	65.4	3433	59.922	280.416	28.8742	16.4117	12.4625	32.3699	45.8288	1029.72	22.0463	0.212205	1.64517	1.43297
Climap Project Members (1997)	1.417	-9.083	5017	0	439.279	26.7796	14.3502	12.4294	22.8063	44.7572	434.781	18.7384	0.152469	1.30765	1.15518
Beaufort (1997)	1.5	53.21	5080	40	460.407	27.6249	16.7445	10.8804	30.6463	48.6436	806.03	17.5626	0.260324	1.30743	1.04711
Boeckel (2003)	1.66333	-10.9767	4567	60.8	411.125	26.9041	14.3385	12.5656	26.3517	44.5544	513.668	19.3149	0.146057	1.33032	1.18426
Boeckel (2003)	1.91667	8.17	2385	73.6	687.977	27.6491	15.4057	12.2434	19.908	38.1945	101.506	16.7957	0.14816	1.12331	0.975145
Boeckel (2003)	1.95	3.55	4163	57.7	365.988	27.4462	15.0907	12.3555	20.5819	41.6808	448.391	16.4448	0.135092	1.15621	1.02112
Beaufort (1997)	2.05	76.07		51.501	303.312	28.7674	16.0655	12.7019	44.8597	44.0053	337.266	24.5114	0.199161	1.73779	1.53863
Beaufort (1997)	2.1	76.2		52.501	303.537	28.7622	16.0632	12.699	44.9106	43.9417	354.714	24.5958	0.198198	1.74062	1.54242
Climap Project Members (1997)	2.1	-35.6	3884	0	290.751	27.4501	14.049	13.4012	53.4829	42.8332	859.955	15.9028	0.0722474	1.0555	0.983256
Boeckel (2003)	2.205	-35.1817	4267	62.5	292.271	27.4496	13.9989	13.4508	52.8201	42.7416	806.602	16.2182	0.0683563	1.06882	1.00046
Boeckel (2003)	2.27833	-33.0067	3703	62.7	300.269	27.4199	13.9097	13.5101	50.9576	42.5811	524.895	17.4946	0.0625621	1.12762	1.06505
Boeckel (2003)	2.31	-30.6483	2298	29.4	309.556	27.3808	13.9168	13.464	48.2891	42.6296	256.849	18.3932	0.0696969	1.19461	1.12491
Boeckel (2003)	2.35333	6.03	3221	75.7	435.253	27.6111	15.3001	12.311	20.4264	39.2277	202.838	16.2565	0.135997	1.09591	0.95991
Beaufort (1997)	2.4	46.4		23.001	557.335	26.8641	16.3614	10.5027	31.3657	49.2642	40.8185	18.3768	0.227994	1.32019	1.0922
Climap Project Members (1997)	2.417	-35.83	3684	0	289.163	27.4693	14.0341	13.4352	53.2323	42.3411	898.244	15.8239	0.0707261	1.05057	0.979842
Beaufort (1997)	2.5	46.49	1649	11	572.983	26.8683	16.3604	10.5079	31.3371	49.2912	37.7581	18.5354	0.227138	1.32429	1.09715
Boeckel (2003)	2.68167	6.72	2177	59.1	530.617	27.7046	15.3534	12.3512	20.7935	37.9089	160.934	16.2789	0.133784	1.08183	0.948047
Kameo et al. (2004)	2.73	-78.73	2827.9	68.3673	1002.48	26.3385	14.3052	12.0332		37.9011	41.879	23.9033	0.306266	1.78995	1.48369
Beaufort et al. (2001)	3.18	50.43	4875	58.0771	623.731	27.1261	17.1181	10.008		48.7294	368.363	18.5816	0.244105	1.25417	1.01007
Liu et al. (2005)	3.607	156.625	2804	75.6098	185.712	29.1951	22.0508	7.1443		40.9258	231.628	8.70181	0.143712	0.66676	0.523048
Zhang et al. (2007)	3.607	156.625	2804	75.6	185.712	29.1951	22.0508	7.1443		40.9258	231.628	8.70181	0.143712	0.66676	0.523048
Boeckel (2003)	3.66667	-46.1283	3466	55.8	306.383	27.519	18.6469	8.87217	46.3557	44.4453	576.054	9.69329	0.188804	0.807825	0.619021
Boeckel (2003)	3.815	-41.6217	3291	40.8	276.13	27.543	16.2021	11.3408	50.7399	43.1304	824.581	12.5821	0.121529	0.83362	0.712091
Boeckel (2003)	3.82333	-41.6217	3306	50.4	276.205	27.5431	16.1971	11.346	50.705	43.1252	825.497	12.5962	0.121379	0.834042	0.712663
Kinkel et al. (2000)	3.8317	-41.6217	3292	29.07	276.279	27.5433	16.1921	11.3512		43.12	826.414	12.6105	0.121229	0.834466	0.713237
Boeckel (2003)	4.025	-41.6833	3478	47	277.993	27.5472	16.113	11.4343	50.0749	43.0024	843.304	12.8974	0.118573	0.843413	0.72484
Boeckel (2003)	4.23833	-43.665	3125	34	292.852	27.5421	17.0263	10.5158	49.1511	43.3801	765.832	12.0841	0.141454	0.848099	0.706644
Beaufort (1997)	4.27	51.08	5049	26.75	632.08	27.1215	17.8119	9.30959	36.9509	48.3707	356.488	18.8963	0.253106	1.21286	0.959758
Boeckel (2003)	4.31167	-41.8283	3725	44.9	281.951	27.5497	16.0224	11.5273	49.2894	42.8719	865.651	13.2933	0.114811	0.856267	0.741456
Boeckel (2003)	4.49667	-43.3367	3592	50.6	297.357	27.5478	16.6574	10.8903	48.5511	43.0817	809.747	12.7624	0.131278	0.862766	0.731488
Beaufort (1997)	4.59	71.14	4014	41.435	324.431	28.8142	16.3742	12.44	41.5002	44.5896	220.615	25.1291	0.213299	1.8411	1.62781
Boeckel (2003)	4.59167	-41.935	3911	56.1	288.266	27.5505	15.8733	11.6771	48.4769	42.7688	891.043	13.7562	0.110286	0.871967	0.76168
Boeckel (2003)	4.72667	-36.5117	4392	78.3	297.052	27.5213	13.6341	13.8872	46.5903	41.2711	1084.72	16.4781	0.0607955	1.06013	0.999339
Boeckel (2003)	4.735	-43.0467	4006	59.6	300.957	27.5517	16.3059	11.2458	47.8894	42.8396	850.892	13.4068	0.122069	0.877549	0.755481
Boeckel (2003)	4.84833	-21.0533	2701	61.2	313.271	27.7001	14.1527	13.5474	31.7423	40.862	1002.42	21.0319	0.0800404	1.42219	1.34215
Beaufort (1997)	5.04	73.54		57.288	385.466	28.6833	16.34	12.3433	41.4887	43.9944	15.1391	26.0275	0.217462	1.84426	1.6268
Climap Project Members (1997)	5.1	-26.65	4327	0	318.257	27.4774	13.6601	13.8173	37.5694	40.2934	670.707	20.2908	0.0704892	1.30854	1.23805
Bárcena et al. (1997)	5.1069	-21.04	2658	85.9	315.188	27.7158	14.1221	13.5937		40.922	974.265	21.1638	0.0790333	1.42898	1.34995
Climap Project Members (1997)	5.317	-33.03	3133	0	307.784	27.4518	13.3809	14.0709	45.0043	41.0737	765.683	18.2295	0.0560257	1.16374	1.10772
Boeckel (2003)	5.33333	-34.025	3685	61.4	305.532	27.4623	13.3811	14.0812	44.8265	41.1019	857.852	17.7546	0.0560926	1.1423	1.08621
Boeckel (2003)	5.43333	-44.495	3298	48.4	355.23	27.5609	16.2576	11.3034	44.9377	42.7186	878.731	14.14	0.126717	0.941221	0.814503
Boeckel (2003)	5.72333	-44.36	3764	65.7	362.122	27.5608	15.9167	11.6442	44.5923	42.5659	914.222	14.7971	0.118465	0.960804	0.84234
Boeckel (2003)	5.90333	-48.04	3718	59.4	419.883	27.5795	17.7762	9.80334	38.6998	43.879	476.051	11.4376	0.144824	0.873667	0.728843
Zhang et al. (2016)	6.16	112.21	1556	52.03	308.426	28.3826	17.6616	10.721	31.6278	40.9787	308.349	15.5638	0.245683	0.999305	0.753622
Zhang et al. (2016)	6.16	112.55	889	51.46	314.922	28.401	17.6523	10.7487	31.8319	41.1249	276.61	15.8282	0.243643	1.02748	0.783836
Zhang et al. (2016)	6.17	112.67	1233	53.33	318.643	28.4064	17.6488	10.7576	31.9128	41.1794	267.269	15.946	0.242362	1.03711	0.794748
Fraser et al. (2014)	6.47617	125.832	1878	38.5	260.765	28.7491	18.0189	10.7302		41.8463	29.4296	10.3654	0.100502	0.839468	0.738967
Beaufort (1997)	6.55	54.41	5108	26.001	567.478	27.2647	18.8266	8.43805	34.2698	47.7621	578.528	18.2018	0.294427	1.33442	1.03999
Zhang et al. (2016)	7	107.91	86.2	22.36	352.652	28.0306	17.5227	10.508	30.3983	40.8853	268.855	15.2635	0.222377	0.88347	0.661094
Beaufort (1997)	7.01	73.24	1800	34.001	366.89	28.6513	16.6505	12.0008	34.923	43.8456	7.28877	26.5446	0.218398	1.88498	1.66658
Beaufort (1997)	7.04	55.57	4240	26.424	549.314	27.3777	18.709	8.66875	34.0549	47.6372	672.301	18.39	0.297768	1.40506	1.10729
Zhang et al. (2016)	7.18	108.34	98.8	26.28	339.912	28.0288	17.5158	10.5131	30.4283	40.8185	288.637	15.43	0.227641	0.899163	0.671522
Zhang et al. (2016)	7.18	112.08	1970	45.38	301.132	28.3134	17.573	10.7404	32.7985	41.153	416.594	15.9273	0.244593	1.02762	0.783028
Zhang et al. (2016)	7.34	108.74	119.4	33.13	329.531	28.031	17.5099	10.5211	30.4838	40.7287	316.24	15.5786	0.2316	0.912735	0.681135
Zhang et al. (2016)	7.44	108.99	149.7	35.57	324.498	28.0351	17.5065	10.5286	30.5903	40.7013	336.82	15.6082	0.233996	0.922762	0.688766
Beaufort (1997)	7.48	56.12	4680	26.134	543.504	27.404	18.7227	8.68134	34.2341	47.5046	658.517	18.7359	0.303983	1.45226	1.14828
Zhang et al. (2016)	7.53	109.21	283.9	39.75	320.127	28.0432	17.5052	10.538	30.74	40.7036	356.512	15.6034	0.236251	0.935279	0.699028
Beaufort (1997)	7.57	74.8	2758	33.622	493.915	28.5035	16.7728	11.7307	29.5208	43.3463	218.978	27.4979	0.229415	1.90925	1.67984
Zhang et al. (2016)	7.64	109.49	710.7	41.94	317.105	28.0551	17.5023	10.5528	30.9345	40.6946	367.493	15.6035	0.238971	0.951847	0.712876
Zhang et al. (2016)	7.77	109.81	829.1	41.33	315.526	28.0699	17.4966	10.5733	31.0683	40.6743	360.904	15.6121	0.24195	0.972432	0.730482
Saavedra-Pellitero et al. (2010)	7.8557	-83.608	1370	47.6	491.365	27.9018	13.8832	14.0186	15.7921	40.8741	74.3546	29.902	0.350389	2.1844	1.83401
Zhang et al. (2016)	7.86	110.02	73.8	39.94	313.978	28.08	17.4912	10.5888	31.1379	40.6766	358.811	15.6232	0.243839	0.98712	0.743282
Zhang et al. (2016)	7.9	110.13	380.4	44.12	312.829	28.0865	17.4886	10.5979	31.1801	40.6821	359.459	15.6316	0.244598	0.994189	0.749591
Zhang et al. (2016)	8.1	110.64	381.6	47.24	311.498	28.1186	17.4742	10.6444	31.3819	40.7549	368.562	15.6934	0.246941	1.02303	0.776091
Ivanova et al. (2012)	8.205	84.11	1619	27.641	369.05	28.536	16.8187	11.7173		44.2017	302.943	25.9865	0.219793	1.99539	1.7756
Climap Project Members (1997)	8.233	-37.87	4204	0	334.394	27.1783	12.7674	14.4108	40.029	42.1535	1477.02	20.6671	0.044213	1.2222	1.17799
Zhang et al. (2016)	8.51	112.33	1795	52.43	302.213	28.2538	17.4445	10.8093	32.5918	41.0957	284.824	16.1191	0.244904	1.07858	0.833676
Boeckel (2003)	8.57167	-40.4367	3365	50.6	342.956	27.175	13.3126	13.8625	41.0521	42.9025	1436.72	20.9479	0.0373575	1.19395	1.15659
Beaufort (1997)	8.58	52.2	4350	12.6	750.523	26.7156	19.4785	7.23706	30.5575	48.2365	202.079	20.5883	0.366978	1.50494	1.13796
Beaufort (1997)	8.58	56.2	4001	22.001	589.403	27.2473	18.9506	8.29666	33.6995	47.4634	533.119	19.4428	0.330944	1.51806	1.18712
Beaufort (1997)	8.59	51.44	3985	12.61	851.199	26.6706	19.5874	7.0832	30.0574	48.6297	118.449	21.0915	0.369473	1.52746	1.15799
Climap Project Members (1997)	8.717	-41.25	3720	0	347.979	27.1795	13.5302	13.6493	41.6089	43.0288	1412.29	20.7719	0.0397181	1.18115	1.14143
Beaufort (1997)	9.11	52.23	4499	11.906	839.696	26.6349	19.1957	7.43918	28.6861	48.4548	179.161	21.0916	0.38922	1.56429	1.17507
Beaufort (1997)	9.13	60.13	3705	26.541	468.031	27.7707	18.9456	8.82505	34.1834	47.0173	808.477	22.8692	0.295898	1.78384	1.48794
Zhang et al. (2016)	9.14	108.62	108.8	18.53	487.871	27.8166	17.3324	10.4842	28.62	41.6824	175.718	15.2297	0.243508	1.04956	0.806047
Boeckel (2003)	9.26167	-54.06	2490	63.3	674.927	27.6338	18.2401	9.39367	40.1291	44.8054	427.802	12.1972	0.119886	0.730588	0.610702
Zhang et al. (2016)	9.34	108.68	101.4	20.67	510.265	27.811	17.2979	10.5131	28.251	41.8446	149.471	15.1246	0.245967	1.06968	0.823716
Beaufort (1997)	9.52	75.19	1893	29.859	837.167	28.5198	17.0374	11.4824	25.5909	43.3097	138.112	27.4345	0.248443	1.93782	1.68938
Climap Project Members (1997)	9.567	-18.18	2898	0	790.798	26.7329	13.8892	12.8437	16.4215	43.4542	306.076	23.8736	0.128269	1.52873	1.40046
Beaufort (1997)	9.57	74.11	2480	63.559	544.614	28.5901	17.0677	11.5224	27.2244	42.9669	85.2445	26.5349	0.249357	1.92049	1.67113
Zhang et al. (2016)	9.62	108.91	116.1	18.74	513.358	27.8144	17.2432	10.5712	27.5784	42.0001	110.717	15.2288	0.25136	1.08236	0.830997
Zhang et al. (2016)	9.76	109.13	155.9	19.33	489.362	27.8259	17.2175	10.6084	27.3577	42.031	95.2945	15.2789	0.254957	1.08745	0.83249
Zhang et al. (2016)	9.79	109.18	183	18.77	482.832	27.8286	17.2125	10.6161	27.3183	42.0313	93.2395	15.2917	0.25575	1.08845	0.832704
Zhang et al. (2016)	9.99	109.48	280.1	35.56	456.828	27.8417	17.1831	10.6586	27.0766	42.0062	90.7999	15.4091	0.260864	1.09375	0.832889
Zhang et al. (2016)	10.12	115.56	1707	59.74	283.919	28.4094	17.4219	10.9875	35.3382	41.7511	28.051	17.4354	0.172977	1.17071	0.997729
Beaufort (1997)	10.13	95.03	2360	52.5	329.652	28.4559	16.7971	11.6588	31.7376	41.3036	265.14	28.209	0.128004	2.07298	1.94498
Beaufort (1997)	10.15	53.1	4173	13.012	886.758	26.5231	18.8351	7.68798	26.2694	48.3338	211.567	20.9882	0.41337	1.59475	1.18138
Mertens et al. (2009)	10.7	-65	893	5.35211	1058.41	26.9562	18.4701	8.48608		48.3509	35.8175	8.69916	0.128733	0.581511	0.452778
Bierkart (1989)	10.78	118.06	3510	84.1	307.609	28.4726	17.496	10.9766		42.86	118.956	19.7761	0.10001	1.18265	1.08264
Zhang et al. (2016)	10.9	115.31	2197	74.52	284.069	28.3455	17.3458	10.9997	34.1372	41.7412	44.0534	17.0339	0.173025	1.15558	0.982555
Zhang et al. (2016)	11.14	115.29	1957	58.14	281.166	28.3289	17.325	11.004	33.8792	41.7562	33.0498	16.945	0.171613	1.15234	0.980722
Beaufort (1997)	11.3	74.32	1426	27.861	731.323	28.5968	17.312	11.2848	24.9312	42.8903	97.5892	25.105	0.318353	1.90757	1.58922
Boeckel (2003)	11.5033	-21.04	5020	45.2	598.109	25.9608	13.1519	12.8089	19.3788	44.7729	509.747	24.6116	0.129966	1.59118	1.46121
Zhang et al. (2016)	11.62	115.08	2581	57.37	275.866	28.275	17.2658	11.0092	33.2554	41.8606	62.619	16.6697	0.176021	1.14241	0.966385
Climap Project Members (1997)	11.91	-75.04	3387	0	545.226	27.3528	19.7174	7.6354	36.0535	46.8131	101.89	7.51049	0.0460738	0.493892	0.447818
Zhang et al. (2016)	11.92	110.02	1906	41.33	397.869	27.7821	16.6237	11.1583	23.1282	43.476	88.3521	16.4143	0.274469	1.0625	0.788027
Zhang et al. (2016)	11.93	110.1	2094	52.93	390.137	27.7844	16.6199	11.1645	23.2375	43.4311	97.0291	16.4018	0.274584	1.06202	0.787437
Beaufort (1997)	12	51.54	1602	6.6997	1149.18	26.6202	17.3805	9.23975	18.3544	48.9438	36.4259	23.3669	0.436482	1.8374	1.40092
Baumann unpubl.)	12.09	-61.2433	1299	39.441	711.629	27.5357	19.1693	8.36644		44.9779	44.3385	6.72144	0.154296	0.587297	0.433001
Zhang et al. (2016)	12.21	109.53	134.2	18.75	414.177	27.7521	16.543	11.2091	21.7593	43.6004	21.9626	16.0356	0.272928	1.05964	0.786709
Zhang et al. (2016)	12.23	109.43	103.6	10.86	419.343	27.7489	16.5386	11.2103	21.7236	43.6135	10.4576	16.031	0.272742	1.05987	0.787127
Zhang et al. (2016)	12.68	111.4	2435	51.9	319.016	27.7985	16.6021	11.1964	24.2814	42.9437	232.222	15.9027	0.263424	1.0649	0.801476
Boeckel (2003)	12.7183	-58.9983	1857	54.7	475.134	27.5933	20.7678	6.8255	42.5183	45.1736	71.9706	5.4411	0.111858	0.428347	0.316489
Zhang et al. (2016)	12.89	119.31	2364	54.01	292.068	28.4333	17.6792	10.754	34.6358	43.9978	98.2499	17.5059	0.0860812	1.20148	1.1154
Xu et al. (2006)	13.08	121.78	1783	50.7225	448.213	28.3944	18.4247	9.9697		41.8618	17.8434	16.4026	0.0926393	1.12737	1.03473
Andruleit et al. (2002)	13.083	73.883	110	29.7553	744.626	28.5225	17.4636	11.0589	26.4681	43.4387	103.189	24.2163	0.360125	1.99441	1.63429
Zhang et al. (2016)	13.2	119.07	3392	68.64	288.283	28.4205	17.7012	10.7193	34.5427	43.7394	141.901	16.8237	0.0902731	1.2098	1.11952
Climap Project Members (1997)	13.25	-40.67	4886	0	284.414	26.1373	16.8368	9.30053	48.504	44.6494	1756.54	16.7442	0.0428496	0.893865	0.851015
Beaufort (1997)	13.35	71.33	1697	48.952	390.002	28.4357	17.8705	10.5652	33.0843	44.3033	262.64	22.7857	0.319731	2.09132	1.77159
Zhang et al. (2016)	13.5	109.56	169.1	18.64	390.854	27.5627	16.2909	11.2718	19.4334	42.9135	26.6284	16.0801	0.26977	1.06663	0.796856
Zhang et al. (2016)	13.62	119.97	3322	50.81	372.4	28.4273	17.8321	10.5952	34.4286	43.6613	25.2104	16.0667	0.092573	1.21224	1.11966
Zhang et al. (2016)	13.69	109.45	129.3	17.19	418.075	27.5177	16.2815	11.2362	19.1008	42.8041	19.3179	16.1146	0.270701	1.0491	0.778397
Beaufort et al. (2001)	13.7	53.25	2490	12.1158	1115.96	26.4699	17.7244	8.74552		48.286	124.369	22.6147	0.486206	1.86953	1.38332
Zhang et al. (2016)	13.85	112.59	3387	55.49	296.78	27.7569	16.6853	11.0716	25.3756	42.78	281.973	15.8778	0.242087	1.04473	0.802642
Andruleit et al. (2002)	13.883	71.617	1734	55.2426	410.315	28.4075	17.9052	10.5024	32.4242	44.1933	298.726	22.8012	0.328358	2.10298	1.77462
Zhang et al. (2016)	13.91	119.61	2762	57.31	359.121	28.4006	17.8407	10.5598	34.0458	43.5624	56.4218	15.4108	0.0994098	1.21288	1.11347
Beaufort (1997)	14.02	51.48	5329	9	1114.34	26.6343	17.133	9.50133	15.6861	48.5006	144.547	22.6132	0.467657	1.93629	1.46863
Andruleit et al. (2002)	14.067	71.975	1997	49.9995	437.997	28.4094	17.8816	10.5278	31.6499	44.0503	259.176	23.0057	0.336078	2.09406	1.75798
Zhang et al. (2016)	14.08	109.43	134.7	19.11	462.392	27.4336	16.261	11.1726	18.4755	42.5661	21.7955	16.1995	0.271995	1.01717	0.745178
Zhang et al. (2016)	14.1	119.62	2603	68.64	376.367	28.3914	17.8583	10.5331	33.8026	43.4652	62.437	15.0201	0.102727	1.20659	1.10386
Zhang et al. (2016)	14.12	112.18	2404	59.07	301.994	27.6696	16.5934	11.0762	24.177	43.0531	230.673	15.8955	0.250185	1.02899	0.778806
Beaufort (1997)	14.16	64.24	3965	10.361	715.273	27.5098	19.2379	8.27181	31.4865	46.2271	937.504	23.3961	0.333321	2.16632	1.833
Andruleit et al. (2002)	14.233	72.317	2044	36.9947	484.724	28.4135	17.8706	10.5428	30.907	43.8843	213.979	23.2413	0.342997	2.08184	1.73884
Beaufort (1997)	14.25	63.1	4023	13.794	735.718	27.3396	19.2699	8.06973	30.2428	46.2849	830.628	24.0095	0.349484	2.15093	1.80144
Zhang et al. (2016)	14.25	119.64	2496	59.1	378.505	28.3848	17.874	10.5108	33.452	43.3827	70.9016	14.7111	0.105305	1.20123	1.09592
Andruleit et al. (2002)	14.305	72.58	1601	36.888	521.125	28.4218	17.8549	10.5669	30.5122	43.7537	182.69	23.4462	0.34764	2.06986	1.72222
Beaufort (1997)	14.31	93.08	1375	41	379.992	28.2313	16.8547	11.3766	25.1491	41.7886	41.032	28.4318	0.0939562	2.24465	2.15069
Zhang et al. (2016)	14.31	119.43	2486	64.03	356.532	28.3708	17.852	10.5187	33.1923	43.3586	94.9481	14.5874	0.107225	1.20597	1.09875
Su et al. (2013)	14.37	110.74	1454	53.0534	339.306	27.4841	16.3075	11.1766		42.9739	177.726	16.1132	0.291545	1.00407	0.712527
Andruleit et al. (2002)	14.383	72.833	334	34.5238	578.808	28.4299	17.8442	10.5857	30.1986	43.6263	152.392	23.6558	0.351484	2.05832	1.70683
Zhang et al. (2016)	14.4	109.31	100	6.7	486.403	27.3496	16.2525	11.0971	18.0311	42.216	19.0822	16.2811	0.273103	0.990117	0.717014
Andruleit et al. (2002)	14.416	72.9	970	38.7726	601.348	28.4314	17.8448	10.5866	30.1263	43.5869	143.598	23.7151	0.352429	2.0556	1.70317
Andruleit et al. (2002)	14.416	73.225	211	25.5265	692.733	28.4389	17.8155	10.6233	29.718	43.3965	112.366	23.9126	0.355363	2.04157	1.68621
Beaufort (1997)	14.56	57.21	3357	13.501	977.527	26.5851	18.5327	8.05239	24.9845	47.1592	376.496	23.6476	0.43318	1.9815	1.54832
Andruleit et al. (2002)	14.567	73.416	102	35.3558	775.454	28.4357	17.8366	10.5991	29.608	43.2618	84.5712	23.9466	0.356832	2.04353	1.6867
Zhang et al. (2016)	14.57	109.19	61.5	3.62	499.446	27.2931	16.2799	11.0131	17.7621	41.9054	12.2187	16.3386	0.273563	0.974038	0.700475
Zhang et al. (2016)	14.58	119.75	2510	68.42	408.863	28.3464	17.9081	10.4383	32.6985	42.8117	47.3405	14.1531	0.113236	1.18236	1.06913
Zhang et al. (2016)	14.64	119.48	2605	53.29	361.157	28.3233	17.8594	10.4638	32.4447	43.0704	73.317	14.1616	0.115707	1.18576	1.07005
Beaufort (1997)	14.7	65.5	3957	17.477	685.783	27.6192	19.133	8.48622	32.1489	45.7667	919.855	22.5583	0.328264	2.19686	1.8686
Zhang et al. (2016)	14.75	109.29	97.9	9.57	498.368	27.2544	16.3279	10.9266	17.5721	41.7169	24.35	16.3887	0.273418	0.956942	0.683525
Zhang et al. (2016)	14.91	119.54	2514	59.67	351.228	28.2859	17.8465	10.4393	31.8266	42.7131	59.9029	14.0615	0.122623	1.15923	1.0366
Baumann unpubl.)	14.9698	54.3698	2314	24.826	1279.54	26.4104	17.5846	8.82579		47.7814	231.702	23.3818	0.48656	1.96291	1.47635
Prabhu and Shankar (2005)	15	71.68	2000	59.8964	453.526	28.3119	18.0675	10.2444		44.1706	242.475	22.4876	0.337124	2.15072	1.81359
Zhang et al. (2016)	15.08	109	34.6	1.81	545.274	27.136	16.4589	10.6771	16.9795	41.1128	9.68849	16.4642	0.274458	0.919848	0.64539
Beaufort (1997)	15.16	54.38	2899	6.6997	1323.56	26.3989	17.4971	8.90184	17.2904	47.7083	211.08	23.5523	0.486055	1.98091	1.49485
Zhang et al. (2016)	15.21	119.63	2286	83.62	324.879	28.2464	17.8401	10.4062	31.1775	42.9511	39.456	13.9138	0.130297	1.12903	0.998733
Beaufort (1997)	15.22	53.11	2292	2.7789	1492.22	26.4306	17.254	9.1766	16.3368	47.748	113.138	23.3113	0.496149	1.96886	1.47271
Climap Project Members (1997)	15.267	-79.12	2270	0	251.223	27.7542	23.0242	4.72996	51.8526	44.5541	234.432	3.88843	0.0585975	0.262971	0.204373
Zhang et al. (2016)	15.33	108.92	56.8	2.42	578.485	27.0595	16.5474	10.512	16.5736	40.9621	4.37367	16.5014	0.274737	0.892819	0.618082
Zhang et al. (2016)	15.42	119.59	2459	66.57	299.152	28.2035	17.8148	10.3887	30.713	43.3743	34.8193	13.8558	0.137886	1.11122	0.973337
Zhang et al. (2016)	15.46	119.32	3010	68.24	290.203	28.1758	17.7475	10.4283	30.5661	43.6832	66.4034	14.0048	0.140434	1.11547	0.975034
Saavedra-Pellitero et al. (2010)	15.58	-95.28	1079	15.6	1095.43	27.7794	12.8738	14.9056	12.6985	46.0979	50.7396	31.137	0.406719	2.5662	2.15948
Saavedra-Pellitero et al. (2010)	15.65	-95.28	725	14.5	1125.38	27.7754	12.8793	14.8961	12.6619	46.1253	42.9731	31.1113	0.406644	2.56397	2.15733
Saavedra-Pellitero et al. (2010)	15.71	-95.29	577	13.5	1150.45	27.7741	12.8839	14.8902	12.6403	46.0555	35.9906	31.0836	0.406253	2.562	2.15575
Beaufort (1997)	16.14	54.46	2922	5.7703	1539.79	26.298	17.1547	9.14329	16.0627	46.87	102.689	24.2967	0.500787	2.0821	1.58132
Andruleit et al. (2002)	16.1833	59.7667	1917	8.75336	907.173	26.6723	18.7426	7.92964	27.6695	46.0563	400.308	24.8952	0.436821	2.16008	1.72326
Zhang et al. (2016)	16.28	108.66	96.5	3.61	658.14	26.855	16.8103	10.0446	15.2404	39.8672	40.0148	15.9219	0.264235	0.848757	0.584522
Zhang et al. (2016)	16.29	113.41	2340	50.54	311.288	27.329	16.7654	10.5636	24.2539	41.9915	89.3358	14.4639	0.205379	0.964337	0.758958
Andruleit et al. (2002)	16.3	68.867	3686	43.6965	466.935	27.8807	18.7001	9.18063	35.6624	44.4838	510.432	20.9052	0.32532	2.24416	1.91884
Zhang et al. (2016)	16.35	109.54	756.3	32.34	453.426	26.9303	16.7641	10.1662	16.1096	41.0275	137.996	15.9517	0.259449	0.86388	0.604431
Zhang et al. (2016)	16.39	109.42	196.6	19.21	467.777	26.9094	16.7849	10.1245	15.9627	40.8522	127.569	15.9211	0.259714	0.85907	0.599356
Boeckel (2003)	16.4717	-46.4633	2767	28.6	207.584	26.118	21.3387	4.77928	61.4008	44.9803	1573.9	3.81296	0.0722819	0.258746	0.186465
Zhang et al. (2016)	16.48	108.44	91.1	3.76	686.408	26.8015	16.8664	9.93504	14.9813	39.3602	40.8072	15.673	0.261343	0.84585	0.584507
Zhang et al. (2016)	16.48	109.19	114.8	19.78	509.293	26.8681	16.8273	10.0408	15.6798	40.5293	105.632	15.8625	0.259601	0.849028	0.589427
Climap Project Members (1997)	16.567	-79.53	1238	0	269.186	27.8508	24.0395	3.81128	54.9917	44.2514	238.822	2.82454	0.060523	0.241783	0.18126
Climap Project Members (1997)	16.708	-75.44	2027	0	255.147	27.7391	24.1838	3.55536	56.061	44.1766	166.805	2.28485	0.091441	0.24393	0.152489
Zhang et al. (2016)	16.74	108.46	92.9	12.77	651.871	26.7584	16.9258	9.83267	14.8844	39.3002	67.2175	15.1845	0.256609	0.853591	0.596982
Andruleit et al. (2002)	16.867	69.733	3549	39.1094	459.783	27.9156	18.6169	9.29877	34.2947	44.1227	396.227	20.6815	0.335908	2.24723	1.91132
Beaufort (1997)	17	71.31	1430	34.5	551.228	28.0641	18.407	9.65713	30.35	43.5168	217.568	20.7317	0.335961	2.2525	1.91654
Climap Project Members (1997)	17	-74.4	2800	0	257.532	27.7094	24.0011	3.70833	55.0593	44.2276	135.472	2.60801	0.0955689	0.253197	0.157628
Zhang et al. (2016)	17.25	119.45	2800	38.44	309.016	27.6797	16.8638	10.8159	27.4098	44.2109	107.176	11.6181	0.21334	1.11393	0.900585
Beaufort (1997)	17.26	57.11	1805	10.456	1892.02	26.1509	17.8566	8.29438	20.7495	46.7048	117.752	24.9836	0.498272	2.18555	1.68727
Climap Project Members (1997)	17.267	-48.42	3975	0	196.843	26.2007	21.8113	4.38941	58.9146	45.2251	1378.67	2.25008	0.0577495	0.174396	0.116647
Zhang et al. (2016)	17.35	115.17	2195	50.76	316.789	27.1637	16.7993	10.3645	25.6363	41.453	290.652	13.3327	0.192056	0.960441	0.768385
Andruleit et al. (2002)	17.383	70.575	2698	42.1575	508.322	27.9492	18.5531	9.39607	31.7574	43.6799	284.983	20.4163	0.346221	2.25064	1.90442
Andruleit et al. (2002)	17.4333	57.95	1900	19.3372	1608.67	26.2265	18.124	8.1025	22.9596	46.4864	179.052	24.9851	0.500597	2.20083	1.70023
Beaufort (1997)	17.44	57.4	989	7	1862.31	26.1549	17.9389	8.21602	21.5102	46.6479	126.721	25.0321	0.502441	2.19777	1.69533
Boeckel (2003)	17.455	-45.6433	3851	54.2	201.093	25.9496	21.544	4.40556	59.8108	44.7046	1690.13	2.91783	0.0713363	0.218571	0.147235
Andruleit et al. (2002)	17.4667	57.95	1890	15.4858	1623.2	26.2239	18.1218	8.10211	22.9426	46.4866	176.744	24.9924	0.50088	2.20267	1.70179
Climap Project Members (1997)	17.933	-50.35	4539	0	193.303	26.3257	22.0783	4.24734	55.3738	45.1697	1202.96	1.68257	0.0415645	0.134452	0.0928878
Wei et al. (1997)	18	111.5	2050	35.4962	377.453	26.7574	16.8595	9.89789		39.6851	143.028	11.7269	0.217387	0.877166	0.659779
Zhang et al. (2016)	18.13	113.78	2404	43.1	337.786	26.7993	16.7627	10.0366	22.5813	40.0774	210.926	12.4296	0.205287	0.884189	0.678902
Boeckel (2003)	18.195	-44.0183	4779	73.1	201.687	25.7209	21.4385	4.28237	59.8377	44.4797	1889.94	2.92383	0.067661	0.216988	0.149327
Zhang et al. (2016)	18.27	119.75	2486	62.8	364.615	27.4647	17.2505	10.2142	27.2763	43.1926	84.0903	10.0095	0.221965	0.951531	0.729565
Beaufort (1997)	18.56	61.23	3694	15.355	1099.96	26.6199	19.0895	7.53043	27.6715	45.2354	338.968	24.2638	0.46911	2.2263	1.75719
Boeckel (2003)	18.5667	-19.9167	3198	48.8	1640.08	22.6197	14.7113	7.90838	27.8578	44.5633	390.52	22.2023	0.174461	1.34959	1.17513
Zhang et al. (2016)	18.66	113.64	1219	50.44	355.427	26.6043	16.7586	9.84576	21.4751	39.2639	252.62	11.812	0.21032	0.851349	0.641029
Andruleit et al. (2002)	18.718	70.15	832	34.2369	619.438	27.731	18.9224	8.80854	29.9619	43.5161	243.446	20.8032	0.405194	2.14384	1.73865
Zhang et al. (2016)	18.88	116.53	3143	59.11	361.09	26.7863	16.8877	9.89861	0	39.8546	443.339	11.6713	0.224044	0.89825	0.674206
Zhang et al. (2016)	18.95	117.55	917	35	373.934	26.9184	17.0388	9.87955	27.0469	40.4783	342.51	11.0156	0.231405	0.90212	0.670715
Andruleit et al. (2002)	19	70.575	97	24.0007	782.318	27.7322	18.9537	8.77851	28.0974	43.2962	201.278	20.8449	0.422701	2.13253	1.70983
Zhang et al. (2016)	19.03	116.46	2665	48.24	365.126	26.7242	16.9031	9.8211	0	39.5278	424.265	11.5918	0.226669	0.886329	0.65966
Andruleit et al. (2002)	19.05	58.4333	527	14.0243	2191	26.0883	18.5101	7.57817	23.1757	45.8972	66.4401	24.1691	0.512715	2.25881	1.7461
Beaufort (1997)	19.13	60.41	2427	7.5	1370.1	26.394	18.983	7.41103	25.5246	45.2086	225.136	23.9925	0.500514	2.22657	1.72606
Andruleit et al. (2002)	19.15	60.6167	2070	16.5173	1333.45	26.4318	19.0262	7.40561	25.79	45.1627	242.594	23.9699	0.49598	2.22564	1.72966
Zhang et al. (2016)	19.25	114.25	3465	47.83	375.918	26.4134	16.7469	9.66649	21.0731	38.3424	315.349	11.6342	0.218855	0.836332	0.617477
Zhang et al. (2016)	19.33	113.2	329	40.39	399.448	26.329	16.7775	9.5515	20.1371	37.9847	243.76	11.0905	0.219812	0.816253	0.596441
Climap Project Members (1997)	19.4	-65.1167	6401	0	214.483	27.188	22.8321	4.35596	46.753	44.0937	110.517	0.800657	0.0694753	0.0937481	0.0242728
Zhang et al. (2016)	19.41	118.73	3438	52.6	395.043	26.9899	17.5233	9.46658	27.4222	40.1436	232.074	9.55507	0.238669	0.835784	0.597116
Su et al. (2013)	19.45	116.25	2066	37.2617	377.221	26.5463	16.9347	9.61162		38.4768	370.23	11.3919	0.23374	0.854561	0.620822
Baumann unpubl.)	19.4505	-18.089	2585	12.1145	3111.51	21.4088	14.2326	7.17621		45.1715	173.24	23.266	0.203364	1.41747	1.21411
Zhang et al. (2016)	19.5	117.67	3428	44.25	386.487	26.7594	17.2142	9.54519	26.7803	39.4052	344.87	10.4245	0.242528	0.850664	0.608136
Zhang et al. (2016)	19.53	116.23	1972	37.8	380.084	26.5148	16.9422	9.57263	0	38.2822	361.256	11.3455	0.235209	0.84892	0.613711
Andruleit et al. (2002)	19.6	71.067	75	18.1962	1302.85	27.6769	19.0879	8.58901	25.2359	43.0765	130.135	20.9358	0.455475	2.11973	1.66426
Andruleit et al. (2002)	19.633	66.417	2959	41.5078	736.929	27.2212	19.5483	7.67289	30.4794	44.0257	409.286	21.5247	0.404824	2.11531	1.71048
Zhang et al. (2016)	19.79	117.54	2835	46.25	394.579	26.6351	17.2622	9.37285	26.5811	38.6238	370.725	10.2764	0.248377	0.826117	0.57774
Zhang et al. (2016)	19.85	119.05	2980	55.84	396.682	26.9217	17.8891	9.03267	27.9581	39.2915	232.281	8.73518	0.243859	0.770815	0.526956
Andruleit et al. (2002)	19.9	61.7167	3566	19.6166	1295.58	26.5788	19.31	7.26883	25.705	44.6949	313.341	23.5112	0.4843	2.21537	1.73107
Zhang et al. (2016)	19.95	116.04	1365	34.7	403.239	26.3291	16.9852	9.34381	0	37.2152	309.092	11.1903	0.242376	0.822123	0.579747
Zhang et al. (2016)	19.97	117.46	2473	53	400.915	26.5566	17.2932	9.26344	26.235	38.1306	360.477	10.2106	0.252107	0.813772	0.561665
Climap Project Members (1997)	20.05	-79.85	2745	0	232.343	27.8684	24.0371	3.83128	47.8912	43.7068	36.0236	1.36024	0.089597	0.18379	0.0941931
Beaufort (1997)	20.07	67.55	3047	16.336	734.904	27.2881	19.5607	7.72748	29.944	43.8506	285.833	21.053	0.433821	2.04748	1.61366
Beaufort (1997)	20.09	69.26	216	7.7933	877.533	27.4499	19.3618	8.08812	28.3858	43.5115	151.196	21.1063	0.465026	2.03826	1.57323
Zhang et al. (2016)	20.1	115.96	1005	42.89	411.46	26.2603	17.0042	9.25611	0	36.8533	289.798	11.1582	0.244719	0.813796	0.569076
Zhang et al. (2016)	20.12	117.38	1728	48.52	407.07	26.4882	17.3146	9.17357	25.7521	37.7024	341.148	10.169	0.255185	0.803887	0.548703
Zhang et al. (2016)	20.33	115.78	629	30.07	430.891	26.1456	17.0248	9.12081	19.4822	36.2801	256.391	11.1022	0.247617	0.801658	0.554042
Andruleit et al. (2002)	20.333	67.15	2986	19.4776	775.794	27.22	19.645	7.57498	29.5604	43.8419	294.019	21.014	0.437997	2.04157	1.60357
Zhang et al. (2016)	20.68	115.7	371	31.85	470.108	26.0038	17.0874	8.91641	18.5387	35.4872	219.73	10.9543	0.253689	0.784373	0.530684
Baumann unpubl.)	20.71	-21.18	4105	39	1074.53	22.3332	16.5829	5.75024		43.7843	446.944	14.4072	0.1586	0.848209	0.689609
Zhao et al. (2000)	20.7492	-18.5808	2273	22	3326.57	20.9471	15.4025	5.54453		44.7189	162.274	17.4727	0.171596	1.08116	0.909565
Beaufort (1997)	21	59.33	1267	4.9262	2496.47	26.1733	19.1315	7.04187	19.5022	45.5451	43.9876	23.0273	0.529122	2.19668	1.66756
Andruleit et al. (2002)	21.0333	61.4833	2734	10.0555	1600.15	26.4908	19.405	7.08576	22.0967	44.6397	225.05	23.1348	0.508872	2.21756	1.70868
Climap Project Members (1997)	21.3	-22.68	4579	0	620.838	22.709	17.5441	5.16491	41.9751	43.3089	523.022	11.0249	0.118848	0.614146	0.495297
Zhang et al. (2016)	21.52	118.48	2201	43.84	410.17	26.2175	18.05	8.16749	23.0831	35.1923	230.291	8.23404	0.287875	0.687124	0.399249
Ahagon et al. (1993)	21.75	140.603	3490	46	177.306	27.0141	20.5985	6.41556	31.0893	41.3165	298.305	1.24611	0.0675199	0.154301	0.0867808
Andruleit et al. (2002)	21.833	68.042	966	19.6806	1187.71	27.1082	19.9748	7.13331	28.1486	43.3816	110.936	19.5676	0.509262	1.96088	1.45161
Andruleit et al. (2002)	22	63.05	3000	25.5586	1402.82	26.6802	19.6206	7.05956	21.376	44.1909	349.035	22.7166	0.496426	2.13344	1.63701
Andruleit et al. (2002)	22.037	68.042	74	14.2818	1298.6	27.0754	19.9972	7.07821	27.9315	43.3492	101.775	19.4118	0.514278	1.94975	1.43547
Andruleit et al. (2002)	22.117	64.867	2540	9.06445	1112.13	26.8345	19.8043	7.03015	23.9002	43.907	345.666	21.4912	0.483439	2.01139	1.52795
Andruleit et al. (2002)	22.2167	63.1	1877	15.8481	1432.49	26.6778	19.6306	7.04718	20.9313	44.1347	338.629	22.6827	0.501056	2.12229	1.62124
Andruleit et al. (2002)	22.25	63.5833	1511	17.1417	1329.46	26.7206	19.6835	7.03714	21.6531	44.0606	338.343	22.4162	0.496107	2.08902	1.59291
Andruleit et al. (2002)	22.3833	63.0833	643	16.36	1451.4	26.6706	19.6324	7.03821	20.499	44.1012	319.451	22.6863	0.505316	2.11725	1.61194
Rogalla and Andruleit (2005)	22.48	65.65	2109	21.5385	1129.5	26.8492	19.8937	6.95553		43.8105	253.63	20.658	0.497492	1.93804	1.44055
Andruleit et al. (2002)	22.486	65.65	2111	4.93771	1131	26.8485	19.894	6.95449	24.0857	43.8108	253.18	20.6556	0.496803	1.93756	1.44076
Andruleit et al. (2002)	22.55	64.05	970	8.49899	1271.02	26.7431	19.7457	6.99737	21.7447	43.9718	306.766	22.1254	0.499509	2.04209	1.54258
Andruleit et al. (2002)	22.73	66.186	1796	1.04438	1250.92	26.8474	19.9466	6.90079	24.1685	43.7139	191.716	20.0096	0.509182	1.89847	1.38928
Andruleit et al. (2002)	22.793	67.007	643	9.0401	1474.26	26.8847	20.0052	6.87945	25.2026	43.5181	133.937	19.3094	0.519383	1.8813	1.36192
Ahagon et al. (1993)	22.8267	142.578	2928	57	183.459	26.638	20.0188	6.61918	31.3577	40.6803	198.26	1.30545	0.0564076	0.151404	0.0949969
Andruleit et al. (2002)	22.933	67.017	176	10.2305	1556.04	26.8641	20.0136	6.85053	24.9303	43.5099	119.567	19.2208	0.523141	1.87087	1.34773
Andruleit et al. (2002)	22.9333	65.4667	2001	22.1158	1237.38	26.7899	19.9074	6.88249	22.8728	43.8005	238.973	20.6741	0.510768	1.90874	1.39797
Ahagon et al. (1993)	22.935	142.133	3103	64	185.71	26.5623	19.9563	6.60596	30.7747	40.5715	163.05	1.33495	0.0578199	0.154013	0.0961934
Andruleit et al. (2002)	22.9667	63.85	301	14.9404	1328.53	26.7051	19.7373	6.96775	20.4925	43.8898	258.106	22.2081	0.513514	2.03624	1.52273
Andruleit et al. (2002)	23.02	66.401	1206	3.13317	1387.96	26.8181	19.9739	6.84421	23.7967	43.6496	152.071	19.69	0.519942	1.87297	1.35303
Climap Project Members (1997)	23.033	-43.8	3523	0	188.067	25.009	21.0109	3.99818	49.2983	43.0887	2059.9	0.93408	0.054631	0.110022	0.0553913
Andruleit et al. (2002)	23.067	65.575	1890	22.264	1273.36	26.7797	19.9227	6.85701	22.7516	43.7603	220.832	20.5732	0.516067	1.90079	1.38472
Andruleit et al. (2002)	23.0967	66.4835	778	15.2555	1435.94	26.8107	19.9803	6.83036	23.7326	43.6308	139.627	19.6097	0.522888	1.86899	1.3461
Andruleit et al. (2002)	23.097	66.483	776	0	1435.99	26.8106	19.9803	6.83033	23.7314	43.6309	139.644	19.6103	0.522894	1.869	1.3461
Andruleit et al. (2002)	23.1228	66.4972	569	14.6545	1450.2	26.8075	19.9815	6.82604	23.6938	43.6268	136.554	19.5976	0.523791	1.86816	1.34437
Ahagon et al. (1993)	23.125	124.402	2527	50	273.992	26.2416	21.5442	4.69741	28.0944	35.8029	140.692	1.62481	0.10037	0.209604	0.109234
Andruleit et al. (2002)	23.191	66.607	287	2.23503	1524.29	26.8017	19.9886	6.81315	23.7059	43.6078	122.574	19.4873	0.526592	1.86368	1.33708
Andruleit et al. (2002)	23.2333	65.7333	1555	18.505	1347.9	26.7665	19.941	6.8255	22.6172	43.7083	196.438	20.4221	0.522676	1.89084	1.36817
Andruleit et al. (2002)	23.28	66.712	136	0.931863	1607.18	26.7942	19.9946	6.7996	23.6876	43.5907	107.417	19.3951	0.53004	1.86024	1.3302
Climap Project Members (1997)	23.333	-46.48	3733	0	182.814	25.2155	21.0811	4.13446	42.1412	42.9743	1802.31	0.844981	0.046262	0.0844333	0.0381713
Andruleit et al. (2002)	23.417	65.883	1244	9.89585	1440.97	26.7492	19.957	6.7922	22.4272	43.6559	172.314	20.2814	0.529653	1.88164	1.35199
Andruleit et al. (2002)	23.45	65.8667	1254	16.034	1448.43	26.7448	19.9577	6.78709	22.346	43.6515	172.185	20.3022	0.530659	1.88129	1.35063
Andruleit et al. (2002)	23.466	66.892	96	8.86566	1768.17	26.7767	20.0024	6.77424	23.5784	43.532	79.0206	19.344	0.53639	1.86103	1.32464
Andruleit et al. (2002)	23.503	66.201	674	10.5601	1549.49	26.7467	19.9739	6.77276	22.592	43.6173	137.89	19.9506	0.534141	1.87097	1.33683
Andruleit et al. (2002)	23.5385	65.3167	988	22.3697	1388.5	26.7211	19.932	6.78907	21.5882	43.7028	198.489	20.8951	0.530987	1.89864	1.36765
Andruleit et al. (2002)	23.55	65.95	998	11.3757	1503.91	26.7347	19.9654	6.76934	22.2386	43.6288	159.386	20.2235	0.534393	1.87665	1.34226
Beaufort (1997)	23.55	59.14	3314	0.00101	1850.32	26.7173	19.392	7.3253	14.5661	45.5896	34.2749	21.9975	0.528413	2.103	1.57459
Andruleit et al. (2002)	23.5618	65.317	1274	17.3294	1394.38	26.7187	19.9335	6.78518	21.5464	43.6983	195.961	20.8973	0.531791	1.89785	1.36606
Andruleit et al. (2002)	23.588	64.217	1782	2.27309	1357.98	26.6894	19.7985	6.89087	20.0384	43.6863	186.005	22.0309	0.530375	1.98532	1.45494
Andruleit et al. (2002)	23.6	63.8	1960	17.8933	1370.47	26.6734	19.7418	6.93158	19.334	43.7139	185.249	22.3326	0.531902	2.02065	1.48875
Ahagon et al. (1993)	23.61	124.37	3147	42	282.102	26.0728	21.3787	4.69411	26.77	34.981	85.0929	1.80596	0.101141	0.220735	0.119594
Andruleit et al. (2002)	23.6833	66.0333	495	14.1124	1577.6	26.7198	19.9733	6.74652	22.0613	43.6042	145.611	20.1479	0.539164	1.87158	1.33242
Andruleit et al. (2002)	23.7	66.108	337	12.6901	1611.23	26.7191	19.9763	6.74282	22.1027	43.5952	137.539	20.0696	0.540049	1.86946	1.32941
Ahagon et al. (1993)	23.75	133.038	2730	60	232.92	25.838	20.0752	5.7628	22.64	39.3101	301.276	1.89993	0.0608452	0.183452	0.122607
Ahagon et al. (1993)	23.7633	133.033	1970	61	233.2	25.8318	20.0717	5.76018	22.6349	39.2947	299.741	1.89921	0.0608394	0.183447	0.122608
Climap Project Members (1997)	23.767	-92.47	3590	0	298.814	26.0097	18.4957	7.51401	28.7175	40.5301	320.331	13.0063	0.11378	0.499531	0.385751
Andruleit et al. (2002)	23.783	66.167	208	7.16252	1691.7	26.7094	19.9805	6.72883	21.9948	43.5771	128.147	20.0147	0.542995	1.86646	1.32347
Ahagon et al. (1993)	23.836	124.401	2488	57.1548	290.118	25.9864	21.2977	4.68865		34.5742	60.8306	1.89521	0.101184	0.225486	0.124301
Ahagon et al. (1993)	23.925	141.6	2255	47	205.705	26.028	19.527	6.50103	27.781	39.9826	35.928	1.57762	0.0603728	0.167145	0.106773
Ahagon et al. (1993)	23.925	141.635	2256	51	205.563	26.0298	19.5259	6.50385	27.8305	39.9784	37.5097	1.57729	0.0601438	0.167046	0.106902
Climap Project Members (1997)	23.9333	-75.75	1847	0	491.378	26.5588	22.5999	3.95887	37.2866	40.8781	34.8392	1.21692	0.0559523	0.0699956	0.0140433
Ahagon et al. (1993)	23.9983	124.392	2198	38	297.49	25.9057	21.2417	4.66401	25.8629	34.2524	43.2036	1.95592	0.102645	0.229208	0.126563
Andruleit et al. (2002)	24.0667	62.3667	1768	15.3639	1623.62	26.625	19.5491	7.07592	16.6811	43.9195	116.848	22.9886	0.545792	2.11437	1.56858
Andruleit et al. (2002)	24.0833	65.45	1472	13.0309	1706.26	26.6762	19.9781	6.69803	20.9015	43.5923	142.139	20.8352	0.547409	1.87747	1.33006
Andruleit et al. (2002)	24.1	65.4667	1226	10.8691	1719.8	26.6751	19.9791	6.69596	20.8993	43.5886	140.662	20.8243	0.54789	1.87763	1.32974
Andruleit et al. (2002)	24.1167	62.4833	3274	9.181	1622.11	26.6274	19.5617	7.06572	16.8165	43.9002	111.635	23.0013	0.546268	2.1099	1.56363
Andruleit et al. (2002)	24.1333	65.5167	1000	10.3966	1749.57	26.6729	19.9814	6.69155	20.9086	43.5806	138.238	20.7863	0.548925	1.87763	1.3287
Ahagon et al. (1993)	24.2017	124.395	1077	43	306.559	25.804	21.1422	4.66175	25.5487	33.864	24.5336	2.1554	0.10429	0.239738	0.135448
Ahagon et al. (1993)	24.2117	124.395	1674	44	307.007	25.799	21.1373	4.66169	25.5331	33.8447	23.7091	2.16539	0.104373	0.240268	0.135895
Andruleit et al. (2002)	24.2167	65.0667	556	13.2964	1732.09	26.6653	19.9341	6.73119	20.3135	43.5833	116.273	21.2686	0.548953	1.90742	1.35847
Andruleit et al. (2002)	24.2465	63.0062	2984	16.0299	1630.07	26.6359	19.6262	7.00968	17.4241	43.8149	111.425	22.9354	0.547465	2.08106	1.5336
Andruleit et al. (2002)	24.2967	63.0198	2140	15.2184	1644.57	26.636	19.6281	7.00787	17.4184	43.8179	105.652	22.9332	0.548248	2.0796	1.53136
Andruleit et al. (2002)	24.3	62.45	2482	5.97915	1648.81	26.6293	19.5569	7.0724	16.7221	43.911	90.3944	23.015	0.548753	2.10996	1.56121
Beaufort (1997)	24.33	57.33	1590	2.5011	1635.83	27.2367	19.8049	7.43175	13.3747	44.9881	45.3221	20.8807	0.454214	1.94596	1.49175
Andruleit et al. (2002)	24.396	64.271	2678	4.88436	1759.23	26.6555	19.8235	6.832	19.1625	43.66	95.3031	22.1012	0.549084	1.96642	1.41734
Andruleit et al. (2002)	24.435	65.025	2881	7.026	1902.54	26.6524	19.9351	6.7173	20.058	43.5919	91.2477	21.3743	0.553787	1.91463	1.36085
Andruleit et al. (2002)	24.53	65.466	2462	6.18794	2113.65	26.6444	19.9968	6.64757	20.4624	43.5757	93.2044	20.987	0.558345	1.88976	1.33142
Andruleit et al. (2002)	24.553	65.697	1657	11.6119	2204.39	26.6407	20.0027	6.63806	20.604	43.5639	90.578	20.8094	0.560021	1.88569	1.32567
Andruleit et al. (2002)	24.6	62.3667	1840	9.707	1845.85	26.6334	19.5461	7.08731	16.5427	43.9609	55.7413	23.0316	0.552634	2.11086	1.55823
Andruleit et al. (2002)	24.606	65.585	1970	6.63212	2240.47	26.6377	20.0025	6.6352	20.468	43.572	84.6796	20.9227	0.560774	1.88945	1.32868
Andruleit et al. (2002)	24.608	65.983	313	12.5662	2382.58	26.6334	20.0112	6.62218	20.7424	43.5221	74.9513	20.6134	0.562765	1.88129	1.31853
Andruleit et al. (2002)	24.616	66.024	258	10.9497	2407.93	26.6322	20.0125	6.61978	20.7612	43.5098	70.6196	20.5866	0.563163	1.88066	1.31749
Staines-Urias et al. (2015)	24.64	-110.06	410	52.732	1069.8	23.7985	13.0345	10.764		44.6384	30.0539	26.4252	0.485729	2.61317	2.12744
Andruleit et al. (2002)	24.651	65.756	1403	9.19308	2359.42	26.6323	20.0082	6.62413	20.5366	43.5629	79.9759	20.8126	0.562713	1.88714	1.32443
Andruleit et al. (2002)	24.676	65.687	1168	3.89016	2369.26	26.6312	20.0077	6.62344	20.4624	43.568	76.4665	20.877	0.562986	1.88926	1.32627
Andruleit et al. (2002)	24.69	64.249	1017	4.97467	2163.51	26.645	19.8242	6.82079	18.8972	43.6932	65.3211	22.1744	0.554899	1.96784	1.41294
Ahagon et al. (1993)	24.725	140.39	3241	58	227.343	25.5322	19.3134	6.2188	25.0075	39.3163	93.9963	1.72558	0.0692866	0.175886	0.106599
Ahagon et al. (1993)	24.75	127.017	2255	47.7064	289.967	25.609	20.9526	4.65638		35.0938	163.375	1.99388	0.077054	0.196783	0.119729
Andruleit et al. (2002)	24.75	65.738	1281	7.5205	2488.01	26.6246	20.0121	6.61253	20.4144	43.5665	68.5003	20.8767	0.565053	1.8902	1.32515
Ahagon et al. (1993)	24.7583	127.025	2200	57	290.099	25.6063	20.9515	4.65484	26.8369	35.0873	162.783	1.99291	0.0769958	0.196635	0.119639
Andruleit et al. (2002)	24.7667	62.35	1318	12.9796	1982.24	26.6362	19.5434	7.09281	16.4814	43.9846	36.6605	23.0428	0.554735	2.11029	1.55556
Andruleit et al. (2002)	24.776	65.819	876	3.48132	2550.72	26.6212	20.0151	6.60618	20.437	43.5613	67.0519	20.8334	0.566097	1.88918	1.32308
Andruleit et al. (2002)	24.7775	65.8197	875	13.0728	2552.98	26.6211	20.0151	6.60596	20.4357	43.5612	66.9016	20.8337	0.566137	1.88921	1.32307
Wei (2006)	24.8	122.5	1274	43.9306	556.48	25.3073	20.5202	4.78711		30.3284	56.5009	2.5509	0.134361	0.290426	0.156065
Andruleit et al. (2002)	24.81	65.916	825	9.46503	2628.88	26.6168	20.0188	6.59797	20.4587	43.5409	66.4427	20.786	0.567422	1.88801	1.32059
Andruleit et al. (2002)	24.8258	65.8053	1103	6.81412	2613.53	26.6174	20.0169	6.60043	20.3718	43.5632	61.1808	20.8699	0.567253	1.89081	1.32356
Andruleit et al. (2002)	24.8267	65.8465	986	7.3632	2628.33	26.6166	20.0179	6.59863	20.3962	43.5601	62.1964	20.8427	0.567483	1.88995	1.32247
Andruleit et al. (2002)	24.833	65.933	695	8.88333	2665.26	26.6145	20.0202	6.59428	20.4422	43.5343	64.6427	20.7883	0.568076	1.88826	1.32018
Andruleit et al. (2002)	24.846	64.302	993	1.57414	2382.02	26.6386	19.8346	6.80405	18.8327	43.7038	46.64	22.1535	0.558397	1.96468	1.40628
Andruleit et al. (2002)	24.8583	65.9628	607	11.354	2708.76	26.6118	20.0221	6.5897	20.4304	43.5225	62.8047	20.784	0.568852	1.88828	1.31943
Andruleit et al. (2002)	24.86	64.303	789	2.59142	2401.38	26.6381	19.8349	6.80315	18.8224	43.7051	45.0824	22.1552	0.558689	1.96463	1.40594
Andruleit et al. (2002)	24.866	66	416	0.442481	2731.08	26.6104	20.0233	6.58711	20.4437	43.5077	63.3596	20.7645	0.569231	1.88767	1.31844
Andruleit et al. (2002)	24.88	63.8988	310	4.11402	2405.77	26.6388	19.7699	6.86896	18.2934	43.7571	52.1707	22.4614	0.557759	1.99584	1.43808
Andruleit et al. (2002)	24.8817	63.8963	233	4.16979	2408	26.6388	19.7695	6.86934	18.289	43.7576	52.0014	22.4632	0.557763	1.99606	1.4383
Andruleit et al. (2002)	24.8923	63.8835	137	8.29164	2422.05	26.6387	19.7674	6.87126	18.2649	43.7605	50.9427	22.4728	0.557789	1.99721	1.43942
Andruleit et al. (2002)	24.893	66.072	134	0	2789.98	26.6078	20.0263	6.58157	20.4539	43.4777	61.0353	20.7355	0.569938	1.88681	1.31687
Andruleit et al. (2002)	24.9005	63.039	580	11.8348	2307.94	26.6334	19.6281	7.00528	17.1685	43.8816	36.5589	22.9988	0.557642	2.07549	1.51785
Andruleit et al. (2002)	24.956	64.298	228	0	2533.46	26.6369	19.8355	6.80139	18.7675	43.7157	34.8353	22.1773	0.55928	1.965	1.40572
Andruleit et al. (2002)	24.956	66.198	92	5.6705	2912.25	26.6056	20.0323	6.57338	20.4957	43.4197	49.1044	20.701	0.570545	1.88567	1.31512
Andruleit et al. (2002)	25.042	65.229	671	10.4606	2773.19	26.6226	19.9873	6.63537	19.8258	43.5979	30.005	21.3713	0.565565	1.91515	1.34958
Ahagon et al. (1993)	25.345	127.482	2200	9.2417	302.15	25.4485	20.8841	4.56446		34.5233	86.0561	1.94455	0.0759078	0.190911	0.115003
Ahagon et al. (1993)	25.4083	133.85	3390	61	263.462	25.0865	19.6415	5.445	22.5664	37.4368	267.349	1.80658	0.0678311	0.178722	0.110891
Ahagon et al. (1993)	25.45	132.315	2918	62	275.402	25.0986	19.8829	5.21566	23.6816	36.9062	116.03	1.65585	0.0673625	0.175526	0.108163
Jin and Liu (2017)	25.49	120.88		0	1374.22	24.1348	19.8031	4.33175	19.4449	30.9722	53.5351	3.72865	0.200135	0.366156	0.166021
Ahagon et al. (1993)	25.4983	132.315	2250	62	276.763	25.0791	19.8798	5.19931	23.7018	36.8429	113.493	1.64879	0.0676611	0.175304	0.107643
Ahagon et al. (1993)	25.51	142.797	2334	53	242.618	25.1896	18.9498	6.23985	25.5082	38.7745	141.185	1.97246	0.0554871	0.180399	0.124911
Ahagon et al. (1993)	25.52	142.72	1717	44	243.699	25.18	18.9519	6.22807	25.4138	38.7471	136.785	1.96378	0.0559927	0.18059	0.124597
Ahagon et al. (1993)	25.6233	126.932	964	26	319.087	25.3454	20.9358	4.40961	24.9437	33.7142	74.3363	2.30038	0.0849293	0.214414	0.129485
Climap Project Members (1997)	25.833	-19.2998	3470	0	451.496	21.4676	17.7848	3.68277	41.3916	42.1299	243.133	3.96863	0.0741072	0.245531	0.171424
Climap Project Members (1997)	25.8667	-19.05	3295	0	461.082	21.3996	17.7361	3.66352	40.9711	42.1557	228.346	4.01734	0.0757037	0.250571	0.174868
Jin and Liu (2017)	25.94	120.03		0	1812.26	23.7805	19.4687	4.31179	15.2853	30.5111	34.1003	4.44214	0.217833	0.410469	0.192637
Beaufort (1997)	26.02	54.55	56	1.8968	1651.84	27.001	20.0898	6.91123	12.2698	43.5975	10.6488		0.304369	1.8039	1.49953
Ahagon et al. (1993)	26.0267	127.265	1366	57	335.681	25.2465	20.9668	4.2797	24.2599	33.39	17.0959	2.18935	0.0842127	0.206736	0.122523
Ahagon et al. (1993)	26.035	127.25	1109	52	336.421	25.241	20.9696	4.27147	24.2313	33.367	17.1096	2.19951	0.0845378	0.207353	0.122816
Ahagon et al. (1993)	26.0417	127.237	831	48	337.032	25.2365	20.972	4.26451	24.2072	33.3475	17.3421	2.20841	0.0848171	0.207893	0.123076
Jin and Liu (2017)	26.05	122.06		0	990.328	24.0632	19.2072	4.85598	21.5155	30.0624	100.446	5.1046	0.185797	0.445378	0.259581
Ahagon et al. (1993)	26.055	127.237	731	37	337.884	25.2304	20.9728	4.25761	24.1816	33.3287	16.2103	2.21158	0.0850027	0.208094	0.123091
Ahagon et al. (1993)	26.0867	127.225	320	22	340.069	25.2146	20.9765	4.23809	24.1109	33.2753	14.8065	2.22564	0.0856086	0.208959	0.123351
Ahagon et al. (1993)	26.0983	121.22	198	19	1340.32	23.7985	19.175	4.62349	19.7007	30.2431	97.7	5.01542	0.205279	0.444178	0.238899
Ahagon et al. (1993)	26.1	127.3	80	12	339.872	25.2174	20.9661	4.25133	24.1485	33.3122	8.1036	2.18665	0.0847314	0.206641	0.12191
Ahagon et al. (1993)	26.1117	127.21	108	9	341.877	25.2014	20.9803	4.22108	24.0502	33.2288	14.8793	2.24012	0.0861708	0.209843	0.123672
Ahagon et al. (1993)	26.2317	143.21	2853	49	264.626	24.797	18.7261	6.07097	23.3321	38.1245	114.179	2.15683	0.0550369	0.184602	0.129565
Ahagon et al. (1993)	26.2667	127.003	379	34	354.734	25.1007	20.9338	4.1669	23.5766	32.8597	21.4335	2.48724	0.0913744	0.22607	0.134696
Ahagon et al. (1993)	26.2667	127.132	310	29	352.902	25.1189	20.9577	4.16123	23.6856	32.9531	23.0462	2.37305	0.0894911	0.218915	0.129424
Ahagon et al. (1993)	26.2717	126.798	88	21	357.984	25.0691	20.8946	4.17441	23.3912	32.7037	3.74068	2.67282	0.0944591	0.237723	0.143264
Jin and Liu (2017)	26.59	122.5		0	999.272	23.688	19.0419	4.64606	20.6793	29.9781	139.806	5.73933	0.195494	0.476243	0.280749
Ahagon et al. (1993)	26.6333	127.733	280	16	360.167	25.0598	20.8639	4.19587	23.4999	32.8747	9.31985	2.14231	0.0852892	0.209411	0.124122
Jin and Liu (2017)	26.76	120.83		0	1833.02	23.2974	18.9403	4.35713	18.575	30.2979	49.3981	5.58664	0.22705	0.475964	0.248914
Ahagon et al. (1993)	26.77	127.77	385	11	363.512	25.0047	20.8504	4.15426	23.272	32.7589	4.08373	2.17004	0.086711	0.212675	0.125964
Ahagon et al. (1993)	26.775	131.5	3050	53	312.831	24.6747	19.9949	4.67978	24.0544	34.7223	95.5804	1.46526	0.076339	0.174043	0.0977039
Ahagon et al. (1993)	26.8017	128.097	92	7	357.09	24.9754	20.8416	4.13378	23.4104	32.8907	8.35234	1.92827	0.0845895	0.199244	0.114655
Ahagon et al. (1993)	26.8667	127.828	275	16	365.132	24.9648	20.8419	4.12291	23.1395	32.6957	15.0127	2.16184	0.0874522	0.213409	0.125957
Ahagon et al. (1993)	26.9017	128.013	205	32	361.98	24.9437	20.8396	4.1041	23.1855	32.7604	14.616	2.02517	0.0864242	0.206068	0.119644
Ahagon et al. (1993)	26.9983	139.73	3802	44	298.43	24.3146	18.9616	5.35299	19.8151	36.7027	118.303	1.79571	0.0781481	0.181346	0.103198
Ahagon et al. (1993)	27	140.285	3488	44	300.412	24.3111	18.9088	5.40228	19.5402	36.8952	64.2933	1.8112	0.0765428	0.183367	0.106824
Beaufort (1997)	27.04	50.56	71	0.0011	1502.13	26.1498			11.4376	42.0833	58.8705		0.212388	0	-0.212388
Jin and Liu (2017)	27.38	121.17		0	2076.22	22.8473	18.7274	4.11995	21.2351	30.3426	10.5638	6.17163	0.240187	0.507029	0.266842
Climap Project Members (1997)	27.383	-76.95	1254	0	332.75	25.7181	21.3843	4.33384	29.882	38.491	81.4146	2.1457	0.0759296	0.140782	0.0648525
Ahagon et al. (1993)	27.505	126.86	1405	46	440.932	24.3314	20.602	3.72942	20.8038	31.2997	109.109	3.39406	0.113952	0.291957	0.178006
Ahagon et al. (1993)	27.515	127.152	1578	49	418.347	24.4142	20.6427	3.77152	21.1508	31.461	96.8586	3.13666	0.108684	0.277792	0.169108
Jin and Liu (2017)	27.55	123.61		0	979.099	23.063	19.6657	3.39732	18.4614	30.4228	183.93	5.56677	0.198517	0.434917	0.2364
Ahagon et al. (1993)	27.5533	139.998	3795	53	320.041	24.0628	18.9032	5.15954	20.1499	36.164	95.053	1.78155	0.0788054	0.183149	0.104344
Ahagon et al. (1993)	27.5833	127.155	1720	54	422.888	24.3653	20.6122	3.75307	21.0051	31.3764	101.198	3.18642	0.10985	0.281802	0.171952
Legge et al. (2006)	27.72	34.69	963	49.4183	469.965	25.4274	21.9954	3.432		43.6854	21.3524	1.1352	0.121079	0.190963	0.0698845
Jin and Liu (2017)	27.8	121.87		0	1939.75	22.5562	18.8396	3.71666	21.3994	30.313	58.9796	6.22474	0.241309	0.50277	0.261461
Climap Project Members (1997)	27.917	-43.63	2582	0	206.842	23.8016	19.2931	4.50852	33.6762	40.6285	1718.01	1.19162	0.0619147	0.12087	0.0589557
Climap Project Members (1997)	28	-38.783	4020	0	214.599	23.4195	19.175	4.24444	34.3011	40.5658	1447.81	1.01596	0.0460219	0.100106	0.0540839
Ahagon et al. (1993)	28.0167	140.057	2320	31	336.649	23.8556	18.8812	4.97439	20.5083	35.6401	120.541	1.77374	0.0797929	0.18425	0.104457
Ahagon et al. (1993)	28.0617	127.675	890	50	421.421	24.2146	20.3889	3.8257	20.8008	31.0257	59.7907	3.18624	0.107678	0.28903	0.181352
Ahagon et al. (1993)	28.0717	127.67	1160	48	422.591	24.2061	20.3839	3.8222	20.7696	31.0107	60.6726	3.19891	0.107942	0.289917	0.181974
Jin and Liu (2017)	28.17	124.07		0	1098.74	22.5824	19.9947	2.58764	17.0026	30.5393	234.945	5.19006	0.203486	0.401957	0.198471
Ahagon et al. (1993)	28.185	128.185	1260	36	400.946	24.2428	20.3101	3.93269	21.3687	31.2966	35.9952	2.9516	0.102886	0.27634	0.173453
Ahagon et al. (1993)	28.2483	140.102	2998	42	344.088	23.7598	18.8678	4.89203	20.8422	35.3353	138.198	1.77139	0.0804464	0.184781	0.104334
Ahagon et al. (1993)	28.3833	128.083	1136	28	414.349	24.0782	20.1905	3.88778	20.7675	30.934	59.9311	3.237	0.107643	0.295509	0.187866
Jin and Liu (2017)	28.45	122.17		0	2253.88	21.968	19.071	2.89706	19.9846	30.1907	52.7717	6.07511	0.250975	0.484829	0.233854
Ahagon et al. (1993)	28.585	121.783	1190	25	2525.1	21.8862	18.9561	2.93006	20.3452	30.0474	21.3082	6.15885	0.254646	0.493878	0.239232
Jin and Liu (2017)	28.64	124.63		0	1119.48	22.2275	20.0974	2.13016	15.9416	30.6223	258.358	4.9317	0.200119	0.385262	0.185142
Ahagon et al. (1993)	28.65	126.7	159	15	637.821	23.3061	20.0631	3.24292	17.9468	30.7379	176.565	4.26533	0.140592	0.358829	0.218237
Ahagon et al. (1993)	28.7167	126.55	140	8	685.478	23.1643	20.0302	3.13412	17.579	30.7855	193.253	4.37195	0.146068	0.365222	0.219155
Ahagon et al. (1993)	28.775	132.132	3460	60	363.92	24.0746	19.6784	4.39619	24.6485	31.9744	213.354	1.95683	0.0881105	0.21516	0.12705
Ahagon et al. (1993)	28.7867	121.495	1060	26	2667.71	21.74	18.9196	2.82034	0	29.7143	9.59544	6.17855	0.25828	0.49647	0.23819
Ahagon et al. (1993)	28.8333	126.367	140	6	757.514	22.9487	19.9745	2.97424	17.0521	30.8272	215.578	4.50945	0.153933	0.373653	0.21972
Ahagon et al. (1993)	28.8683	127.333	1025	22	556.855	23.4154	19.8449	3.5705	18.4203	30.3322	144.009	4.23477	0.130657	0.359896	0.229238
Ahagon et al. (1993)	28.9	126.233	140	11	805.775	22.8063	19.9501	2.8562	16.709	30.8613	230.792	4.58575	0.159311	0.378202	0.218891
Ahagon et al. (1993)	28.9517	127.182	480	13	606.746	23.2688	19.7982	3.47064	18.0029	30.3834	160.855	4.38329	0.135883	0.369781	0.233898
Ahagon et al. (1993)	29	139.42	3175	37	365.947	23.5006	18.9026	4.59807	22.5676	34.2429	187.116	1.92044	0.0829638	0.195076	0.112113
Jin and Liu (2017)	29	122.5		0	2370.44	21.4159			18.2524	30.1296	54.8305		0.254733	0	-0.254733
Climap Project Members (1997)	29.017	-41.4	3197	0	227.36	23.3101	18.9045	4.4057	31.8958	39.9022	1484.92	1.28914	0.0540949	0.129801	0.0757059
Beaufort (1997)	29.03	50.15	46	0.00101	1439.46	25.3905			10.5236	41.3688	25.9075		0.192136	0	-0.192136
Ahagon et al. (1993)	29.05	121.037	186	7	2803.88	21.5746			0	29.4158	25.2757		0.262005	0	-0.262005
Boeckel (2003)	29.095	-15.4417	3606	20.8	467.792	20.4506	16.9537	3.49683	33.7751	39.0793	89.3172	3.19519	0.114594	0.283614	0.169019
Ahagon et al. (1993)	29.1333	126.883	124	10	714.055	22.9543	19.7075	3.24687	17.1995	30.5009	195.876	4.61443	0.146767	0.383929	0.237162
Ahagon et al. (1993)	29.2333	126.733	114	7	772.913	22.7819	19.6647	3.11726	16.8053	30.5582	214.279	4.71626	0.152564	0.390173	0.23761
Jin and Liu (2017)	29.28	125.08		0	1175.73	21.7209	19.9341	1.78684	14.6066	30.6236	271.268	4.85288	0.203513	0.388091	0.184578
Ahagon et al. (1993)	29.3117	126.592	106	6	826.315	22.6172	19.6406	2.97658	16.4544	30.5894	230.408	4.78649	0.158246	0.394355	0.236109
Ahagon et al. (1993)	29.4333	126.417	116	9	903.792	22.3746	19.6021	2.7725	15.9696	30.6187	252.325	4.87305	0.16649	0.399624	0.233134
Ahagon et al. (1993)	29.515	126.268	114	5	965.917	22.1877	19.5158	2.6719	15.5897	30.6533	269.251	5.02551	0.173058	0.40687	0.233812
Ahagon et al. (1993)	29.5517	140.213	2649	43	379.79	23.2891	18.8064	4.48276	22.8134	33.6845	103.97	2.04193	0.0861734	0.203302	0.117129
Ahagon et al. (1993)	29.6183	126.118	104	4	1036.05	21.9718	19.3891	2.58273	15.1614	30.6758	287.972	5.22642	0.18031	0.416281	0.235971
Ahagon et al. (1993)	29.7117	125.953	88	4	1107.61	21.7523	19.2863	2.46598	14.7202	30.6698	307.027	5.39283	0.187882	0.423484	0.235602
Climap Project Members (1997)	29.7667	-76.8	1015	0	287.466	25.2015	20.8332	4.36835	28.8113	36.5462	331.297	3.59738	0.0712293	0.250139	0.17891
Ahagon et al. (1993)	29.77	126.983	113	13	856.646	22.3893	18.8955	3.49381	16.2926	30.3148	247.46	5.6707	0.158452	0.444609	0.286157
Ahagon et al. (1993)	29.8117	125.803	85	6	1178.22	21.5312	19.1763	2.35487	14.3447	30.6262	325.491	5.56046	0.195257	0.430723	0.235466
Ahagon et al. (1993)	29.825	133.3	1133	38	382.49	23.6901	19.4006	4.28953	23.6109	31.4961	235.686	2.22647	0.0905649	0.236003	0.145438
Ahagon et al. (1993)	29.86	133.3	1460	49	383.305	23.6822	19.394	4.28813	23.5786	31.4615	234.296	2.24526	0.0908419	0.237827	0.146985
Ahagon et al. (1993)	29.8983	127.318	130	12	798.175	22.483	18.6006	3.88238	16.5933	30.0955	216.32	5.98442	0.152308	0.46223	0.309921
Ahagon et al. (1993)	29.91	125.638	75	8	1252.35	21.2967	19.0813	2.21546	13.9533	30.5857	315.494	5.70811	0.203173	0.436763	0.23359
Jin and Liu (2017)	30	123		0	2505.53	19.8398			15.1052	30.1519	58.0915		0.27668	0	-0.27668
Jin and Liu (2017)	30	125.5		0	1318.13	21.0904			13.6031	30.553	299.61		0.210216	0	-0.210216
Ahagon et al. (1993)	30.025	131.358	2309	36	471.354	23.8454	19.4075	4.4379	25.1981	30.4573	54.9376	2.87677	0.10012	0.291929	0.191809
Ahagon et al. (1993)	30.04	131.517	2710	41	465.287	23.8359	19.4502	4.38562	25.3424	30.4963	65.7325	2.74017	0.0996513	0.28385	0.184199
Ahagon et al. (1993)	30.0667	131.358	1897	33	475.651	23.8359	19.396	4.43992	25.2046	30.4418	51.7077	2.90047	0.100445	0.293985	0.19354
Ahagon et al. (1993)	30.0667	139.962	2960	48	391.922	23.1344	18.7641	4.37027	23.7852	33.0162	56.7114	2.39215	0.0896754	0.224312	0.134636
Ahagon et al. (1993)	30.1333	131.298	1984	29	487.611	23.8229	19.3582	4.46474	25.1101	30.4006	42.383	2.99598	0.101187	0.300752	0.199565
Ahagon et al. (1993)	30.1533	128.023	415	15	680.867	22.7062	18.1677	4.5385	17.3428	29.7613	149.673	6.36289	0.140248	0.480848	0.340601
Ahagon et al. (1993)	30.1867	131.232	1750	24	499.188	23.8129	19.3198	4.49309	24.9927	30.3825	33.5575	3.09341	0.10185	0.307413	0.205562
Ahagon et al. (1993)	30.245	131.167	1390	23	511.913	23.8015	19.2783	4.52318	24.875	30.3926	24.546	3.19572	0.102547	0.314416	0.211869
Ahagon et al. (1993)	30.3117	131.1	652	14	526.579	23.788	19.231	4.55693	24.7513	30.4071	15.071	3.30898	0.103315	0.322172	0.218857
Ahagon et al. (1993)	30.3633	131.04	146	11	536.21	23.7694	19.1893	4.58011	24.6519	30.4111	7.33684	3.40846	0.104089	0.328862	0.224773
Ahagon et al. (1993)	30.4417	131.058	154	4	548.519	23.7345	19.1679	4.56663	24.5883	30.4922	7.8215	3.44432	0.104922	0.332133	0.227211
Ahagon et al. (1993)	30.5167	131.088	125	3	559.948	23.7013	19.1536	4.5477	24.5348	30.5795	6.85179	3.46327	0.105674	0.334362	0.228688
Ahagon et al. (1993)	30.52	129.067	845	16	606.081	23.0341	17.9429	5.09122	19.046	29.5044	50.3141	6.29425	0.126412	0.483276	0.356865
Ahagon et al. (1993)	30.54	131.18	214	1	556.488	23.6906	19.1859	4.50466	24.575	30.6675	14.0373	3.37431	0.1056	0.329443	0.223842
Ahagon et al. (1993)	30.6517	131.385	924	12	555.634	23.6446	19.2169	4.42763	24.5882	30.8111	30.1417	3.25095	0.106117	0.32335	0.217233
Ahagon et al. (1993)	30.6683	131.477	1315	24	549.804	23.6387	19.2548	4.3839	24.6267	30.8261	38.7047	3.15164	0.105966	0.317958	0.211993
Ahagon et al. (1993)	30.6883	131.565	1694	31	544.497	23.6319	19.282	4.34991	24.6575	30.842	47.1219	3.07403	0.105864	0.313909	0.208045
Ahagon et al. (1993)	30.705	139.833	2220	39	407.849	22.9425	18.6507	4.29187	22.6522	32.1848	51.6262	2.93668	0.0959298	0.255999	0.160069
Ahagon et al. (1993)	30.73	130.743	187	10	603.887	23.5591	18.8232	4.73589	24.1123	30.4975	20.0639	4.18299	0.110247	0.376121	0.265874
Climap Project Members (1997)	30.7833	-67.6667	4993	0	283.524	23.5644	19.2	4.36435	23.7031	36.7829	314.313	1.87537	0.0376473	0.0773954	0.0397481
Ahagon et al. (1993)	30.845	130.615	223	14	630.783	23.4638	18.6415	4.82231	23.8061	30.4853	18.2033	4.55611	0.112814	0.396381	0.283567
Baumann unpubl.)	30.85	-10.2683	900	12.1849	1486.23	19.3112	15.8241	3.48706		40.1719	41.2324	5.31104	0.15629	0.403285	0.246995
Ahagon et al. (1993)	30.865	139.885	2279	32	412.338	22.8926	18.5993	4.29327	22.3061	31.9828	58.5958	3.11975	0.0978373	0.266193	0.168356
Ahagon et al. (1993)	30.8717	139.065	1987	32	410.598	22.9171	18.5656	4.35149	22.6067	31.9041	113.779	3.41133	0.0979307	0.285236	0.187305
Ahagon et al. (1993)	30.9617	130.487	276	17	667.643	23.3637	18.442	4.92167	23.2248	30.4146	17.1586	4.96087	0.115471	0.417689	0.302217
Ahagon et al. (1993)	31	130.002	404	19	678.811	23.1821	17.9742	5.2079	21.344	30.0477	17.9214	5.9244	0.120659	0.465954	0.345295
Jin and Liu (2017)	31.04	123.3		0	2697.76	18.1708			12.5808	30.2679	82.6561		0.308583	0	-0.308583
Jin and Liu (2017)	31.05	124.23		0	2155.58	18.7832			13.249	30.2499	168.499		0.283474	0	-0.283474
Ahagon et al. (1993)	31.0583	132.717	342	15	473.214	23.4429	19.1503	4.29265	22.4927	30.7985	136.157	3.06935	0.105867	0.322828	0.216961
Jin and Liu (2017)	31.06	124.49		0	2041.24	18.9656			13.314	30.2813	193.307		0.275696	0	-0.275696
Jin and Liu (2017)	31.07	125.16		0	1775.89	19.5249			13.3476	30.3797	257.27		0.251901	0	-0.251901
Ahagon et al. (1993)	31.0933	130.442	282	15	707.057	23.2803	18.2677	5.01259	22.924	30.311	11.4363	5.28943	0.117566	0.434589	0.317023
Ahagon et al. (1993)	31.1517	130.383	268	21	727.778	23.2292	18.1514	5.07774	22.6276	30.2514	11.1562	5.51241	0.118889	0.44587	0.326981
Ahagon et al. (1993)	31.24	131.842	1094	21	589.795	23.4421	19.0469	4.39524	23.5849	31.0937	50.1438	3.46373	0.111141	0.34737	0.236229
Ahagon et al. (1993)	31.2417	131.167	100	2	684.009	23.3908	18.713	4.67778	23.7374	30.9909	5.37814	4.24995	0.113722	0.384641	0.270919
Ahagon et al. (1993)	31.2417	131.32	128	4	662.629	23.4023	18.8398	4.56256	23.8249	31.0673	14.1497	3.97055	0.11314	0.371007	0.257867
Ahagon et al. (1993)	31.2417	131.693	924	27	610.574	23.4304	19.0369	4.39351	23.8128	31.0866	37.1569	3.51104	0.111723	0.34915	0.237426
Ahagon et al. (1993)	31.2433	131.54	310	10	632.222	23.4182	19.0208	4.39738	23.9483	31.079	24.2054	3.57112	0.112324	0.351556	0.239231
Ahagon et al. (1993)	31.2433	131.915	1315	31	581.11	23.4465	19.0501	4.39642	23.4676	31.0987	56.5382	3.44388	0.110901	0.346779	0.235878
Jin and Liu (2017)	31.3	125.49		0	1698.2	19.5358			13.5676	30.3049	224.604		0.246313	0	-0.246313
Ahagon et al. (1993)	31.3183	139.837	2052	33	427.22	22.7575	18.4468	4.31066	21.2827	31.4341	24.1297	3.70488	0.103269	0.299435	0.196167
Jin and Liu (2017)	31.44	126.07		0	1485.64	19.8974	16.3969	3.5004	13.8735	30.0998	197.281	9.52803	0.22918	0.544637	0.315457
Ahagon et al. (1993)	31.5	138.533	3464	41	425.754	22.7386	18.2539	4.48477	21.3098	31.1059	144.794	4.50741	0.106214	0.351276	0.245062
Jin and Liu (2017)	31.51	122.36		0	3166.43	17.1945			10.9144	30.2728	35.8129		0.326385	0	-0.326385
Ahagon et al. (1993)	31.6533	130.052	105	7	853.445	22.6607	17.2549	5.40572	19.9452	30.0988	17.3014	7.17868	0.132697	0.529257	0.39656
Ahagon et al. (1993)	31.6733	130.142	75	6	870.399	22.6745	17.3275	5.34707	20.2265	30.0778	10.3751	7.03027	0.132235	0.520441	0.388206
Ahagon et al. (1993)	31.6933	129.898	239	8	847.16	22.5415	17.0433	5.49823	19.2636	30.1472	11.0975	7.58194	0.135683	0.544683	0.409
Okada (2000)	31.7857	-75.5459	2799	72.1683	326.251	24.5288	20.202	4.32675		34.2382	324.299	3.4039	0.0680941	0.330441	0.262347
Ahagon et al. (1993)	31.8017	139.12	2154	30	450.153	22.62	18.1397	4.48025	19.9449	30.9088	94.6121	4.84537	0.112153	0.366875	0.254722
Ahagon et al. (1993)	31.8583	133.57	3200	47	481.776	23.1394	18.7806	4.35884	20.098	30.7921	109.218	3.80122	0.109672	0.365483	0.255811
Ahagon et al. (1993)	31.96	129.82	518	12	908.313	22.1533	16.6509	5.50242	18.2631	30.3202	9.19216	8.30149	0.144696	0.549974	0.405277
Jin and Liu (2017)	32.02	126.35		0	1325.17	19.5552	15.6208	3.93445	15.4837	29.9128	131.703	10.8164	0.235127	0.552115	0.316989
Grelaud et al. (2012)	32.0883	33.625	996	8.33	533.466	21.7585	16.5204	5.23809	13.7395	40.58	98.9409	0.578088	0.0928842	0.0678628	-0.0250214
Jin and Liu (2017)	32.09	123.25		0	2724.19	16.9152			10.3536	30.3733	132.089		0.330636	0	-0.330636
Grelaud et al. (2012)	32.195	29.7567	1609	17.89	413.963	21.1224	16.0474	5.07497	14.6857	40.2277	96.0162	0.864225	0.103317	0.0922358	-0.0110816
Climap Project Members (1997)	32.217	-64.72	1953	0	353.785	23.0546	19.0405	4.01412	23.4986	35.4582	8.21756	1.54769	0.0359197	0.0796779	0.0437582
Grelaud et al. (2012)	32.2417	32.4633	901	6.35	427.335	21.5697	16.3546	5.21505	13.7852	40.553	94.5703	0.68217	0.104387	0.0799752	-0.0244121
Jin and Liu (2017)	32.26	124.15		0	2355.35	17.3905			13.6609	30.2418	219.566		0.313817	0	-0.313817
Climap Project Members (1997)	32.283	-65.12	1597	0	352.744	23.043	19.0591	3.98387	23.6757	35.3812	22.2117	1.53941	0.0368195	0.0793963	0.0425768
Jin and Liu (2017)	32.34	124.4		0	2219.52	17.5024			14.3644	30.2352	196.572		0.309369	0	-0.309369
Jin and Liu (2017)	32.35	125.48		0	1706.45	18.4158			15.9619	30.0871	120.056		0.275296	0	-0.275296
Ahagon et al. (1993)	32.3633	131.92	468	11	836.414	22.7853	18.2288	4.5565	22.0222	31.3631	22.5332	5.0209	0.127784	0.445	0.317216
Ahagon et al. (1993)	32.3667	131.768	102	2	876.119	22.7007	18.1954	4.50538	22.1118	31.2653	9.70531	5.05782	0.129875	0.445489	0.315614
Ahagon et al. (1993)	32.3667	132.067	1022	23	806.702	22.8164	18.2551	4.56126	21.9192	31.3446	34.254	4.99653	0.126597	0.445169	0.318572
Ahagon et al. (1993)	32.3667	132.22	1484	38	773.417	22.8405	18.2859	4.55462	21.8202	31.269	47.8858	4.96502	0.125469	0.445005	0.319535
Ahagon et al. (1993)	32.3667	132.363	1641	26	742.303	22.863	18.3146	4.54841	21.7277	31.1983	41.62	4.93557	0.124415	0.444851	0.320436
Ahagon et al. (1993)	32.3667	132.663	1435	28	683.126	22.9101	18.3744	4.53577	21.3	31.0504	39.2071	4.8608	0.122209	0.442856	0.320647
Ahagon et al. (1993)	32.3683	132.517	1638	34	709.859	22.8863	18.3439	4.54233	21.6155	31.1231	37.6466	4.90711	0.12331	0.444858	0.321548
Ahagon et al. (1993)	32.3683	132.818	900	20	660.386	22.9338	18.4028	4.53103	20.9633	31.0274	41.5411	4.77828	0.121089	0.436034	0.314945
Ahagon et al. (1993)	32.3967	133.26	1600	28	602.868	22.9632	18.4711	4.49209	19.9679	31.0182	42.3112	4.57268	0.117866	0.418443	0.300577
Grelaud et al. (2012)	32.4083	30.2133	1528	11.16	371.35	21.1565	16.062	5.09456	14.4072	40.1541	101.577	0.861276	0.107815	0.0916536	-0.0161614
Grelaud et al. (2012)	32.4133	29.4417	2171	9.72	350.044	21.0549	16.0025	5.0524	14.8575	40.0886	133.685	0.896841	0.104846	0.0909602	-0.0138858
Grelaud et al. (2012)	32.4183	33.2983	1199	9.63	372.426	21.7151	16.4767	5.23833	13.5401	40.4023	133.022	0.611137	0.0963744	0.0714079	-0.0249665
Jin and Liu (2017)	32.42	125.05		0	1898.1	17.9718			15.8849	30.1559	141.943		0.291096	0	-0.291096
Ahagon et al. (1993)	32.425	134.285	2110	45	516.98	22.9696	18.5431	4.42648	16.664	30.9055	91.1039	4.26663	0.11085	0.387771	0.276921
Ahagon et al. (1993)	32.4417	132.142	908	19	834.522	22.7847	18.204	4.58065	21.7302	31.3156	38.4068	5.11338	0.12715	0.452565	0.325416
Ahagon et al. (1993)	32.4417	133.718	1047	26	568.62	22.9732	18.5413	4.4319	18.5341	31.0103	72.3202	4.36346	0.114454	0.400876	0.286422
Ahagon et al. (1993)	32.4483	133.82	1215	28	560.321	22.977	18.5379	4.43911	18.168	31.0067	80.8144	4.3553	0.113656	0.399157	0.285502
Ahagon et al. (1993)	32.5017	139.658	1290	27	507.118	22.3789	17.8081	4.57081	18.2169	30.5237	9.98111	5.76711	0.123343	0.417324	0.293981
Ahagon et al. (1993)	32.5167	132.142	787	10	878.622	22.7412	18.1379	4.6033	21.5896	31.2877	32.9741	5.24564	0.128254	0.460042	0.331788
Ahagon et al. (1993)	32.52	133.49	996	23	615.868	22.9362	18.4575	4.47878	19.178	31.0671	49.0694	4.58436	0.117219	0.417043	0.299824
Ahagon et al. (1993)	32.5883	132.14	650	10	921.207	22.6382	18.0743	4.56387	21.4553	31.2617	27.9388	5.37231	0.130399	0.467185	0.336786
Ahagon et al. (1993)	32.5883	133.343	922	15	653.481	22.8664	18.3837	4.48279	19.4991	31.092	33.246	4.7702	0.119703	0.429841	0.310138
Climap Project Members (1997)	32.6	-69.5	5323	0	337.036	23.1304	19.2474	3.88294	24.4028	34.7145	438.427	1.58792	0.0490645	0.093823	0.0447585
Incarbona et al. (2008)	32.61	14.63	191	6.74	405.882	20.7816	15.4163	5.36528	20.7495	39.4799	12.5586	0.695152	0.0684801	0.101763	0.0332825
Bordiga et al. (2014)	32.65	158.5	2387	14.4186	476.712	21.229	16.6896	4.53932		31.6287	1044.44	4.82889	0.128971	0.366563	0.237592
Grelaud et al. (2012)	32.65	34.1	1465	9.12	373.925	21.8202	16.5792	5.24106	13.4647	40.1297	76.501	0.555637	0.0918818	0.0648953	-0.0269865
Ahagon et al. (1993)	32.665	132.142	386	1	965.843	22.5181	18.0071	4.51101	21.3116	31.2324	21.243	5.50723	0.132851	0.47483	0.341979
Ahagon et al. (1993)	32.695	134.267	1750	38	586.771	22.838	18.4481	4.38991	15.6277	31.117	60.9711	4.51201	0.114406	0.405192	0.290787
Ahagon et al. (1993)	32.7417	133.192	278	9	734.917	22.7005	18.2495	4.451	19.6425	31.1102	15.4807	5.09454	0.124056	0.45078	0.326725
Ahagon et al. (1993)	32.7433	134.617	2046	39	571.313	22.7863	18.4392	4.34711	15.4554	30.994	68.8192	4.48575	0.114107	0.399968	0.285861
Climap Project Members (1997)	32.75	-41.9	3924	0	352.085	22.1596	18.0113	4.14834	21.3245	37.2473	1207.15	2.29286	0.0517319	0.223255	0.171523
Incarbona et al. (2008)	32.77	14.18	71	0.39	419.124	20.7118	15.421	5.29073	20.0362	39.2692	5.8262	0.731044	0.0719651	0.114115	0.0421499
Grelaud et al. (2012)	32.7742	19.191	1390	10.69	337.583	20.7509	15.291	5.45994	14.9829	39.3694	106.806	0.94372	0.0801256	0.0647801	-0.0153455
Ahagon et al. (1993)	32.815	132.142	103	3	1054.04	22.2824	17.6481	4.63432	21.0304	31.1764	13.0682	5.85227	0.137677	0.490953	0.353276
Ahagon et al. (1993)	32.8167	133.117	117	6	780.277	22.6131	18.0422	4.57098	19.728	31.1018	11.4348	5.29388	0.126291	0.461418	0.335126
Grelaud et al. (2012)	32.8433	32.3733	1374	7.49	335.417	21.5102	16.3156	5.19459	13.6046	40.1375	152.628	0.714615	0.109616	0.0824799	-0.0271365
Ahagon et al. (1993)	32.8433	137.887	4065	20	562.41	22.297	17.1238	5.17319	18.5257	30.7955	159.875	7.77938	0.132386	0.543956	0.41157
Ahagon et al. (1993)	32.89	132.14	91	3	1098.7	22.1638	17.2869	4.87697	20.8885	31.1491	7.13787	6.0896	0.140111	0.499955	0.359844
Incarbona et al. (2008)	32.91	12.57	61	0.2	559.132	20.5156	15.4126	5.10293	18.8858	39.0732	10.7618	0.817993	0.0818498	0.13152	0.0496699
Ahagon et al. (1993)	32.9933	137.745	3656	39	587.164	22.249	17.0025	5.24652	18.1659	30.9164	162.348	8.05217	0.135095	0.562429	0.427334
Grelaud et al. (2012)	33.0002	23.6295	1475	12.63	336.307	20.3458	15.3792	4.96664	15.7243	39.3438	63.4941	1.68404	0.0931354	0.0795197	-0.0136157
Incarbona et al. (2008)	33.03	12.66	102	0.99	551.222	20.5039	15.4079	5.09597	18.8447	39.0757	24.9738	0.820596	0.0817993	0.131025	0.0492261
Incarbona et al. (2008)	33.04	14.09	309	16.78	418.219	20.6639	15.4141	5.24988	19.9263	39.1613	33.919	0.745396	0.0733249	0.117404	0.0440795
Ahagon et al. (1993)	33.0417	132.917	86	2	948.331	22.3148	17.2285	5.08634	19.9708	31.0234	9.62973	5.9419	0.133344	0.493063	0.359719
Incarbona et al. (2008)	33.07	13.54	140	3.69	454.942	20.5959	15.4188	5.17708	19.2548	39.127	24.889	0.778422	0.077199	0.126139	0.0489397
Ahagon et al. (1993)	33.0983	137.717	3059	29	619.985	22.212	16.9185	5.29348	17.928	30.9971	150.867	8.26213	0.137179	0.575022	0.437844
Ahagon et al. (1993)	33.13	139.507	1144	36	590.607	22.1636	17.3658	4.7978	16.914	30.5571	21.8799	7.03225	0.13598	0.490948	0.354968
Ahagon et al. (1993)	33.135	139.405	1294	40	596.729	22.164	17.3316	4.83232	16.8684	30.5975	31.4185	7.15759	0.136525	0.498063	0.361538
Incarbona et al. (2008)	33.17	13.33	152	6.67	464.474	20.5516	15.4138	5.13785	18.9919	39.1057	28.8123	0.790902	0.0784705	0.127763	0.0492924
Incarbona et al. (2008)	33.19	14.77	712	25.95	382.534	20.7056	15.3926	5.31309	20.7495	39.2275	75.6052	0.702318	0.0691361	0.102609	0.0334725
Incarbona et al. (2008)	33.2	12.78	153	4.15	525.028	20.4818	15.4029	5.07893	18.7932	39.0723	43.5166	0.821417	0.0814559	0.130471	0.0490146
Incarbona et al. (2008)	33.25	13.67	260	15.45	436.612	20.5748	15.412	5.16281	19.4063	39.0818	48.3463	0.777824	0.0766354	0.125093	0.0484574
Incarbona et al. (2008)	33.27	13.12	234	11.61	474.591	20.5066	15.4081	5.09858	18.7261	39.0609	39.9718	0.803731	0.0797059	0.129139	0.0494334
Climap Project Members (1997)	33.3	-48.27	4607	0	374.146	22.244	18.2511	3.99283	22.937	36.641	1538.27	2.14424	0.0489679	0.171201	0.122233
Ahagon et al. (1993)	33.31	138.163	4047	39	680.697	22.1272	16.8487	5.27852	17.2177	31.1297	112.449	8.56405	0.142404	0.584797	0.442393
Ahagon et al. (1993)	33.3667	136.847	2250	40	724.176	22.1521	16.6014	5.55067	17.2767	31.4114	85.8991	8.64638	0.139433	0.619047	0.479615
Incarbona et al. (2008)	33.39	14.34	605	38.15	394.806	20.6237	15.3935	5.23016	20.2828	39.0619	76.5798	0.738424	0.0722737	0.112717	0.040443
Grelaud et al. (2012)	33.453	32.5752	1294	5.93	320.102	21.4671	16.2742	5.19292	13.2349	39.7619	128.796	0.762021	0.11466	0.0854988	-0.029161
Jin and Liu (2017)	33.47	124.49		0	1727.54	16.5443			14.7744	30.3954	87.3793		0.339997	0	-0.339997
Ahagon et al. (1993)	33.48	136.858	1992	41	770.876	22.1039	16.4867	5.61716	17.2518	31.5402	77.2456	8.91478	0.141896	0.63509	0.493193
Incarbona et al. (2008)	33.5	12.14	67	0.61	623.902	20.3216	15.339	4.9826	18.7257	39.0255	54.0093	0.903312	0.082869	0.126396	0.0435265
Grelaud et al. (2012)	33.5302	32.9912	2064	5.84	324.103	21.5587	16.3439	5.21474	12.901	39.7142	115.644	0.731816	0.112822	0.0830249	-0.0297973
Incarbona et al. (2008)	33.55	13	273	24.59	474.033	20.4337	15.3931	5.04067	18.7353	38.9484	72.7274	0.818866	0.0806042	0.12901	0.0484062
Ahagon et al. (1993)	33.5633	133.47	2600	39	1359.58	22.0067	16.4618	5.54485	16.9921	30.8999	10.839	6.17542	0.135992	0.496828	0.360836
Incarbona et al. (2008)	33.59	13.92	376	20.19	404.578	20.536	15.3966	5.13942	19.8318	38.9384	89.0285	0.773108	0.0754863	0.12199	0.0465033
Ahagon et al. (1993)	33.62	139.143	1860	38	699.46	22.0028	16.9277	5.07506	16.3886	30.9725	14.6615	8.32382	0.147313	0.56533	0.418017
Ahagon et al. (1993)	33.64	139.177	1862	34	699.847	21.9949	16.9249	5.07005	16.3906	30.9654	11.2058	8.31796	0.147519	0.565131	0.417612
Ahagon et al. (1993)	33.6517	137.515	3534	37	810.372	22.0088	16.4439	5.56494	17.3517	31.5814	89.4481	9.38383	0.147871	0.644701	0.49683
Incarbona et al. (2008)	33.67	12.27	120	3.27	568.972	20.3008	15.3264	4.97443	18.6051	38.9745	76.4963	0.917203	0.0826954	0.12542	0.0427243
Ahagon et al. (1993)	33.6717	140.5	1693	25	573.206	21.9267	17.2688	4.65782	17.0401	30.0952	83.9103	6.70977	0.141274	0.477515	0.336241
Grelaud et al. (2012)	33.7135	24.7018	2107	9.35	340.166	20.28	15.4986	4.78131	15.2435	39.3114	133.351	1.5667	0.09528	0.0772431	-0.018037
Grelaud et al. (2012)	33.718	23.5012	1881	9.19	343.337	20.2093	15.3165	4.89284	15.2079	39.0231	125.685	1.76774	0.0959292	0.0823368	-0.0135924
Knappertsbusch (1994)	33.7333	32.7533	930	15.1515	321.696	21.4663	16.2755	5.19085	13.0088	39.6089	94.612	0.775885	0.116931	0.086656	-0.0302747
Ahagon et al. (1993)	33.755	138.47	900	17	785.363	21.9654	16.6246	5.34078	16.6514	31.4647	77.8154	9.18966	0.149759	0.617768	0.46801
Incarbona et al. (2008)	33.79	13.5	339	24.67	424.874	20.4262	15.3624	5.06376	19.3141	38.8369	99.653	0.812768	0.0783077	0.122277	0.0439698
Ahagon et al. (1993)	33.8	140.638	1867	30	574.022	21.8538	17.2135	4.64027	16.9476	29.9689	94.1296	6.71887	0.142829	0.479493	0.336664
Ahagon et al. (1993)	33.9033	136.337	490	17	1126.94	21.7779	16.1619	5.61602	16.4468	32.0913	9.60433	9.18637	0.144101	0.660964	0.516863
Ahagon et al. (1993)	33.905	136.32	360	11	1131.37	21.7745	16.1606	5.61393	16.4255	32.0915	8.58014	9.16769	0.144023	0.660144	0.516121
Ahagon et al. (1993)	33.9117	136.308	280	8	1141.61	21.7658	16.1445	5.62135	16.4091	32.0931	7.4122	9.15569	0.144025	0.65968	0.515655
Ahagon et al. (1993)	33.925	136.293	200	7	1161.07	21.7489	16.1099	5.63905	16.3868	32.1005	5.4802	9.14134	0.144078	0.65919	0.515112
Ahagon et al. (1993)	33.9467	136.263	100	8	1193.92	21.7203	16.0522	5.66813	16.3436	32.1093	2.18491	9.1122	0.144138	0.658148	0.51401
Incarbona et al. (2008)	33.99	13.07	270	16.47	470.486	20.2733	15.3142	4.95912	18.7662	38.7606	120.209	0.873509	0.0800619	0.119904	0.0398418
Ahagon et al. (1993)	34.03	137.968	1406	29	921.668	21.8502	16.3153	5.53492	17.0032	31.7912	66.8125	9.8245	0.151646	0.658395	0.506749
Climap Project Members (1997)	34.083	-19.7	5127	0	392.613	19.8688	16.1271	3.7417	29.0991	34.8995	268.554	3.37398	0.061043	0.214841	0.153798
Jin and Liu (2017)	34.15	124.29		0	1550.59	15.8177			14.4585	30.6642	74.4871		0.369734	0	-0.369734
Ahagon et al. (1993)	34.1667	137.352	1249	20	1151.56	21.7111	15.9382	5.77286	17.1306	31.9241	43.6302	9.80639	0.150823	0.676037	0.525214
Ahagon et al. (1993)	34.1767	138	983	23	970.947	21.7924	16.264	5.52849	16.8821	31.854	50.4127	9.7978	0.15285	0.657945	0.505095
Ahagon et al. (1993)	34.1767	138.002	495	19	970.683	21.7927	16.2645	5.52818	16.8807	31.8537	50.3593	9.7967	0.152855	0.657873	0.505018
Climap Project Members (1997)	34.2	-16.87	4281	0	413.912	19.5614	15.897	3.66437	31.871	35.1895	131.507	3.34074	0.0812439	0.229354	0.14811
Ahagon et al. (1993)	34.26	137.275	587	13	1254.65	21.6453	15.8019	5.84346	17.1126	31.909	34.7304	9.79287	0.151174	0.678088	0.526914
Grelaud et al. (2012)	34.3	33.92	2007	21.78	345.097	21.6742	16.4911	5.18311	11.8068	39.2199	64.8781	0.727678	0.120707	0.0951201	-0.0255874
Ahagon et al. (1993)	34.3217	137.218	196	8	1332.5	21.5989	15.7006	5.89836	17.1052	31.8879	28.4989	9.78307	0.15137	0.679539	0.528169
Jin and Liu (2017)	34.36	124.11		0	1513.52	15.5642			14.2553	30.7234	95.8463		0.380611	0	-0.380611
Ahagon et al. (1993)	34.3833	137.17	100	6	1411.21	21.5523	15.5989	5.95341	17.0743	31.8594	22.773	9.77347	0.151582	0.680734	0.529152
Grelaud et al. (2012)	34.4485	33.861	1171	10.84	345.745	21.6393	16.4669	5.17244	11.7349	39.1934	47.7151	0.748083	0.123172	0.0981772	-0.0249944
Grelaud et al. (2012)	34.4667	25.6663	1338	9.26	363.667	20.1329	15.5625	4.57033	14.7733	38.8833	59.4649	1.42637	0.103589	0.0761928	-0.0273966
Grelaud et al. (2012)	34.5273	31.7858	2335	5.67	337.686	21.0261	15.9425	5.08366	13.2962	39.2898	62.964	0.981223	0.127982	0.101465	-0.0265177
Ahagon et al. (1993)	34.57	138	187	5	1117.43	21.6291	16.0988	5.5303	16.7316	32.0427	10.0419	9.78976	0.155845	0.660846	0.505
Ahagon et al. (1993)	34.5767	139.507	387	13	928.989	21.6317	16.5441	5.08763	16.8115	31.0908	12.3765	8.77963	0.160344	0.601129	0.440785
Ahagon et al. (1993)	34.595	133	94	3	1402.14	19.0443	9.72815	9.31615	0	30.3984	24.4022	10.6858	0.193822	0.714852	0.52103
Ahagon et al. (1993)	34.6217	133	44	4	1383.54	18.97	9.54411	9.42585	0	30.3843	27.199	10.8025	0.195195	0.720587	0.525392
Climap Project Members (1997)	34.667	-61.45	4308	0	395.443	22.5558	19.0646	3.49127	26.5426	33.245	393.427	1.98275	0.0561217	0.113023	0.0569009
Grelaud et al. (2012)	34.6895	27.2707	2120	10.02	392.442	20.1374	15.556	4.58134	14.3398	38.537	80.4065	1.32752	0.114875	0.0797639	-0.0351111
Ahagon et al. (1993)	34.7617	140.588	1850	41	845.937	21.4021	16.4844	4.91767	16.4752	30.0893	47.755	7.65344	0.160002	0.546707	0.386705
Grelaud et al. (2012)	34.8105	23.194	2787	11.09	368.307	19.964	15.2562	4.7078	13.9148	38.1728	59.7507	1.82249	0.0955945	0.0871969	-0.00839764
Malinverno et al. (2000)	34.875	21.119	2539	12.91	352.294	20.1094	15.1431	4.96632	13.722	37.6471	209.471	1.64643	0.092333	0.078054	-0.0142791
Grelaud et al. (2012)	34.921	23.7432	1049	8.82	373.787	19.9209	15.3128	4.6081	13.7649	38.1817	28.7365	1.76881	0.097019	0.0860224	-0.0109966
Jin and Liu (2017)	35	124		0	1465.85	14.966			14.2582	30.9807	133.31		0.408997	0	-0.408997
Climap Project Members (1997)	35.05	-11.62	2296	0	461.419	18.954	15.2154	3.73858	31.6532	35.5105	322.382	5.09605	0.0918897	0.321127	0.229238
Malinverno et al. (2000)	35.197	21.412	3225	7.8	358.885	20.0167	15.1463	4.8705	13.413	37.3716	164.745	1.73393	0.0921853	0.0802543	-0.011931
Grelaud et al. (2012)	35.2305	21.4717	3525	11.41	359.836	20.0043	15.1483	4.85598	13.381	37.3466	158.545	1.74635	0.0922397	0.0805215	-0.0117181
Grelaud et al. (2012)	35.231	21.51	3310	4.91	360.197	20.0004	15.1503	4.85016	13.3833	37.3503	156.506	1.75118	0.0923224	0.0806565	-0.0116659
Knappertsbusch (1994)	35.235	29.8317	1256	9.2511	380.133	20.3643	15.5022	4.86212	13.4482	38.984	99.7729	1.25282	0.126954	0.0960492	-0.0309053
Jin and Liu (2017)	35.27	123.37		0	1493.87	14.6437			13.8143	31.2012	195.898		0.425185	0	-0.425185
Malinverno et al. (2000)	35.286	21.415	3349	5.99	359.95	19.9988	15.1435	4.85522	13.3167	37.2882	156.68	1.74763	0.0919897	0.080419	-0.0115707
Grelaud et al. (2012)	35.301	21.399	3281	6.38	359.97	19.9973	15.1422	4.85516	13.2995	37.2723	156.282	1.74797	0.0919201	0.0803925	-0.0115276
Knappertsbusch (1994)	35.3317	28.1733	1315	22.9167	408.473	20.0402	15.4354	4.60475	13.5244	38.4497	71.571	1.37297	0.122461	0.0840391	-0.038422
Grelaud et al. (2012)	35.49	27.58	1366	8.78	409.432	19.9153	15.4649	4.45042	13.5852	37.9445	31.1552	1.378	0.121397	0.083328	-0.038069
Ausín et al. (2016)	35.4928	-4.4478		4.10678	988.091	18.1157	13.8928	4.22294	13.1709	37.4175	34.7893	4.42515	0.175004	0.313028	0.138024
Ahagon et al. (1993)	35.5017	141.328	1150	11	917.84	20.3703	14.9044	5.46587	18.0697	29.8753	47.015	8.53926	0.186602	0.632415	0.445813
Ausín et al. (2016)	35.5516	-4.2833		4.29338	985.273	18.1031	13.8249	4.27824	13.1304	37.5359	40.3721	4.33487	0.17579	0.30504	0.12925
Ausín et al. (2016)	35.5716	-10.1262		6.36406	497.98	18.7914	15.0376	3.75384	29.193	35.9331	190.31	5.72135	0.101084	0.339674	0.23859
Grelaud et al. (2012)	35.5732	30.4613	1277	11.22	377.543	20.4543	15.542	4.9123	13.4639	38.7146	70.5295	1.21527	0.130236	0.103286	-0.0269497
Ahagon et al. (1993)	35.5867	141.33	1160	14	947.389	20.2736	14.7101	5.56348	17.8075	29.9543	43.4948	8.75107	0.189702	0.648027	0.458325
Ahagon et al. (1993)	35.5967	141.17	135	13	1001.89	20.3103	14.742	5.56827	17.6013	30.0727	29.5038	8.78117	0.188702	0.647162	0.45846
Grelaud et al. (2012)	35.6	25.9055	560	3.98	407.073	19.7296	15.5125	4.21712	13.4545	37.4976	31.9889	1.42504	0.115458	0.0836371	-0.0318208
Ahagon et al. (1993)	35.6067	141.223	275	10	986.158	20.283	14.7009	5.58212	17.6312	30.0503	33.6423	8.80426	0.189515	0.649884	0.460369
Ausín et al. (2016)	35.6483	-4.8182		5.07448	1005.49	18.1325	14.0553	4.07719	13.3204	37.2614	32.6256	4.64802	0.17387	0.331636	0.157766
Ausín et al. (2016)	35.6514	-6.7839		14.3541	763.781	18.6253	14.863	3.76229	21.3597	37.4437	70.3483	5.5563	0.139538	0.379635	0.240097
Grelaud et al. (2012)	35.66	26.58	1522	9	409.552	19.7594	15.5132	4.24624	13.5322	37.5417	39.1334	1.38675	0.118975	0.0833478	-0.0356272
Incarbona et al. (2008)	35.68	14.59	30	18.1	439.786	19.6897	14.9363	4.75341	11.7195	37.8038	14.6106	1.22214	0.0830343	0.0995512	0.0165169
Ausín et al. (2016)	35.6844	-3.35083		3.26139	930.089	18.098	13.5591	4.53888	13.1638	37.8929	43.1874	4.0749	0.176381	0.261272	0.084891
Ahagon et al. (1993)	35.705	141.278	538	9	1003.74	20.1553	14.4574	5.6979	17.3969	30.1087	36.197	9.0471	0.193535	0.668794	0.475259
Ausín et al. (2016)	35.7367	-6.7322		9.40032	784.135	18.5878	14.8471	3.74069	21.1516	37.4302	68.2292	5.55724	0.141847	0.380014	0.238166
Grelaud et al. (2012)	35.75	27.55	726	7.54	410.218	19.8301	15.4536	4.3765	13.3262	37.8067	24.693	1.38391	0.12294	0.0840183	-0.0389219
Knappertsbusch (1994)	35.755	18.4517	3771	15.9624	363.186	20.0484	14.9416	5.10674	12.6227	37.3838	298.121	1.50958	0.0801445	0.0803679	0.000223448
Grelaud et al. (2012)	35.76	27.92	1736	11.61	408.767	19.8812	15.4204	4.46077	13.1541	38.0336	18.935	1.39216	0.124058	0.084388	-0.0396695
Malinverno et al. (2000)	35.76	20.544	3022	8.15	359.191	19.9735	15.0656	4.9079	12.8275	36.9702	150.308	1.74382	0.0880187	0.0797256	-0.0082931
Grelaud et al. (2012)	35.7978	12.9922	485	9.09	494.467	19.3717	14.8262	4.5455	12.0233	37.561	12.2808	1.85554	0.0848594	0.114319	0.0294595
Ausín et al. (2016)	35.7979	-6.8527		6.44654	763.315	18.5952	14.8622	3.73302	21.3301	37.449	80.7004	5.58267	0.140476	0.379343	0.238867
Grelaud et al. (2012)	35.8103	22.6703	1019	6.87	385.328	19.7663	15.2133	4.55294	12.7996	37.079	46.4159	1.83631	0.0946736	0.0874244	-0.00724917
Ausín et al. (2016)	35.8181	-5.05222		3.18725	1014.74	18.1764	14.1642	4.01222	14.692	37.1713	23.1242	4.7978	0.171191	0.343905	0.172714
Malinverno et al. (2000)	35.821	22.704	984	13.06	386.164	19.76	15.2155	4.54454	12.7884	37.0767	43.6235	1.83565	0.0948204	0.0876621	-0.00715835
Ausín et al. (2016)	35.8213	-6.9683		11.4078	739.543	18.6119	14.8784	3.73355	21.6472	37.4689	90.5598	5.60265	0.138658	0.378584	0.239926
Knappertsbusch (1994)	35.8467	25.33	1835	0.564972	406.419	19.6082	15.4816	4.12662	12.8464	37.2509	55.2353	1.47236	0.114271	0.0869747	-0.0272964
Grelaud et al. (2012)	35.8545	14.1033	989	9.65	449.751	19.5253	14.884	4.64129	11.6761	37.6139	21.0123	1.4344	0.0847168	0.104944	0.020227
Grelaud et al. (2012)	35.9015	28.5163	4284	10.26	403.774	19.9323	15.3839	4.54839	12.7157	38.2153	42.1411	1.38682	0.126288	0.0872755	-0.039012
Ausín et al. (2016)	35.9337	-5.12		6.23742	1024.77	18.1946	14.2	3.99466	15.1084	37.1483	14.9384	4.84794	0.170003	0.347798	0.177795
Ausín et al. (2016)	35.9714	-4.9116		4.95295	1030.38	18.1494	14.1104	4.03899	13.9393	37.2692	34.2107	4.72855	0.172717	0.337378	0.164661
Knappertsbusch (1994)	35.985	23.9467	1170	1.85185	403.558	19.5912	15.3396	4.25161	12.5711	36.9894	37.6286	1.67818	0.103843	0.0912222	-0.0126207
Bárcena et al. (2004)	36	-4.23333	1319	0	996.268	18.1084	13.8939	4.21452	27.8178	37.6751	68.106	4.50104	0.174897	0.304531	0.129634
Aizawa et al. (2004)	36.023	141.78	2224	41.2	947.241	19.5828	13.5884	5.99443		29.8945	88.1053	9.84533	0.212177	0.737609	0.525432
Ausín et al. (2016)	36.0231	-4.8669		5.62358	1049.01	18.1444	14.0931	4.05135	13.7062	37.3032	39.5719	4.70638	0.172979	0.335278	0.162299
Colmenero et al. (2004)	36.035	-8.219	1917	5.3547	608.818	18.6623	14.9299	3.73236		37.1683	106.598	5.77971	0.121083	0.362728	0.241646
Ausín et al. (2016)	36.0363	-5.17033		6.18084	1061.21	18.2131	14.2292	3.98389	15.4154	37.1302	17.1872	4.8861	0.168772	0.349948	0.181176
Jin and Liu (2017)	36.04	123.11		0	1685.94	14.0358			14.695	31.631	109.537		0.456827	0	-0.456827
Ausín et al. (2016)	36.0519	-3.58527		5.20833	949.54	18.0881	13.6057	4.48243	12.9338	37.99	72.1839	4.13362	0.176346	0.271028	0.0946816
Ausín et al. (2016)	36.0678	-5.01694		0	1070.31	18.1817	14.1617	4.02002	14.5632	37.223	29.6316	4.79908	0.170662	0.343098	0.172436
Ausín et al. (2016)	36.0686	-5.06666		2.29775	1072.31	18.1926	14.1838	4.00881	14.8418	37.1939	25.2605	4.82868	0.169994	0.345644	0.17565
Ausín et al. (2016)	36.1333	-1.926		5.22718	783.034	18.3798	13.3007	5.07913	13.5964	37.6977	69.1494	4.61525	0.157655	0.201119	0.043464
Colmenero et al. (2004)	36.135	-2.617	1841	3	847.523	18.2609	13.399	4.86193		37.9046	61.4217	4.18067	0.165626	0.225297	0.0596717
Grelaud et al. (2012)	36.1458	25.5635	828	5.88	414.244	19.5152	15.4994	4.01586	12.5227	37.1272	23.5616	1.4113	0.117889	0.0883735	-0.029515
Ausín et al. (2016)	36.1641	-7		1.92938	866.902	18.5506	14.8484	3.70218	21.2766	37.4579	74.3715	5.64195	0.140491	0.378015	0.237524
Ausín et al. (2016)	36.1822	-5.14183		3.90625	1125.12	18.2167	14.2372	3.97946	15.2882	37.1613	15.5896	4.90267	0.1684	0.350453	0.182053
Zhang et al. (2016)	36.2	122.55		0	1906.5	13.9416			14.5873	31.8822	72.0002		0.463069	0	-0.463069
Bárcena et al. (2004)	36.2167	-4.33333	1055	1	1064.85	18.1271	13.9426	4.18452	27.3621	37.6663	43.0698	4.57349	0.173348	0.310105	0.136757
Incarbona et al. (2008)	36.24	15.41	30	20.8	455.667	19.6473	14.8133	4.83397	12.0444	37.7204	53.6356	1.34447	0.0859338	0.0935935	0.0076597
Bárcena et al. (2004)	36.25	-4.23333	948	2.4	1063.12	18.1388	13.9033	4.23549	26.8179	37.734	45.0913	4.53295	0.172644	0.304746	0.132102
Bárcena et al. (2004)	36.25	-4.46667	973	0.7	1089.07	18.1209	13.9983	4.12257	27.8356	37.5923	33.4281	4.63747	0.173603	0.317367	0.143764
Incarbona et al. (2008)	36.26	14.36	30	21.4	470.008	19.4577	14.7916	4.66607	11.8307	37.5025	22.4377	1.59014	0.0888128	0.108091	0.0192784
Incarbo et al. (2011)	36.2603	17.7525	3658	3.7	381.852	19.8998	14.8238	5.07599	11.9849	37.1267	232.06	1.61411	0.0802709	0.0837935	0.00352257
Ausín et al. (2016)	36.2857	-7.8076		7.5626	754.965	18.5704	14.888	3.68245	23.3584	37.4026	76.0087	5.77846	0.129411	0.368584	0.239174
Ausín et al. (2016)	36.3045	-6.7642		5.15873	1040.29	18.492	14.8202	3.67183	20.5713	37.4123	48.0827	5.63289	0.145165	0.380552	0.235386
Incarbona et al. (2008)	36.36	15.32	30	11.3	464.301	19.6009	14.774	4.82691	12.1175	37.6626	38.0546	1.45567	0.0872669	0.0971251	0.00985827
Ausín et al. (2015)	36.37	-4.29917	658.9	6.72194	1103.64	18.1444	14.0931	4.05135		37.3032	30.9357	4.70638	0.172979	0.335278	0.162299
Incarbona et al. (2008)	36.38	14.45	30	17.4	477.569	19.441	14.7515	4.68945	11.8938	37.4567	37.8015	1.68306	0.0899365	0.110338	0.0204018
Bárcena et al. (2004)	36.3833	-4.38333	659	4.2	1118.28	18.1433	13.9705	4.17278	27.1206	37.6539	25.3253	4.61715	0.172102	0.313099	0.140997
Ausín et al. (2016)	36.3852	-4.2502		4.86052	1101.47	18.1533	13.8568	4.29645	13.08	37.7358	32.8296	4.43129	0.172029	0.304971	0.132941
Incarbona et al. (2008)	36.39	14.07	30	23.9	477.958	19.3684	14.728	4.64047	11.8253	37.3099	37.4926	1.83229	0.090665	0.114325	0.0236599
Ausín et al. (2016)	36.467	-3.50166		3.19849	1003.92	18.1613	13.5959	4.56536	12.8827	38.054	25.5276	4.26735	0.171108	0.26456	0.0934518
Incarbona et al. (2008)	36.49	14.54	30	18.3	484.656	19.4274	14.7156	4.71183	11.9538	37.423	29.2265	1.76244	0.0909209	0.112075	0.0211545
Incarbona et al. (2008)	36.49	15.22	30	7.4	474.45	19.5497	14.7306	4.81913	12.162	37.5984	21.0973	1.58169	0.0887802	0.101252	0.0124716
Incarbona et al. (2008)	36.5	15.03	30	9.3	481.087	19.5136	14.7232	4.79043	12.1015	37.5911	18.0839	1.64043	0.0896294	0.104502	0.0148727
Knappertsbusch (1994)	36.505	13.5867	585	6.73077	489.156	19.2463	14.6586	4.58767	11.8699	37.1177	71.6196	2.12782	0.0928258	0.12098	0.0281542
Incarbona et al. (2008)	36.51	14.16	30	18.8	485.344	19.3514	14.693	4.65839	11.8514	37.2532	42.9788	1.90571	0.0918275	0.11712	0.0252925
Ausín et al. (2016)	36.526	-3.474		1.28056	1007.85	18.1745	13.5896	4.58484	12.9042	38.0586	18.8805	4.2896	0.170158	0.262677	0.0925188
Incarbona et al. (2008)	36.53	13.79	30	22.1	488.437	19.2769	14.6632	4.6137	11.8663	37.1446	62.6242	2.0687	0.0927409	0.120234	0.0274926
Ausín et al. (2016)	36.5818	-3.37633		0.400534	997.47	18.1986	13.5628	4.63582	12.9925	38.0597	13.091	4.31297	0.168444	0.256889	0.088445
Ausín et al. (2016)	36.589	-2.4805		0.549594	841.779	18.3459	13.348	4.99786	13.532	37.8366	19.5415	4.45183	0.158227	0.214121	0.0558944
Incarbona et al. (2008)	36.6	14.81	30	13.8	492.296	19.4479	14.6849	4.76295	12.0213	37.4737	11.3378	1.78605	0.0914924	0.110524	0.0190312
Incarbona et al. (2008)	36.61	13.27	30	25.5	496.705	19.1671	14.6061	4.56098	11.8934	36.9706	73.9139	2.33161	0.0943263	0.125719	0.0313931
Incarbona et al. (2008)	36.61	14.62	30	16.3	492.516	19.4096	14.6766	4.73297	11.9718	37.3843	14.1166	1.84979	0.0919935	0.114042	0.0220481
Incarbona et al. (2008)	36.61	15.12	30	2.7	484.765	19.5007	14.6896	4.81104	12.0986	37.5379	5.44834	1.70487	0.0902661	0.105441	0.0151744
Incarbona et al. (2008)	36.62	14.25	30	20.7	492.277	19.3374	14.6606	4.67681	11.8789	37.214	28.644	1.974	0.092846	0.11974	0.026894
Ausín et al. (2016)	36.6237	-5.145		4.52756	1321.34	18.2472	14.3391	3.9082	15.4212	37.1928	20.4256	5.05322	0.166072	0.356543	0.190471
Triantaphyllou et al. (2009)	36.64	27	505	39.5789	434.941	19.4633	15.4778	3.9855		36.8849	4.95219	1.18384	0.125378	0.088487	-0.0368909
Ausín et al. (2016)	36.664	-2.33283		0.763165	817.673	18.38	13.325	5.055	13.5478	37.7535	13.9263	4.54571	0.155612	0.208981	0.0533697
Ahagon et al. (1993)	36.6667	141.17	256	9	1048.34	18.8169	12.5161	6.30087	14.6649	30.4126	37.2647	11.1455	0.238477	0.828948	0.590472
Ahagon et al. (1993)	36.6667	141.66	1557	27	969.144	18.6594	12.2674	6.39198	14.4936	30.3206	70.7542	11.2442	0.243331	0.85099	0.607658
Ahagon et al. (1993)	36.6683	141.333	463	10	1022.91	18.7619	12.4299	6.33201	14.4654	30.4702	46.9261	11.1818	0.240178	0.836572	0.596394
Ahagon et al. (1993)	36.6683	141.998	125	2	916.215	18.5481	12.092	6.4561	14.8016	30.1661	98.3748	11.316	0.246767	0.86653	0.619763
Ahagon et al. (1993)	36.67	141.51	810	28	993.736	18.7027	12.3368	6.36587	14.3444	30.3893	59.0635	11.2209	0.242012	0.844819	0.602807
Incarbona et al. (2008)	36.68	13.61	30	21.6	497.621	19.1999	14.6037	4.59623	11.8912	36.9946	53.1502	2.26139	0.0948559	0.12536	0.0305037
Incarbona et al. (2008)	36.7	13.92	30	21.4	496.985	19.2527	14.6146	4.63818	11.8839	37.0484	43.9803	2.16717	0.0944218	0.124049	0.029627
Ahagon et al. (1993)	36.7033	141.597	1048	16	978.474	18.6251	12.224	6.40109	14.3215	30.3519	63.8453	11.3086	0.244543	0.854616	0.610072
Incarbona et al. (2008)	36.74	12.98	30	14.4	507.942	19.0861	14.5392	4.54686	12.0125	36.8563	74.8902	2.53149	0.0961398	0.13096	0.0348198
Incarbona et al. (2008)	36.74	14.34	30	16.8	499.729	19.3211	14.6241	4.69701	11.9095	37.1734	14.105	2.05589	0.0939373	0.122757	0.02882
Knappertsbusch (1994)	36.7483	15.835	2587	16.75	463.549	19.5945	14.6584	4.93606	11.8512	37.4834	53.5102	1.68447	0.0882248	0.0978871	0.00966227
Incarbona et al. (2008)	36.78	13.4	30	17.7	506.225	19.1374	14.5603	4.57709	11.9103	36.875	51.7518	2.41452	0.0962898	0.129102	0.032812
Ausín et al. (2016)	36.8053	-7.7192		8.19048	994.564	18.4291	14.8286	3.60053	22.562	37.3998	23.1552	5.87474	0.135124	0.369709	0.234586
Incarbona et al. (2008)	36.86	13.74	30	15.7	510.026	19.1727	14.5522	4.62051	11.91	36.8912	30.0577	2.36606	0.0966716	0.12938	0.0327084
Incarbona et al. (2008)	36.87	14.05	30	16	508.095	19.2294	14.5644	4.66501	11.902	36.952	26.956	2.27444	0.0960282	0.128109	0.0320812
Climap Project Members (1997)	36.9	-54.03	5427	0	441.641	21.6798	18.6225	3.05728	26.5854	31.2626	921.791	2.87359	0.0793579	0.181209	0.101851
Incarbona et al. (2008)	36.92	13.11	30	22.2	521.5	19.0536	14.5023	4.55131	11.9364	36.7283	51.7963	2.61358	0.0982546	0.13393	0.0356758
Incarbona et al. (2008)	36.94	12.55	30	12.7	531.832	18.9645	14.4042	4.5603	12.3202	36.6735	47.4642	2.83819	0.099042	0.139994	0.0409517
Incarbona et al. (2008)	36.96	13.53	30	17.5	520.167	19.1046	14.5097	4.59485	11.9288	36.7717	28.6971	2.51424	0.0983344	0.132985	0.0346501
Climap Project Members (1997)	37	-22.9	4726	0	460.509	19.0311	14.9005	4.13056	24.7059	32.8576	188.193	4.67416	0.0660024	0.335962	0.26996
Sprovieri et al. (2013)	37	13.16	480	17.8	528.176	19.0447	14.4802	4.56443		36.6725	41.9208	2.65605	0.099491	0.135573	0.0360821
Grelaud et al. (2012)	37.003	16.1563	2719	13.33	454.137	19.5858	14.5861	4.99973	11.7663	37.2819	73.3553	1.85594	0.088444	0.0991596	0.0107156
Incarbona et al. (2008)	37.03	13.88	30	3.3	521.206	19.1637	14.5028	4.66093	11.9276	36.7941	7.96315	2.46847	0.0989937	0.133346	0.0343518
Incarbona et al. (2008)	37.0358	13.1781	469	12	531.23	19.0453	14.4701	4.57522		36.6435	37.7291	2.6768	0.100291	0.13634	0.0360489
Incarbona et al. (2008)	37.08	12.93	30	19.3	537.962	19.006	14.4225	4.5835	12.0692	36.5843	46.5353	2.79679	0.101432	0.139453	0.0380204
Incarbona et al. (2008)	37.09	13.24	30	13.6	535.268	19.0513	14.456	4.5953	11.9532	36.5995	29.6644	2.6991	0.101495	0.137385	0.0358905
Incarbona et al. (2008)	37.12	12.67	30	14.9	543.612	18.9652	14.3613	4.60393	12.2316	36.5286	49.1906	2.92748	0.1024	0.143148	0.040748
Incarbona et al. (2008)	37.13	13.66	30	3.5	532.082	19.1152	14.4607	4.65454	11.9466	36.656	6.59994	2.61504	0.102012	0.136865	0.0348525
Incarbona et al. (2008)	37.14	13.47	30	10.2	535.994	19.0824	14.4498	4.63264	11.953	36.605	16.5195	2.67438	0.10258	0.137785	0.0352049
Incarbona et al. (2008)	37.19	13.02	30	16.6	546.761	19.013	14.4045	4.60859	12.0223	36.4923	32.1608	2.84112	0.103818	0.141076	0.0372581
Knappertsbusch (1994)	37.2067	5.00333		15.5039	655.836	19.0886	13.4738	5.61477	15.3596	35.479	39.3199	3.97177	0.126187	0.20997	0.0837828
Incarbona et al. (2008)	37.21	13.32	30	11.4	544.619	19.0562	14.422	4.63422	11.9658	36.5084	14.6758	2.76777	0.10426	0.140008	0.0357484
Climap Project Members (1997)	37.233	-33.13	1697	0	486.793	19.731	15.7035	4.0275	21.5398	33.3516	287.003	4.79102	0.0701443	0.317188	0.247044
Grelaud et al. (2012)	37.27	26.19	580	3.45	464.129	19.1222	15.4243	3.69785	11.5964	36.3039	29.975	1.04458	0.126486	0.0919125	-0.0345731
Incarbona et al. (2008)	37.29	12.8	30	14.3	556.135	18.975	14.3316	4.64342	12.1531	36.3868	29.9838	2.9956	0.105958	0.146665	0.0407065
Incarbona et al. (2008)	37.31	13.11	30	13.5	557.192	19.0195	14.3819	4.6376	11.9837	36.3906	17.5442	2.89436	0.10651	0.144596	0.0380858
Incarbona et al. (2008)	37.32	13.41	30	3.4	552.392	19.063	14.3898	4.67323	11.9771	36.429	0.15919	2.82804	0.106872	0.144232	0.0373603
Ausín et al. (2016)	37.3434	-9.4215		12.0458	930.944	18.0148	14.5156	3.49919	23.1646	35.7979	47.0256	6.57645	0.130829	0.360768	0.229939
Incarbona et al. (2008)	37.36	12.66	30	13.2	561.748	18.9505	14.2864	4.66406	12.2277	36.3147	22.6874	3.09001	0.107357	0.150416	0.0430593
Incarbona et al. (2008)	37.41	12.89	30	13	565.935	18.9815	14.3128	4.66866	12.1082	36.2856	14.8425	3.04139	0.108579	0.150427	0.0418487
Knappertsbusch (1994)	37.455	11.535		15.1832	576.9	18.8178	14.0835	4.73426	12.8616	36.279	59.7624	3.50337	0.10897	0.157952	0.0489816
Knappertsbusch (1994)	37.5	7.35		8.01887	599.771	18.9004	13.6219	5.27849	15.3591	35.5495	46.3143	4.01128	0.125179	0.168108	0.042929
Incarbona et al. (2008)	37.52	12.48	30	5.5	564.948	18.9154	14.2152	4.70016	12.3057	36.1612	15.3927	3.23952	0.110427	0.156854	0.0464264
Incarbona et al. (2008)	37.52	12.98	30	2.9	566.317	18.9884	14.2943	4.69414	12.0704	36.1928	2.26163	3.08717	0.111069	0.154195	0.0431263
Incarbona et al. (2008)	37.54	12.6	30	2.9	564.067	18.9318	14.229	4.7028	12.248	36.151	5.61116	3.21441	0.110989	0.156878	0.0458891
Ausín et al. (2016)	37.5403	-0.2431		3.8046	615.696	18.8046	13.1589	5.64561	15.862	36.8717	41.6956	4.43403	0.133402	0.209391	0.0759893
Incarbo et al. (2010)	37.565	-10.134	2656	64	795.378	17.8696	14.3681	3.50151		34.9382	114.274	6.5903	0.130103	0.362304	0.232202
Ausín et al. (2016)	37.57	0.091667		0.783392	606.163	18.8464	13.1499	5.69647	15.9885	36.7401	70.3287	4.35464	0.132142	0.214139	0.081997
Knappertsbusch (1994)	37.7433	8.605		13.0165	585.727	18.7705	13.7013	5.06918	14.7897	35.7064	76.0162	4.01087	0.121379	0.156746	0.0353667
Incarbona et al. (2008)	37.76	12.28	30	7.5	551.016	18.8752	14.1315	4.74369	12.2992	35.9659	13.5819	3.41319	0.114778	0.164414	0.0496357
Ahagon et al. (1993)	37.8	141.332	82	2	1038.99	16.8258	10.0202	6.80556	11.7095	29.7827	28.4337	12.9367	0.29298	1.00311	0.710133
Ahagon et al. (1993)	37.8983	141.567	140	4	997.671	16.5807	9.69133	6.88939	11.4845	29.8865	41.1439	13.2444	0.302717	1.03645	0.733737
Grelaud et al. (2012)	37.9	26.22	991	3.97	488.864	18.8269	15.3008	3.52609	11.0721	35.7842	25.4061	0.907784	0.127654	0.0854969	-0.0421574
Ahagon et al. (1993)	37.9333	141.653	143	2	982.225	16.4931	9.57811	6.91495	11.4758	29.9268	38.7596	13.3644	0.3064	1.04892	0.742523
Ahagon et al. (1993)	37.9333	141.833	322	6	947.862	16.4408	9.50279	6.93797	11.4919	30.0676	45.882	13.5222	0.31052	1.06492	0.754401
Ahagon et al. (1993)	37.9617	142.088	598	6	913.102	16.3167	9.34054	6.97614	11.4953	30.1612	59.8934	13.7917	0.31793	1.09189	0.773957
Ausín et al. (2016)	38.05	1.015		5.46422	563.697	18.9231	13.1259	5.79726	16.5627	36.2746	73.1128	4.16357	0.126676	0.231455	0.104779
Ausín et al. (2016)	38.0711	2.07198		8.75804	548.224	18.9697	13.1977	5.77201	15.9845	36.0557	77.4744	4.06988	0.125969	0.235391	0.109421
Ahagon et al. (1993)	38.1017	141.417	93	1	1033.06	16.2618	9.29549	6.96629	11.4611	29.6074	20.7378	13.3511	0.30892	1.05006	0.741136
Ahagon et al. (1993)	38.165	141.418	74	1	1034.86	16.1551	9.15137	7.00375	11.4322	29.5582	14.6205	13.4259	0.312403	1.05856	0.746154
Ahagon et al. (1993)	38.3333	141.333	26	1	1036.23	15.8979	8.78987	7.10803	11.4978	29.3541	6.88401	13.5218	0.318791	1.07216	0.753369
Ahagon et al. (1993)	38.365	141.598	105	3	987.329	15.7667	8.66692	7.09975	11.2621	29.5469	4.84693	13.8634	0.329276	1.10232	0.773041
Di Stefano et al. (2015)	38.39	10.35	2368	33.2463	515.418	18.7091	13.8674	4.84163		36.0162	107.214	3.89704	0.121252	0.163508	0.0422556
Ahagon et al. (1993)	38.4	141.665	136	1	973.333	15.688	8.60091	7.08705	11.2386	29.5747	10.2521	13.975	0.333666	1.11179	0.778121
Ausín et al. (2016)	38.4635	2.4909		2.63108	528.011	18.9237	13.2229	5.70073	15.7911	35.7769	81.9509	4.14952	0.122454	0.236148	0.113694
Malinverno et al. (2000)	38.51	17.981	2252	13.72	452.092	19.4063	14.5146	4.89177	10.9278	35.5374	86.2013	2.59753	0.0748861	0.0954678	0.0205817
Ausín et al. (2016)	38.5967	2.67667		5.78849	521.788	18.903	13.2311	5.67183	15.681	35.6727	61.8946	4.19296	0.121415	0.236462	0.115047
Ahagon et al. (1993)	38.7333	141.67	128	1	946.205	15.1243	8.10971	7.01461	11.0247	29.3031	8.6172	14.2915	0.354505	1.13747	0.782969
Hagino and Okada (2003 ODP Hole (186-1150A)	38.7503	143.334	2174	32.7273	825.591	14.8096	8.08044	6.72914	12.6844	29.2384	128.969	15.9785	0.410359	1.25355	0.843195
Ahagon et al. (1993)	38.7683	141.748	147	0	935.832	15.0409	8.06912	6.9718	10.9654	29.3215	11.3167	14.4617	0.360253	1.15122	0.790966
Ausín et al. (2016)	38.8767	4.109		3.94633	503.25	18.8389	13.3264	5.51256	15.0803	35.2588	93.08	4.37614	0.121658	0.226144	0.104486
Ausín et al. (2016)	38.95	3.00833		0.193798	506.075	18.838	13.2348	5.60316	15.407	35.3729	18.8443	4.31834	0.119259	0.237911	0.118652
Grelaud et al. (2012)	38.95	24.75	884	4.71	518.411	17.9854	14.9539	3.03149	9.75455	34.4786	15.1958	0.999986	0.129552	0.0742654	-0.0552871
Ahagon et al. (1993)	38.9667	141.782	98	1	920.826	14.6952	7.8015	6.89368	10.7315	29.146	3.72928	14.7361	0.374748	1.17306	0.79831
Ausín et al. (2016)	38.97	3.9487		1.11732	499.422	18.8225	13.3069	5.5156	15.0347	35.1968	75.7642	4.39662	0.120974	0.228576	0.107601
Knappertsbusch (1994)	38.9817	4.105		15.6989	499.852	18.8145	13.3201	5.49447	15.0581	35.182	86.032	4.41445	0.121357	0.226849	0.105492
Ahagon et al. (1993)	38.9833	141.833	119	1	917.494	14.6505	7.79557	6.85491	10.6891	29.1504	4.44903	14.8606	0.378538	1.1829	0.804359
Grelaud et al. (2012)	38.9877	4.024	1896	9.88	499.874	18.8159	13.3126	5.50333	15.0439	35.1809	79.9086	4.40962	0.121121	0.227825	0.106704
Ausín et al. (2016)	39	4.78259		0.595238	501.314	18.7871	13.3688	5.41832	15.1413	35.1302	100.14	4.45501	0.123166	0.219674	0.0965086
Palumbo et al. (2013)	39.0367	-10.6605	1865	2.7	839.486	17.1395	13.809	3.33046		33.1212	103.855	6.60709	0.13817	0.374809	0.236639
Marino et al. (2014)	39.0558	-12.624	3570	0.8	622.189	17.2925	13.7661	3.52638	23.2153	32.066	272.188	6.00315	0.125685	0.367911	0.242226
Ausín et al. (2016)	39.115	4.835		0.0501002	502.773	18.7569	13.3644	5.39249	15.0958	35.0372	90.87	4.49593	0.123234	0.219897	0.0966621
Hagino and Okada (2003 ODP Hole (186-1150A)	39.1819	143.332	2681	0	830.644	14.0465	7.41083	6.63567	11.9189	28.9191	114.135	16.9208	0.447763	1.32644	0.878682
Climap Project Members (1997)	39.217	-12.77	4083	0	620.276	17.2312	13.7085	3.52267	23.1781	31.8808	286.712	6.0163	0.126121	0.369827	0.243706
Malinverno et al. (2000)	39.217	19.113	810	8.23	474.214	19.1979	14.5698	4.62811	9.80177	34.8684	70.556	2.9091	0.0652493	0.0914813	0.0262319
Ausín et al. (2016)	39.372	0.69216		1.50574	588.036	18.7459	13.1302	5.61569	16.8974	35.7022	64.012	4.35256	0.115587	0.253695	0.138107
Ausín et al. (2016)	39.4167	-0.02		0	614.125	18.7548	13.1186	5.63627	16.7832	35.5642	25.9323	4.3508	0.11443	0.2534	0.13897
Ausín et al. (2016)	39.42	3.55333		3.48411	511.294	18.6752	13.2443	5.43087	14.9433	34.9561	22.5634	4.52386	0.121292	0.236862	0.115569
Climap Project Members (1997)	39.5998	-36.7	4610	0	552.664	18.9929	15.7762	3.2167	23.0213	30.4481	465.573	4.94314	0.0874749	0.292642	0.205168
Climap Project Members (1997)	39.617	-13.55	4894	0	609.763	17.1123	13.5709	3.54136	23.2558	31.1886	356.757	5.99581	0.125233	0.375455	0.250223
Ausín et al. (2016)	39.6333	-0.001111		0.308222	618.834	18.7105	13.1197	5.59082	16.7326	35.2508	18.0203	4.37442	0.114924	0.255365	0.140441
Ahagon et al. (1993)	39.7533	142.035	94	1	903.117	13.1153	6.86044	6.25481	9.6006	28.4957	2.24375	16.5673	0.455421	1.31567	0.860254
Malinverno et al. (2000)	39.928	17.069	1072	8.58	592.241	18.9065	14.2034	4.70308	10.5226	34.3087	37.5766	3.47969	0.0829904	0.131834	0.0488432
Grelaud et al. (2012)	39.9457	18.9331	911	8.07	571.866	18.9187	14.4046	4.5141	9.5469	34.0699	39.6754	3.32877	0.0612672	0.102744	0.0414772
Gogou et al. (2016)	40.0858	24.5447	1018	13.8	726.667	17.6233	14.805	2.81829		33.8408	14.821	1.08139	0.132248	0.0703549	-0.0618929
Grelaud et al. (2012)	40.09	24.61	977	5.23	732.266	17.6108	14.8092	2.8016	8.29876	33.8511	19.669	1.07237	0.13276	0.0706114	-0.0621485
Ausín et al. (2016)	40.1405	1.741		0	596.403	18.4554	13.0964	5.35898	16.2122	35.2223	78.8252	4.6359	0.123031	0.258978	0.135947
Ausín et al. (2016)	40.1573	2.48263		0.377929	571.049	18.398	13.1002	5.29786	15.3108	35.0091	42.139	4.7432	0.125346	0.255736	0.130389
Ausín et al. (2016)	40.1833	1.28833		2.6128	623.163	18.4725	13.1053	5.36725	16.5871	35.1985	66.0994	4.56893	0.121985	0.259015	0.137029
Ausín et al. (2016)	40.1918	1.549		0.697837	610.537	18.451	13.0968	5.35416	16.3962	35.1883	80.0183	4.61895	0.122833	0.259332	0.136499
Ausín et al. (2016)	40.2175	4.40954		0	545.066	18.242	13.2272	5.01477	14.2179	34.4002	26.4867	4.87559	0.135118	0.232813	0.097695
Grelaud et al. (2012)	40.22	25.24	1466	6.74	816.6	17.5192	14.8449	2.67428	8.01367	33.8326	23.451	0.990871	0.137425	0.0743144	-0.0631103
Ausín et al. (2016)	40.2517	1.26		1.96271	631.251	18.4533	13.1019	5.35141	16.5384	35.1262	58.5221	4.58108	0.122313	0.25946	0.137147
Ausín et al. (2016)	40.2519	0.533333		0	654.47	18.5311	13.1161	5.41501	16.5821	34.8368	15.4712	4.4788	0.118816	0.258633	0.139817
Ausín et al. (2016)	40.2583	3.6		0.524934	553.654	18.258	13.1456	5.11245	14.2821	34.5232	30.043	4.87754	0.130635	0.245066	0.114432
Ahagon et al. (1993)	40.3033	142.083	108	2	937.339	11.9724	6.03657	5.93586	9.99152	27.9783	22.1946	17.8899	0.510559	1.41929	0.908732
Ausín et al. (2016)	40.3093	1.80666		4.47297	606.696	18.39	13.0761	5.3139	15.9565	35.0841	90.5076	4.7097	0.124526	0.260889	0.136363
Ausín et al. (2016)	40.3306	3.4423		2.22625	561.29	18.2367	13.1214	5.11533	14.2586	34.5327	45.0252	4.90685	0.130805	0.248171	0.117366
Ausín et al. (2016)	40.3339	4.5413		4.44191	551.958	18.178	13.2232	4.95482	14.0312	34.3059	43.4376	4.9136	0.137559	0.232212	0.0946525
Knappertsbusch (1994)	40.35	4.60333		7.35632	552.512	18.1658	13.2241	4.94173	13.9837	34.2855	48.5451	4.91587	0.138226	0.231851	0.0936249
Ausín et al. (2016)	40.4051	2.38176		5.70234	591.539	18.2998	13.0637	5.23611	15.0749	34.905	69.5464	4.84021	0.127237	0.259777	0.13254
Ausín et al. (2016)	40.41	0.793333		0	663.001	18.4566	13.112	5.34456	16.4947	34.8196	19.8273	4.52404	0.120925	0.259456	0.138531
Ahagon et al. (1993)	40.4433	141.937	106	1	956.047	11.9307	5.68887	6.24179	10.1398	27.7545	17.5519	17.6643	0.50444	1.40127	0.896828
Ahagon et al. (1993)	40.4917	141.798	82	1	961.948	12.0104	5.4906	6.51977	10.1971	27.6521	10.5773	17.2605	0.492732	1.36916	0.87643
Ausín et al. (2016)	40.5467	2.77666		0.594413	590.101	18.1867	13.0597	5.12699	14.5194	34.6598	71.201	4.9462	0.129973	0.257784	0.127811
Ahagon et al. (1993)	40.5733	141.76	84	1	962.864	11.9601	5.32583	6.63426	10.2402	27.5374	13.9428	17.2738	0.492769	1.3699	0.877129
Ausín et al. (2016)	40.5795	2.3943		0.184911	605.021	18.2183	13.041	5.1773	14.8124	34.7884	82.0724	4.91733	0.128615	0.261864	0.133249
Ausín et al. (2016)	40.62	2.93333		0	595.141	18.1277	13.0575	5.07019	14.2971	34.5673	75.1908	4.99543	0.131287	0.257014	0.125727
Ausín et al. (2016)	40.6617	3.11333		0.358616	597.165	18.0798	13.0651	5.01465	14.1031	34.4881	77.0533	5.02999	0.132468	0.255198	0.12273
Ausín et al. (2016)	40.6817	3.30366		5.30892	596.774	18.041	13.0736	4.96745	13.9317	34.4145	79.7669	5.05675	0.133523	0.253269	0.119745
Ausín et al. (2016)	40.7117	5.27833		0.194439	585.176	17.9373	13.2184	4.71892	13.0315	34.0076	117.563	4.98846	0.15122	0.228381	0.0771606
Grelaud et al. (2012)	40.84	27.79	552	25.95	1222.87	15.5881			0	31.5684	16.4719		0.211292	0	-0.211292
Ausín et al. (2016)	40.88	4.18333		0.380952	611.978	17.8482	13.1473	4.70087	13.3172	34.0384	89.0448	5.08713	0.142147	0.239767	0.09762
Knappertsbusch (1994)	40.9417	4.09167		12.6506	620.192	17.8101	13.1383	4.67183	13.2191	34.018	95.6454	5.10844	0.14199	0.241104	0.0991138
Ausín et al. (2016)	40.9722	1.40553		0	659.105	18.2116	13.0651	5.14656	15.8335	34.3642	18.4298	4.81694	0.127329	0.262051	0.134722
Ausín et al. (2016)	40.989	2.05852		0	644.578	18.0897	13.0351	5.05453	14.7239	34.437	30.8824	4.9926	0.130282	0.263149	0.132867
Ausín et al. (2016)	41.0072	1.33719		0	661.737	18.2129	13.0677	5.14521	15.82	34.2572	12.7819	4.8093	0.127248	0.261893	0.134645
Ausín et al. (2016)	41.0331	2.24126		0	646.298	18.0377	13.0415	4.99625	14.341	34.3549	30.7861	5.03201	0.131407	0.261568	0.130162
Ausín et al. (2016)	41.0333	3.78833		0.392465	633.919	17.753	13.1142	4.63887	13.1092	34.0276	103.875	5.15088	0.139814	0.245578	0.105764
Ausín et al. (2016)	41.0583	3.30666		2.00803	640.751	17.8165	13.0803	4.73619	13.2773	34.1588	78.7155	5.18578	0.137042	0.252756	0.115714
Ausín et al. (2016)	41.0731	1.91543		0.340433	652.071	18.0823	13.043	5.03928	14.8154	34.2231	18.7951	4.97833	0.130244	0.262507	0.132263
Ausín et al. (2016)	41.0733	3.79		0.94518	638.804	17.727	13.1139	4.61318	13.0272	33.9959	100.548	5.163	0.140254	0.245516	0.105262
Ausín et al. (2016)	41.166	2.3307		0	656.91	17.9612	13.0478	4.91336	13.9478	34.1027	22.6001	5.08255	0.132807	0.260203	0.127397
Ausín et al. (2016)	41.1847	2.15139		1.17417	658.624	17.9898	13.0421	4.94771	14.2194	34.0545	12.4121	5.06117	0.132117	0.261467	0.12935
Ausín et al. (2016)	41.2488	3.53188		6.38916	662.044	17.6519	13.0968	4.55503	12.7205	33.9216	71.7339	5.23498	0.140089	0.249182	0.109093
Ausín et al. (2016)	41.2763	4.33466		3.14589	658.664	17.6001	13.1429	4.45714	12.5076	33.7214	116.757	5.18495	0.149104	0.237267	0.0881629
Ausín et al. (2016)	41.3786	2.75205		0	679.771	17.7631	13.067	4.69607	13.0919	33.8387	26.3515	5.21116	0.136748	0.256303	0.119556
Ausín et al. (2016)	41.445	5.04667		2.47031	679.821	17.5087	13.1626	4.34608	12.1589	33.5577	160.852	5.17915	0.161016	0.229365	0.0683493
Ausín et al. (2016)	41.4517	2.72417		0	688.018	17.7328	13.0677	4.66511	12.975	33.7291	18.0088	5.22934	0.137184	0.256249	0.119065
Ausín et al. (2016)	41.4588	5.37183		1.78749	681.87	17.5099	13.1729	4.33705	12.1557	33.5722	180.585	5.16113	0.165905	0.226145	0.0602404
Ausín et al. (2016)	41.6383	3.13833		0.405227	709.035	17.5563	13.0849	4.4715	12.2405	33.6183	18.0029	5.36039	0.142312	0.253197	0.110885
Ausín et al. (2016)	41.677	3.29417		1.36933	713.245	17.5038	13.0905	4.41324	12.0201	33.5644	22.1888	5.39915	0.143969	0.252171	0.108201
Ausín et al. (2016)	41.6933	5.56667		0.407664	704.895	17.4177	13.163	4.25467	11.9936	33.4622	151.966	5.20349	0.172145	0.223699	0.051554
Ausín et al. (2016)	41.753	3.1425		0	722.369	17.5132	13.087	4.42615	12.0057	33.4574	7.9616	5.39647	0.143972	0.252867	0.108895
Ausín et al. (2016)	41.8783	5.65667		2.73421	724.275	17.3445	13.1568	4.18767	11.8863	33.3726	130.584	5.22539	0.176124	0.221924	0.0458
Ausín et al. (2016)	41.9	4.5		1.54664	739.128	17.3125	13.1239	4.1886	11.2832	33.2491	105.05	5.30065	0.160828	0.233557	0.0727291
Ausín et al. (2016)	42.1292	3.4919		0	766.036	17.2978	13.096	4.20181	11.275	32.9839	22.4711	5.39518	0.15257	0.244486	0.0919159
Ausín et al. (2016)	42.1546	3.30777		0.993377	770.416	17.3294	13.0922	4.2372	11.4291	32.8866	10.1561	5.40882	0.151241	0.246427	0.0951861
Bender et al. (2012)	42.1716	-9.6578	2855	6.17284	1203.45	15.7051	12.6156	3.08946		30.8481	63.2155	7.51337	0.110418	0.426668	0.316249
Ausín et al. (2016)	42.297	3.318		0	788.204	17.2762	13.0924	4.18387	11.3815	32.6899	1.31743	5.40406	0.153483	0.244417	0.0909339
Climap Project Members (1997)	42.3833	-21.9667	3750	0	633.368	16.4713	13.2985	3.17282	24.5283	28.1383	571.384	7.23366	0.162446	0.440273	0.277827
Climap Project Members (1997)	42.7	-17.07	4883	0	661.136	16.0348	12.8279	3.20691	24.588	27.5736	636.483	7.10787	0.166324	0.44188	0.275556
Climap Project Members (1997)	42.75	-43.23	4856	0	608.18	17.3036	15.0624	2.2412	23.4888	24.7917	891.797	5.70391	0.163679	0.427893	0.264214
Climap Project Members (1997)	44.167	-39.87	4797	0	689.199	16.6172	14.5889	2.02826	24.6167	24.2534	875.217	6.60055	0.178765	0.429611	0.250846
Climap Project Members (1997)	44.3498	-30.267	2750	0	667.818	16.0334	13.6972	2.33623	25.5659	25.5056	517.979	7.53443	0.202653	0.469622	0.266969
Climap Project Members (1997)	44.4667	-24.3167	2979	0	689.699	15.6651	13.0973	2.56775	26.3878	25.9822	669.538	8.0739	0.20903	0.46326	0.25423
Climap Project Members (1997)	45.2667	-11.35	4042	0	736.967	14.8463	12.0232	2.8231	25.6861	26.6175	289.678	7.92845	0.19431	0.476841	0.28253
Climap Project Members (1997)	46	-16.92	4513	0	727.693	14.7822	12.2417	2.54053	28.8949	24.965	689.745	8.42665	0.240809	0.528896	0.288087
Climap Project Members (1997)	46.9167	-18.5833	4500	0	744.412	14.4887	12.2249	2.26382	28.7818	24.1102	813.216	8.85251	0.270182	0.555467	0.285285
Climap Project Members (1997)	49.8	-12.4667	2085	0	794.603	13.281	11.2639	2.01714	27.5975	23.2494	261.372	9.00284	0.310494	0.590501	0.280007
Climap Project Members (1997)	49.867	-24.25	3871	0	782.245	13.0516	11.3954	1.65612	26.0699	21.6327	1015.45	10.734	0.384744	0.693608	0.308864
Climap Project Members (1997)	49.9833	-25.0167	3346	0	779.986	12.929	11.2747	1.65429	26.2181	21.478	1065.1	10.9698	0.39099	0.707919	0.316929
Climap Project Members (1997)	50	-23.7333	4053	0	783.018	13.023	11.3706	1.65242	26.2368	21.5483	975.046	10.7389	0.387414	0.695572	0.308158
Climap Project Members (1997)	50.9332	-41.75	4025	0	742.921	10.0581	7.545	2.51306	32.2911	19.2368	861.11	14.5977	0.45247	0.891258	0.438788
Climap Project Members (1997)	51.3833	-38.0667	3695	0	757.89	10.084	7.84973	2.2343	34.6777	19.62	1047.27	13.8048	0.493784	0.869262	0.375478
Climap Project Members (1997)	51.55	-29.5667	2469	0	730.529	11.2886	9.27772	2.0109	32.0826	19.9169	1267.65	13.4124	0.469304	0.858468	0.389165
Climap Project Members (1997)	52.1	-38.8	3466	0	744.2	9.35825	6.92396	2.43429	36.6538	19.3125	953.347	14.3871	0.531994	0.91217	0.380176
Climap Project Members (1997)	52.55	-18.75	3981	0	772.317	12.3513	10.8363	1.515	32.0268	20.687	578.821	11.1579	0.424202	0.707731	0.283529
Climap Project Members (1997)	52.583	-21.93	3974	0	760.225	12.0318	10.4969	1.53485	29.7612	20.3657	795.397	12.0172	0.45101	0.770982	0.319972
Climap Project Members (1997)	52.7333	-22.55	4009	0	763.536	11.891	10.3519	1.53901	30.0857	20.1253	811.448	12.2875	0.461954	0.791052	0.329097
Climap Project Members (1997)	52.833	-30.33	3202	0	755.928	10.2577	8.048	2.20967	34.8612	19.4668	1172.52	14.525	0.547822	0.958906	0.411084
Climap Project Members (1997)	53.9333	-24.0833	3502	0	785.284	11.1839	9.63624	1.54765	31.6491	19.2754	800.586	13.3388	0.519989	0.868771	0.348781
Climap Project Members (1997)	54	-46.2	3510	0	680.563	6.71374	4.48832	2.22542	31.2253	18.2193	651.956	15.7838	0.634026	1.01408	0.380053
Climap Project Members (1997)	54.033	-46.87	3636	0	680.351	6.42957	4.32493	2.10463	30.2958	18.2361	606.895	15.7867	0.639416	1.01689	0.377473
Climap Project Members (1997)	54.2	-45.97	3669	0	666.529	6.71244	4.47692	2.23552	31.7747	18.1276	666.53	15.7969	0.640361	1.01446	0.374095
Climap Project Members (1997)	54.25	-16.83	2393	0	826.584	11.8614	10.4802	1.38121	34.0359	19.9998	439.036	11.3956	0.462276	0.729425	0.267149
Climap Project Members (1997)	54.467	-50.8	3188	0	643.845	4.39627	3.17104	1.22523	23.3079	18.7771	354.472	14.8513	0.668091	1.01232	0.344231
Climap Project Members (1997)	54.983	-15.4	2334	0	854.5	11.6555	10.2837	1.37177	30.6199	19.8479	323.531	11.3988	0.474942	0.74277	0.267827
Climap Project Members (1997)	55.05	-33.07	2532	0	675.359	8.50104	6.55013	1.9509	29.7349	17.8696	859.662	15.111	0.708034	1.04734	0.339311
Climap Project Members (1997)	55.817	-52.45	3325	0	641.895	3.98121	3.03436	0.946848	24.1935	18.2641	349.185	14.635	0.681898	1.0071	0.325206
Climap Project Members (1997)	55.967	-56.07	2628	0	608.403	2.79768	2.38554	0.412144	18.5473	20.3164	172.31	13.2578	0.702141	1.01544	0.313303
Climap Project Members (1997)	56.733	-54.7	3146	0	668.564	3.55809	2.97337	0.584714	25.1225	17.9012	297.907	14.1524	0.691506	1.01969	0.32818
Climap Project Members (1997)	56.9	-18.5	1264	0	838.158	10.8994	9.74201	1.15741	32.7572	18.185	315.748	12.4166	0.559889	0.828111	0.268222
Climap Project Members (1997)	58.183	-44.62	2308	0	571.745	5.05004	4.03591	1.01413	37.0032	16.1893	195.19	15.0085	0.762456	1.01809	0.255637
Climap Project Members (1997)	59.15	-41.07	2759	0	595.181	5.52931	4.49251	1.0368	34.2964	16.6322	161.071	14.4139	0.791032	1.07791	0.28688
Climap Project Members (1997)	59.95	-32.85	2186	0	671.688	7.54659	6.18457	1.36202	28.6369	16.7402	585.84	15.48	0.822521	1.05903	0.236507
Climap Project Members (1997)	61.6	-28.22	1558	0	795.848	8.18035	7.03421	1.14614	32.3949	17.0466	411.486	14.7317	0.763303	0.997774	0.234471
Climap Project Members (1997)	70.05	8.317	2974	0	949.6	7.01002	5.72737	1.28265	30.9101	19.101	331.839	11.6898	0.559607	0.803247	0.24364
Climap Project Members (1997)	71	19.9	187	0	1258.29	6.72482	6.04713	0.677685	23.6392	20.4184	96.2309	11.4774	0.546139	0.773684	0.227546
Climap Project Members (1997)	74.4833	-9.5167	3329	0	648.049	-0.165019	-0.242308	0.0772892	65.9649	21.1415	310.177	12.5802	0.58627	0.834569	0.248299
