# Supplementary material for: A dataset of modern and fossil distribution of coccolithophore species Florisphaera profunda in the world׳s ocean
Source: Data Brief. 2019 Jan 7;22:826–9. doi: 10.1016/j.dib.2018.12.079 (PMC6362864; doi:10.1016/j.dib.2018.12.079)
Supplement: Supplementary file 3 — Table S1. Sediment trap F. profunda % and monthly Npp dataset. Table S2. Surface sediment F. profunda % and modern environmental variables dataset.Table S3. Metadata information of the sediment cores. Table S4. Downcore F. profunda % dataset. [file mmc3.zip › Table 3.xlsx]

## Sheet: metadata
Reference	Title	Core	Latitude (N)	Longitude (E)	Depth (m)	Basin	Time interval in ka (aprox.)	Average resolution in ka (aprox.)	Source (PANGAEA:1; Tables:2; Sent by author:3; Digitized:4)	Type of data (Percentage:1; Fluxes:2; counts:3; Per gram:4)	Link (to Pangaea or to publication, if possible)	Comments
Ahagon et al. (1993)	Florisphaera profunda, a possible nannoplankton indicator of late Quaternary changes in sea-water turbidity at the northwestern margin of the Pacific	KT84-14P1	23.836	124.401	2488	WPac	0-150	3.75	4	1	http://www.sciencedirect.com/science/article/pii/0377839893900472
Ahagon et al. (1993)	Florisphaera profunda, a possible nannoplankton indicator of late Quaternary changes in sea-water turbidity at the northwestern margin of the Pacific	RN87-PC4	25.345	127.482	2200	WPac	0-120	4	4	1	http://www.sciencedirect.com/science/article/pii/0377839893900472
Ahagon et al. (1993)	Florisphaera profunda, a possible nannoplankton indicator of late Quaternary changes in sea-water turbidity at the northwestern margin of the Pacific	RN89-PC3	24.75	127.017	2255	WPac	0-330	2.2	4	1	http://www.sciencedirect.com/science/article/pii/0377839893900472
Aizawa et al. (2004)	Late Quaternary paleoceanography deduced fromcoccolith assemblages in a piston core recoveredoff the central Japan coast	MD01-2421	36.023	141.78	2224	WPac	0-144	0.92	4	1	http://www.sciencedirect.com/science/article/pii/S0377839804000611
Alvarez et al. (2010)	The coccolithophore record for the last 11 000 years in the Gulf of California	PCM-00/EstC	23.93	-109.73	590	Epac	0-12	0.125	4	1	http://www.sciencedirect.com/science/article/pii/S0924796309002966
Andruleit et al. (2008)	Late Quaternary development of the Java upwelling system (eastern Indian Ocean) as revealed by coccolithophores	SO139_74KL	-6.543	103.834	1690	Ind	1.8-291	2.2	1	1	https://doi.pangaea.de/10.1594/PANGAEA.867724
Ausín et al. (2015a)	Coccolithophore productivity and surface water dynamics in the Alboran Sea during the last 25 kyr	CEUTA10PC08	36.0228	-4.8675	914	Med	4.5-24	0.065	3	1	http://www.sciencedirect.com/science/article/pii/S0031018214005690
Ausín et al. (2015b)	Atmospheric patterns driving Holocene productivity in the Alboran Sea (Western Mediterranean): A multiproxy approach	HER-GC-T1	36.36	-4.29917	658	Med	0-26	0.164	3	1	http://journals.sagepub.com/doi/abs/10.1177/0959683614565952
Barcena et al. (1997)	Marine sediments: an accurate tool for reconstructing climatic variability in equatorial Africa during the Late Pleistocene	CAMEL-1	5.1069	-21.04	2658	NAtl	0-140	2.65	4	1	http://rabida.uhu.es/dspace/handle/10272/11065
Baumann (unpubl.)	unpubl.	GeoB 13617-1	20.71	-21.18	4105	NAtl	24-19/6-0	NA	3	3
Baumann (unpubl.)	unpubl.	GeoB 2908-7	0.1067	-23.3233	3815	SAtl	24-19/6-0	NA	3	3
Baumann (unpubl.)	unpubl.	GeoB 3005-3	14.9698	54.3698	2314	Ind	24-19/6-0	NA	3	3
Baumann (unpubl.)	unpubl.	GeoB 4216-2	30.6317	-12.3967	2325	NAtl	24-19/6-0	NA	3	3
Baumann (unpubl.)	unpubl.	GeoB 5546-2	27.5367	-13.7367	1172	NAtl	24-19/6-0	NA	3	3
Baumann (unpubl.)	unpubl.	GeoB 6007-1	30.85	-10.2683	900	NAtl	24-19/6-0	NA	3	3
Baumann (unpubl.)	unpubl.	GeoB 8509-2	19.4505	-18.089	2585	NAtl	24-19/6-0	NA	3	3
Baumann (unpubl.)	unpubl.	GeoB 9601-3	14.4635	-17.9997	1920	NAtl	24-16	NA	3	3
Baumann (unpubl.)	unpubl.	M35003-4	12.09	-61.2433	1299	NAtl	24-19/6-0	NA	3	3
Baumann and Freitag (2004)	Pleistocene fluctuations in the northern Benguela Current system as revealed by coccolith assemblages	ODP 1082	-21.0939	11.8206	1291	SAtl	24-19/6-0	NA	3	3	http://www.sciencedirect.com/science/article/pii/S0377839804000568
Baumann et al. (2005)	Unpublished	GeoB1710-3	-23.4317	11.6983	2987	SAtl	0-227	3	1	1	https://doi.pangaea.de/10.1594/PANGAEA.57449; https://doi.pangaea.de/10.1594/PANGAEA.57452
Beaufort et al. (2001)	ENSO-like Forcing on Oceanic Primary Production During the Late Pleistocene	MD85674	3.18	50.43	4875	Ind	0-250	1.1	4	1	http://science.sciencemag.org/content/293/5539/2440.full	Only reconstructed Npp is shown in the publication. F. profunda percentages wre calculated using inverse of Npp-F. profunda regression developed by Beaufort et al. (1997)
Beaufort et al. (2001)	ENSO-like Forcing on Oceanic Primary Production During the Late Pleistocene	MD90949	2.08	76.11	3700	Ind	0-250	2.8	4	1	http://science.sciencemag.org/content/293/5539/2440.full	Only reconstructed Npp is shown in the publication. F. profunda percentages wre calculated using inverse of Npp-F. profunda regression developed by Beaufort et al. (1997)
Beaufort et al. (2001)	ENSO-like Forcing on Oceanic Primary Production During the Late Pleistocene	MD90963	5.05	73.88	2446	Ind	0-250	2.0	4	1	http://science.sciencemag.org/content/293/5539/2440.full	Only reconstructed Npp is shown in the publication. F. profunda percentages wre calculated using inverse of Npp-F. profunda regression developed by Beaufort et al. (1997)
Beaufort et al. (2001)	ENSO-like Forcing on Oceanic Primary Production During the Late Pleistocene	MD971240	2.03	141	2347	WPac	0-250	1.9	4	1	http://science.sciencemag.org/content/293/5539/2440.full	Only reconstructed Npp is shown in the publication. F. profunda percentages wre calculated using inverse of Npp-F. profunda regression developed by Beaufort et al. (1997)
Beaufort et al. (2001)	ENSO-like Forcing on Oceanic Primary Production During the Late Pleistocene	MD972138	-1.41	146.23	1912	WPac	0-150	1.7	4	1	http://science.sciencemag.org/content/293/5539/2440.full	Only reconstructed Npp is shown in the publication. F. profunda percentages wre calculated using inverse of Npp-F. profunda regression developed by Beaufort et al. (1997)
Beaufort et al. (2001)	ENSO-like Forcing on Oceanic Primary Production During the Late Pleistocene	MD972141	8.78	121.28	3633	WPac	0-250	0.3	4	1	http://science.sciencemag.org/content/293/5539/2440.full	Only reconstructed Npp is shown in the publication. F. profunda percentages wre calculated using inverse of Npp-F. profunda regression developed by Beaufort et al. (1997)
Beaufort et al. (2001)	ENSO-like Forcing on Oceanic Primary Production During the Late Pleistocene	RC13-110	0.1	-95.073	3621	Epac	0-250	2.4	4	1	http://science.sciencemag.org/content/293/5539/2440.full	Only reconstructed Npp is shown in the publication. F. profunda percentages wre calculated using inverse of Npp-F. profunda regression developed by Beaufort et al. (1997)
Beaufort et al. (2001)	ENSO-like Forcing on Oceanic Primary Production During the Late Pleistocene	TY93-929	13.7	53.25	2490	Ind	0-250	1.7	4	1	http://science.sciencemag.org/content/293/5539/2440.full	Only reconstructed Npp is shown in the publication. F. profunda percentages wre calculated using inverse of Npp-F. profunda regression developed by Beaufort et al. (1997)
Beaufort et al. (2001)	ENSO-like Forcing on Oceanic Primary Production During the Late Pleistocene	W84-14GC	0.95	-138.95	4287	Epac	0-250	2.5	4	1	http://science.sciencemag.org/content/293/5539/2440.full	Only reconstructed Npp is shown in the publication. F. profunda percentages wre calculated using inverse of Npp-F. profunda regression developed by Beaufort et al. (1997)
Bender et al. (2012)	Control of sediment supply, palaeoceanography and morphology on late Quaternary sediment dynamics at the Galician continental slope	GeoB 11035-1	42.1716	-9.6578	2855	NAtl	24-19/6-0	NA	3	3	https://link.springer.com/article/10.1007/s00367-012-0282-2
Bierkart (1989)	Coccolithophores in the upper quaternary of some southeast indonesian basins	G6-4	-10.78	118.06	3510	WPac	0-6	NA	4	1	http://www.sciencedirect.com/science/article/pii/0077757989901300	Data shown with depth scale. Ages calculated using published chronology. Age model from Wanga et al. (1999)
Boeckel (2003)	Present and past coccolith assemblages in the South Atlantic: implications for species ecology, carbonate contribution and paleoceanographic applicability	GeoB 3603-2	-35.125	17.5433	2840	SAtl	24-19/6-0	NA	3	3	http://elib.suub.uni-bremen.de/ip/docs/00010331.pdf
Boillet et al. (2011)	Mindanao Dome variability over the last 160 kyr: Episodic glacial cooling of the West Pacific Warm Pool.	MD06-3067	6.51433	126.498	1575	WPac	0-160	0.2-1	1	1	https://doi.pangaea.de/10.1594/PANGAEA.770282
Bordiga et al. (2014)	Coccolithophore carbonate during the last 450 ka in the NW Pacific Ocean (ODP site 1209B, Shatsky Rise)	ODP Site 1209B	32.65	158.5	2387	WPac	0-450	7.4	4	1	http://onlinelibrary.wiley.com/doi/10.1002/jqs.2677/abstract
Cabarcos et al. (2014)	Monsoonal dynamics and evolution of the primary productivity in theeastern Arabian Sea over the past 30 ka	SK 17	15.25	72.96	840	Ind	0-30	0.3	4	1	http://www.sciencedirect.com/science/article/pii/S0031018214003605
Cepek (2000)	Zeitliche und räumliche Variationen von Coccolithophoriden-Gemeinschaften im subtropischen Ost-Atlantik: Untersuchungen an Plankton, Sinkstoffen und Sedimenten	GeoB1028-5	-20.104	9.18583	2209	SAtl	0-400	1-5	1	2	https://doi.pangaea.de/10.1594/PANGAEA.57089
Climap Project Members (1997)	Nannofossil assemblage in surface sediments.	K708-001	50	-23.7333	4053	NAtl	21		4	1	de/10.1594/PANGAEA.51924
Climap Project Members (1997)	Nannofossil assemblage in surface sediments.	K708-004	49.9833	-25.0167	3346	NAtl	21		4	1	de/10.1594/PANGAEA.51924
Climap Project Members (1997)	Nannofossil assemblage in surface sediments.	K708-006	51.55	-29.5667	2469	NAtl	21		4	1	de/10.1594/PANGAEA.51924
Climap Project Members (1997)	Nannofossil assemblage in surface sediments.	K708-007	53.9333	-24.0833	3502	NAtl	21		4	1	de/10.1594/PANGAEA.51924
Climap Project Members (1997)	Nannofossil assemblage in surface sediments.	K708-008	52.7333	-22.55	4009	NAtl	21		4	1	de/10.1594/PANGAEA.51924
Climap Project Members (1997)	Nannofossil assemblage in surface sediments.	RC09-225	54.983	-15.4	2334	NAtl	21		4	1	de/10.1594/PANGAEA.51924
Climap Project Members (1997)	Nannofossil assemblage in surface sediments.	RC09-228	52.55	-18.75	3981	NAtl	21		4	1	de/10.1594/PANGAEA.51924
Climap Project Members (1997)	Nannofossil assemblage in surface sediments.	RE5-034	42.3833	-21.9667	3750	NAtl	21		4	1	de/10.1594/PANGAEA.51924
Climap Project Members (1997)	Nannofossil assemblage in surface sediments.	RE5-036	46.9167	-18.5833	4500	NAtl	21		4	1	de/10.1594/PANGAEA.51924
Climap Project Members (1997)	Nannofossil assemblage in surface sediments.	V23-100	21.3	-22.68	4579	NAtl	21		4	1	de/10.1594/PANGAEA.51924
Climap Project Members (1997)	Nannofossil assemblage in surface sediments.	V23-47	61.6	-28.22	1558	NAtl	21		4	1	de/10.1594/PANGAEA.51924
Climap Project Members (1997)	Nannofossil assemblage in surface sediments.	V23-82	52.583	-21.93	3974	NAtl	21		4	1	de/10.1594/PANGAEA.51924
Climap Project Members (1997)	Nannofossil assemblage in surface sediments.	V23-83	49.867	-24.25	3871	NAtl	21		4	1	de/10.1594/PANGAEA.51924
Climap Project Members (1997)	Nannofossil assemblage in surface sediments.	V23-84	46	-16.92	4513	NAtl	21		4	1	de/10.1594/PANGAEA.51924
Climap Project Members (1997)	Nannofossil assemblage in surface sediments.	V23-87	34.083	-19.7	5127	NAtl	21		4	1	de/10.1594/PANGAEA.51924
Climap Project Members (1997)	Nannofossil assemblage in surface sediments.	V27-110	56.9	-18.5	1264	NAtl	21		4	1	de/10.1594/PANGAEA.51924
Climap Project Members (1997)	Nannofossil assemblage in surface sediments.	V27-137	42.7	-17.07	4883	NAtl	21		4	1	de/10.1594/PANGAEA.51924
Colmenero et al. (2004)	Ocean surface water response to short-term climate changesrevealed by coccolithophores from the Gulf of Cadiz (NE Atlantic)and Alboran Sea (W Mediterranean)	M39029-7	36.035	-8.219	1917	NAtl	0-35	1	4	1	http://www.sciencedirect.com/science/article/pii/S0031018204000021
Colmenero et al. (2004)	Ocean surface water response to short-term climate changesrevealed by coccolithophores from the Gulf of Cadiz (NE Atlantic)and Alboran Sea (W Mediterranean)	MD95-2043	36.135	-2.617	1841	Med	0-52	0.3	4	1	http://www.sciencedirect.com/science/article/pii/S0031018204000021
de Garidel-Thoron et al. (2001)	Millenial-scale dynamics of the East asian winter monsoon during the last 200,000 years	MD97-2141	8.47	121.17	3633	WPac	4-200	0.07-0.5	2	2	https://doi.pangaea.de/10.1594/PANGAEA.846603
Di Stefano et al. (2015)	Research paperMediterranean coccolith ecobiostratigraphy since the penultimateGlacial (the last 145,000 years) and ecobioevent traceability	Arose C_33	38.39	10.35	2368	Med	0-145	0.2	4	1	http://www.sciencedirect.com/science/article/pii/S0377839814001212
Fraser et al. (2014)	Precipitation variability within the West Pacific Warm Pool over the past 120?ka: evidence from the Davao Gulf, southern Philippines	MD06-3075	6.47617	125.832	1878	WPac	0-120	0-2	1	1	https://doi.pangaea.de/10.1594/PANGAEA.837183
Giraudeau and Pujos (1990)	Calcareous nannofossil-based transfer function in Caribbean Pleistocene sediments	Site502B	17.08	-66.72	3050	NAtl	0-370	6	4	1	https://www.researchgate.net/publication/292685265_Calcareous_nannofossil-based_transfer_function_in_Caribbean_Pleistocene_sediments
Giraudeau and Pujos (1990)	Calcareous nannofossil-based transfer function in Caribbean Pleistocene sediments	TR7532	14.82	-70.92	4000	NAtl	0-370	6	4	1	https://www.researchgate.net/publication/292685265_Calcareous_nannofossil-based_transfer_function_in_Caribbean_Pleistocene_sediments
Gogou et al. (2016)	Climate variability and socio-environmental changes in the northern Aegean (NE Mediterranean) during the last 1500 years	MEDECOS_II_M2	40.0858	24.5447	1018	Med	0-1.5	0.04-0.08	1	1	https://doi.pangaea.de/10.1594/PANGAEA.862120
Heidersdorf and Baumann (unpub.)	unpubl. Diploma thesis Heidersdorf	GeoB 2204-2	-8.5283	-34.0217	2072	SAtl	24-16	NA	3	3
Henriksson 2002)	Coccolithophore response to oceanographic changes in the equatorial Atlantic during the last 200,000 years equatorial Atlantic during the last 200,000 years	16772	-1.35	-12	3912	SAtl	0-200	1-1.5	4	1	http://www.sciencedirect.com/science/article/pii/S003101829900139X	Only reconstructed Npp is shown in the publication. F. profunda percentages wre calculated using inverse of Npp-F. profunda regression developed by Beaufort et al. (1997)
Incarbona et al. (2008)	Holocene millennial-scale productivity variations in the Sicily Channel (Mediterranean Sea)	Hole 160-963D	37.0358	13.1781	469	Med	0-13	0-0.07	1	1	https://doi.pangaea.de/10.1594/PANGAEA.832126
Incarbona et al. (2010)	Primary productivity variability on the Atlantic Iberian Margin over the last 70,000 years: Evidence from coccolithophores and fossil organic compounds.	MD01-2444	37.565	-10.134	2656	Med	0-70	0.1	1	1	https://doi.pangaea.de/10.1594/PANGAEA.831555; https://doi.pangaea.de/10.1594/PANGAEA.831557
Ivanova et al. (2012)	Precession forcing of productivity in the Eastern Equatorial Pacific during the last glacial cycle	MD02-2529	8.205	-84.11	1619	EPac	0-140	0.4-1.2	4	1	http://www.sciencedirect.com/science/article/pii/S0277379112001072#fig3
Kameo et al. (2004)	Glacial–interglacial surface water variations in the Caribbean Sea during the last 300 ky based on calcareous nannofossil analysis	ODP Site 999	12.74	-78.73	2827.9	NAtl	0-300	2-3	4	1	http://www.sciencedirect.com/science/article/pii/S0031018204003049#aep-section-id18
Kinkel (2000)	Living and Late Quaternary coccolithophores in the equatorial Atlantic: response of distribution and productivity patterns to changing surface water circulation	GeoB 1117-2	-3.815	-14.8967	3984	SAtl	24-19/6-0	NA	3	3	http://elib.suub.uni-bremen.de/ip/docs/00010266.pdf
Kinkel (2000)	Living and Late Quaternary coccolithophores in the equatorial Atlantic: response of distribution and productivity patterns to changing surface water circulation	GeoB 1523-1	3.8317	-41.6217	3292	NAtl	24-19/6-0	NA	3	3	http://elib.suub.uni-bremen.de/ip/docs/00010266.pdf
Legge et al. (2006)	Climatic changes in the northern Red Sea during the last 22,000 years as recorded by calcareous nannofossils	GeoB 5844-2	27.72	34.69	963	Ind	0-22	0.3	4		http://onlinelibrary.wiley.com/doi/10.1029/2005PA001142/full
Leonhardt et al. (2013)	The productivity history in the southwestern Atlantic as inferred from coccolithophore record for the last 130 kyr	KF13	-20.1	-39	1774	SAtl	2.5-130	5	4	1	https://www.researchgate.net/publication/274784637_The_productivity_history_in_the_Southwestern_Atlantic_as_inferred_from_coccolithophore_record_for_the_last_130_kyr
Li et al. (2008)	Paleoproductivity evolution in the ontong java plateau center of the western pacific warm pool during the last 250ka	WP7	-3.9	156	1800	WPac	0-250	na	4	1	http://en.cnki.com.cn/Article_en/CJFDTOTAL-DSJJ200803009.htm	Only reconstructed Npp is shown in the publication. F. profunda percentages wre calculated using inverse of Npp-F. profunda regression developed by Beaufort et al. (1997)
Liang and Liu (2016)	Variations and Controlling Factors of the Coccolith Weight in the Western Pacific Warm Pool over the Last 200 ka	KX21-2	-1.4	158	1897	WPac	0-380	1.25	3	1	https://link.springer.com/article/10.1007/s11802-016-3088-4
Liu et al. (2005)	Coccolith evidence of upper ocean water variations for past 1.53 Ma in western pacific warm pool/Western equatorial Pacific productivity and carbonate dissolution over the last 550 kyr: Foraminiferal and nannofossil evidence from ODP Hole 807A	ODP Hole 130-807A	3.607	156.625	2804	WPac	0-500	1-3	3	1	https://www.scopus.com/record/display.uri?eid=2-s2.0-28744458645&origin=inward&txGid=9961eaf8b12841d0a20da2189eda99dd; https://doi.pangaea.de/10.1594/PANGAEA.672081
Liu et al. (2008)	Coccolith evidence for Quaternary nutricline variations in the southern South China Sea	ODP-1143	9.36	113.28	2772	SCS	5-500	1.74	3	1	http://www.sciencedirect.com/science/article/pii/S0377839808000443
Martinez et al. (2006)	Foraminifera and coccolithophorid assemblage changes in the Panama Basin during the last deglaciation: Response to sea-surface productivity induced by a transient climate change	ODP677B	1.28	-83.74	3461	Epac	0-40	0.5-1	4	1	https://www.sciencedirect.com/science/article/pii/S0031018205006127
McIntyre and Molfino (1996)	Forcing of Atlantic Equatorial and Subpolar Millennial Cycles by Precession	RC24-02	0.56	-13.65	3837	NAtl	0-80	0.44	4	1	http://www.jstor.org/stable/2891687?seq=1#page_scan_tab_contents
McIntyre and Molfino (1996)	Forcing of Atlantic Equatorial and Subpolar Millennial Cycles by Precession	RC24-08	-1.33	-11.9	3885	SAtl	0-40	0.25	4	1	http://www.jstor.org/stable/2891687?seq=1#page_scan_tab_contents
McIntyre and Molfino (1996)	Forcing of Atlantic Equatorial and Subpolar Millennial Cycles by Precession	RC24-17	-5.05	-10.18	3530	SAtl	0-90	0.67	4	1	http://www.jstor.org/stable/2891687?seq=1#page_scan_tab_contents
Mertens et al. (2009)	Coccolithophores as palaeoecological indicators for shifts of the ITCZ in the Cariaco Basin during the late Quaternary	ODP1002	10.7	-65	893	NAtl	0-21	0.1-0.3	1	4	http://onlinelibrary.wiley.com/doi/10.1002/jqs.1194/full	Data shown with depth scale. Ages calculated using published chronology
Okada (2000)	Neogene and Quaternary calcareous nannofossils from the Blake Ridge, Sites 994, 995, and 997	ODP Hole 164-994C	31.7857	-75.5459	2810	WPac	0-6000	NA	1	1	https://doi.pangaea.de/10.1594/PANGAEA.804468	Data shown with depth scale. Ages calculated using published chronology
Palumbo et al. (2013)	Abrupt variability of the last 24 ka BP recorded by coccolithophore assemblages off the Iberian Margin (core MD03‐2699).	MD03‐269	39.0367	-10.6605	1865	NAtl	0-24	0.2	1	1	https://doi.org/10.1594/PANGAEA.836238,
Prabhu and Shankar (2005)	Palaeoproductivity of the eastern Arabian Sea during the past 200 ka: A multi-proxy investigation	SK-128A-30	15	71.68	2000	Ind	0-110	3	4	1	http://www.sciencedirect.com/science/article/pii/S096706450500130X
Rogalla and Andruleit (2005)	Precessional forcing of coccolithophore assemblages in the northern Arabian Sea: Implications for monsoonal dynamics during the last 200,000 years	ODP117–723 A	18	57.6	804	Ind	0-135	5	4	1	http://www.sciencedirect.com/science/article/pii/S0025322705000848
Rogalla and Andruleit 2005)	Precessional forcing of coccolithophore assemblages in the northern Arabian Sea: Implications for monsoonal dynamics during the last 200,000 years	94KL	22.48	65.65	2109	Ind	0-200	1.7	4	1	http://www.sciencedirect.com/science/article/pii/S0025322705000848
Saavedra-Pellitero et al. (2011)	Coccolithophore estimates of paleotemperature and paleoproductivity changes in the southeast Pacific over the past ~27 kyr	ODP Site 1233	-41.0001	-74.4499	838	Epac	0-69	0.1-1	1	1	https://doi.pangaea.de/10.1594/PANGAEA.806537
Shokati et al. (1999)	Zur Sedimentation von Coccolithophoriden und ihrer Akkumulation in spätpleistozän-holozänen Sedimenten des östlichen Südatlantiks	GeoB 1214-1	-24.69	7.24	3210	SAtl	24-19/6-0	NA	3	3	Shokati, I. et al., 1999. Zbl. Geol. Paläont. I, 7-9, 859-876.
Sprovieri et al. (2013)	A high-resolution record of the last deglaciation in the Sicily Channel based on foraminifera and calcareous nannofossil quantitative distribution	ODP 963D	37	13.16	480	Med	1-23	0.05-0.1	4	1	https://www.sciencedirect.com/science/article/pii/S0031018203006321
Staines-Urias et al. (2015)	Reconstruction of past climate variability and ENSO-like fluctuations in the southern Gulf of California (Alfonso Basin) since the last glacial maximum	MD02-2510	24.64	-110.6	410	Epac	0-23	1	4	1	https://www.sciencedirect.com/science/article/pii/S0033589415000319#f0025
Stolz (2009)	Shifts in North Atlantic surface water regimes during the last interglacial-glacial cycle (late Quaternary) investigated by coccolithophore-based ecological and chemical proxies	ODP 980	55.4849	-14.7023	2180	NAtl	24-19/6-0	NA	3	3	https://elib.suub.uni-bremen.de/peid=D00011568
Su et al. (2013)	Late Quaternary coccolith records in the South China Sea and East Asian monsoon dynamics	MD-2897	8.73	111.44	1658	SCS	23-250	0.2	3	1	http://www.sciencedirect.com/science/article/pii/S0921818113001872
Su et al. (2013)	Late Quaternary coccolith records in the South China Sea and East Asian monsoon dynamics	MD-2901	14.37	110.74	1454	SCS	0-250	0.2	3	1	http://www.sciencedirect.com/science/article/pii/S0921818113001872
Su et al. (2013)	Late Quaternary coccolith records in the South China Sea and East Asian monsoon dynamics	MD-2904	19.45	116.25	2066	SCS	0-250	0.2	3	1	http://www.sciencedirect.com/science/article/pii/S0921818113001872	Original data from X. Su (pers. comm., 2005)
Su et al. (2015	Differences in Late Quaternary primary productivity between the western tropicalPacific and the South China Sea: Evidence from coccoliths	MD01-2386	1.13	129.8	2816	WPac	0-192	0.2	3	1	http://www.sciencedirect.com/science/article/pii/S0967064515002349
Takahashi and Okada (2001)	Paleoeanography for the last 195000 years in the Solomon Sea (ODP Site 1109) by m eans of calcareous nannofossils	ODP 1109C	-9.5	151.51	2210	WPac	0-194	1	2	3	https://www.sciencedirect.com/science/article/pii/S037783980100010X
Tangunan et al. (2017)	Insolation forcing of coccolithophore productivity in the western tropical Indian Ocean over the last two glacial-interglacial cycles	GeoB12613-1	-5.48	40.93	2292	Ind	0-300	1.5	1	1	https://doi.pangaea.de/10.1594/PANGAEA.875239
Tangunan et al. (2017)	Insolation forcing of coccolithophore productivity in the western tropical Indian Ocean over the last two glacial‐interglacial cycles	MD96-2077	-33.1683	31.2467	3781	Ind	24-19/6-0	NA	3	3	https://doi.org/10.1594/PANGAEA.875239,
Toledo et al. (2007)	Planktonic foraminifera, calcareous nannoplankton and ascidian variations during the last 25 kyr in the Southwestern Atlantic: a paleoproductivity signature?	SAN-76	-24.43	-42.28	1682	SAtl	0-25	1	4	1	http://www.sciencedirect.com/science/article/pii/S0377839807000230
Triantaphyllou et al. (2009)	Late Glacial–Holocene climate variability at the south-eastern margin of the Aegean Sea	NS-14	36.64	27	505	Med	2-13	0.1	4	1	http://www.sciencedirect.com/science/article/pii/S0025322709002229
Villanueva et al. (1998)	Precessional forcing of productivity in the North Atlantic Ocean	SU90/08	43.5	-30.4	3080	NAtl	0-200	2	4	1	http://onlinelibrary.wiley.com/doi/10.1029/98PA02318/full	Original data from X. Su (pers. comm., 2005)
Wei (2006)	Leg 195 synthesis: site 1202—Late Quaternary sedimentation and Paleoceanography in the southern Okinawa trough	ODP 1202	24.8	122.5	1274	WPac	0-22	0.5	3	1	http://www-odp.tamu.edu/publications/195_SR/synth3/synth3_.htm	F. profunda elongata and F. profunda profunda identified
Wei et al. (1997)	Glacial-Holocene calcareous nannofossils and paleoceanography in the northern South China Sea	SCS90-36	18	111.5	2050	SCS	1-26	0.35	4	1	http://www.sciencedirect.com/science/article/pii/S0377839897000157
Xu et al. (2006)	Changes in the vertical profile of the Indonesian Throughflow during Termination II: Evidence from the Timor Sea	MD01-2378	13.08	121.78	1783	Ind	1-20	0.2	3	1	http://onlinelibrary.wiley.com/doi/10.1029/2006PA001278/abstract
Zhao et al. (2000)	Marine and terrestrial biomarker records for the last 35,000 years at ODP site 658C off NW Africa	ODP Hole 108-658C	20.7492	-18.5808	2273	NAtl	0-35	0.5	1	1	https://doi.pangaea.de/10.1594/PANGAEA.757616
