# Supplementary material for: A dataset of modern and fossil distribution of coccolithophore species Florisphaera profunda in the world׳s ocean
Source: Data Brief. 2019 Jan 7;22:826–9. doi: 10.1016/j.dib.2018.12.079 (PMC6362864; doi:10.1016/j.dib.2018.12.079)
Supplement: Supplementary file 3 — Table S1. Sediment trap F. profunda % and monthly Npp dataset. Table S2. Surface sediment F. profunda % and modern environmental variables dataset.Table S3. Metadata information of the sediment cores. Table S4. Downcore F. profunda % dataset. [file mmc3.zip › Table 4.xlsx]

## Sheet: Sheet1
Core	Latitude (N)	Longitude (E)	Depth (m)	Basin	Age (ka)	F. profunda (%)	Time period
16772	-1.35	-12	3912	SAtl	0.269906	48.3871	MLH
16772	-1.35	-12	3912	SAtl	0.809717	55.4839	MLH
16772	-1.35	-12	3912	SAtl	2.42915	56.4516	MLH
16772	-1.35	-12	3912	SAtl	3.77868	62.2581	MLH
16772	-1.35	-12	3912	SAtl	5.93792	61.2903	MLH
16772	-1.35	-12	3912	SAtl	19.7031	43.2258	LGM
16772	-1.35	-12	3912	SAtl	21.8623	40.9677	LGM
94KL	22.48	65.65	2109	Ind	1.63666	21.5385	MLH
94KL	22.48	65.65	2109	Ind	3.92799	20.4396	MLH
94KL	22.48	65.65	2109	Ind	4.58265	37.5824	MLH
94KL	22.48	65.65	2109	Ind	5.89198	37.1429	MLH
94KL	22.48	65.65	2109	Ind	19.3126	10.7692	LGM
94KL	22.48	65.65	2109	Ind	20.2946	13.1868	LGM
94KL	22.48	65.65	2109	Ind	20.9493	18.022	LGM
94KL	22.48	65.65	2109	Ind	21.6039	17.1429	LGM
94KL	22.48	65.65	2109	Ind	21.6039	11.4286	LGM
94KL	22.48	65.65	2109	Ind	22.2586	12.7473	LGM
94KL	22.48	65.65	2109	Ind	22.9133	12.967	LGM
94KL	22.48	65.65	2109	Ind	23.2406	15.6044	LGM
Arose C_33	38.39	10.35	2368	Med	2.45763	33.2463	MLH
Arose C_33	38.39	10.35	2368	Med	3.12789	26.5299	MLH
Arose C_33	38.39	10.35	2368	Med	3.35131	25.8582	MLH
Arose C_33	38.39	10.35	2368	Med	4.02157	33.9179	MLH
Arose C_33	38.39	10.35	2368	Med	4.46841	15.1119	MLH
Arose C_33	38.39	10.35	2368	Med	4.91525	23.5075	MLH
Arose C_33	38.39	10.35	2368	Med	5.3621	24.1791	MLH
Arose C_33	38.39	10.35	2368	Med	19.4376	0	LGM
Arose C_33	38.39	10.35	2368	Med	20.5547	0.335821	LGM
Arose C_33	38.39	10.35	2368	Med	21.225	5.03731	LGM
Arose C_33	38.39	10.35	2368	Med	22.3421	1.34328	LGM
CAMEL-1	5.1069	-21.04	2658	NAtl	2.5	83	MLH
CAMEL-1	5.1069	-21.04	2658	NAtl	5.6	78.7	MLH
CAMEL-1	5.1069	-21.04	2658	NAtl	19.3	79.8	LGM
CAMEL-1	5.1069	-21.04	2658	NAtl	22	78.5	LGM
CEUTA10PC08	36.0228	-4.8675	914	Med	4.55033	7.19574	MLH
CEUTA10PC08	36.0228	-4.8675	914	Med	4.7265	6.12059	MLH
CEUTA10PC08	36.0228	-4.8675	914	Med	4.90267	4.15722	MLH
CEUTA10PC08	36.0228	-4.8675	914	Med	5.07883	5.49725	MLH
CEUTA10PC08	36.0228	-4.8675	914	Med	5.255	6.27492	MLH
CEUTA10PC08	36.0228	-4.8675	914	Med	5.43117	4.79655	MLH
CEUTA10PC08	36.0228	-4.8675	914	Med	5.60733	6.26781	MLH
CEUTA10PC08	36.0228	-4.8675	914	Med	5.7835	5.73025	MLH
CEUTA10PC08	36.0228	-4.8675	914	Med	5.95967	2.40207	MLH
CEUTA10PC08	36.0228	-4.8675	914	Med	19.0227	0.389332	LGM
CEUTA10PC08	36.0228	-4.8675	914	Med	19.0765	0	LGM
CEUTA10PC08	36.0228	-4.8675	914	Med	19.1302	0	LGM
CEUTA10PC08	36.0228	-4.8675	914	Med	19.1839	0	LGM
CEUTA10PC08	36.0228	-4.8675	914	Med	19.2376	0	LGM
CEUTA10PC08	36.0228	-4.8675	914	Med	19.2913	0	LGM
CEUTA10PC08	36.0228	-4.8675	914	Med	19.3451	0	LGM
CEUTA10PC08	36.0228	-4.8675	914	Med	19.3988	0.198827	LGM
CEUTA10PC08	36.0228	-4.8675	914	Med	19.4525	0.176678	LGM
CEUTA10PC08	36.0228	-4.8675	914	Med	19.5062	0	LGM
CEUTA10PC08	36.0228	-4.8675	914	Med	19.56	0.185753	LGM
CEUTA10PC08	36.0228	-4.8675	914	Med	19.6137	0	LGM
CEUTA10PC08	36.0228	-4.8675	914	Med	19.6674	0.187266	LGM
CEUTA10PC08	36.0228	-4.8675	914	Med	19.7211	0.383142	LGM
CEUTA10PC08	36.0228	-4.8675	914	Med	19.7748	0	LGM
CEUTA10PC08	36.0228	-4.8675	914	Med	19.8286	0.181159	LGM
CEUTA10PC08	36.0228	-4.8675	914	Med	19.8823	0	LGM
CEUTA10PC08	36.0228	-4.8675	914	Med	20.0023	0.186672	LGM
CEUTA10PC08	36.0228	-4.8675	914	Med	20.0687	0.18044	LGM
CEUTA10PC08	36.0228	-4.8675	914	Med	20.135	0	LGM
CEUTA10PC08	36.0228	-4.8675	914	Med	20.2014	0	LGM
CEUTA10PC08	36.0228	-4.8675	914	Med	20.2677	0	LGM
CEUTA10PC08	36.0228	-4.8675	914	Med	20.3341	0	LGM
CEUTA10PC08	36.0228	-4.8675	914	Med	20.4004	0.198807	LGM
CEUTA10PC08	36.0228	-4.8675	914	Med	20.4668	0.184672	LGM
CEUTA10PC08	36.0228	-4.8675	914	Med	20.5331	0.201045	LGM
CEUTA10PC08	36.0228	-4.8675	914	Med	20.5995	0	LGM
CEUTA10PC08	36.0228	-4.8675	914	Med	20.6658	0	LGM
CEUTA10PC08	36.0228	-4.8675	914	Med	20.7322	0	LGM
CEUTA10PC08	36.0228	-4.8675	914	Med	20.7985	0.191718	LGM
CEUTA10PC08	36.0228	-4.8675	914	Med	20.8649	0	LGM
CEUTA10PC08	36.0228	-4.8675	914	Med	20.9312	0.185701	LGM
CEUTA10PC08	36.0228	-4.8675	914	Med	20.9976	0.387297	LGM
CEUTA10PC08	36.0228	-4.8675	914	Med	21.0639	0.571973	LGM
CEUTA10PC08	36.0228	-4.8675	914	Med	21.1303	0.202	LGM
CEUTA10PC08	36.0228	-4.8675	914	Med	21.1966	0.186689	LGM
CEUTA10PC08	36.0228	-4.8675	914	Med	21.263	0	LGM
CEUTA10PC08	36.0228	-4.8675	914	Med	21.3293	0.190386	LGM
CEUTA10PC08	36.0228	-4.8675	914	Med	21.3957	0.1972	LGM
CEUTA10PC08	36.0228	-4.8675	914	Med	21.4903	0.388727	LGM
CEUTA10PC08	36.0228	-4.8675	914	Med	21.5185	0.19305	LGM
CEUTA10PC08	36.0228	-4.8675	914	Med	21.5468	0.171174	LGM
CEUTA10PC08	36.0228	-4.8675	914	Med	21.5751	0	LGM
CEUTA10PC08	36.0228	-4.8675	914	Med	21.6034	0.198098	LGM
CEUTA10PC08	36.0228	-4.8675	914	Med	21.6316	0	LGM
CEUTA10PC08	36.0228	-4.8675	914	Med	21.6599	0	LGM
CEUTA10PC08	36.0228	-4.8675	914	Med	21.6882	0.197278	LGM
CEUTA10PC08	36.0228	-4.8675	914	Med	21.7165	0	LGM
CEUTA10PC08	36.0228	-4.8675	914	Med	21.7447	0	LGM
CEUTA10PC08	36.0228	-4.8675	914	Med	21.8337	0.196078	LGM
CEUTA10PC08	36.0228	-4.8675	914	Med	21.8943	0.189322	LGM
CEUTA10PC08	36.0228	-4.8675	914	Med	21.955	0	LGM
CEUTA10PC08	36.0228	-4.8675	914	Med	22.0156	0	LGM
CEUTA10PC08	36.0228	-4.8675	914	Med	22.0763	0.548847	LGM
CEUTA10PC08	36.0228	-4.8675	914	Med	22.1369	0.194553	LGM
CEUTA10PC08	36.0228	-4.8675	914	Med	22.1976	0.772201	LGM
CEUTA10PC08	36.0228	-4.8675	914	Med	22.2582	0	LGM
CEUTA10PC08	36.0228	-4.8675	914	Med	22.3189	0.543478	LGM
CEUTA10PC08	36.0228	-4.8675	914	Med	22.3795	0.191461	LGM
CEUTA10PC08	36.0228	-4.8675	914	Med	22.4402	0.197531	LGM
CEUTA10PC08	36.0228	-4.8675	914	Med	22.5008	0	LGM
CEUTA10PC08	36.0228	-4.8675	914	Med	22.5615	0.18875	LGM
CEUTA10PC08	36.0228	-4.8675	914	Med	22.6221	0.578369	LGM
CEUTA10PC08	36.0228	-4.8675	914	Med	22.6828	0.196155	LGM
CEUTA10PC08	36.0228	-4.8675	914	Med	22.7434	0.188679	LGM
CEUTA10PC08	36.0228	-4.8675	914	Med	22.8041	0.395844	LGM
CEUTA10PC08	36.0228	-4.8675	914	Med	22.8647	0.379219	LGM
CEUTA10PC08	36.0228	-4.8675	914	Med	22.9254	0	LGM
CEUTA10PC08	36.0228	-4.8675	914	Med	22.986	0.393778	LGM
CEUTA10PC08	36.0228	-4.8675	914	Med	23.0467	0.397654	LGM
CEUTA10PC08	36.0228	-4.8675	914	Med	23.1073	0	LGM
CEUTA10PC08	36.0228	-4.8675	914	Med	23.168	0.382812	LGM
CEUTA10PC08	36.0228	-4.8675	914	Med	23.2286	0	LGM
CEUTA10PC08	36.0228	-4.8675	914	Med	23.2893	0	LGM
CEUTA10PC08	36.0228	-4.8675	914	Med	23.3499	0.186637	LGM
CEUTA10PC08	36.0228	-4.8675	914	Med	23.4106	0.396197	LGM
CEUTA10PC08	36.0228	-4.8675	914	Med	23.4713	0.185874	LGM
CEUTA10PC08	36.0228	-4.8675	914	Med	23.5319	0.56185	LGM
CEUTA10PC08	36.0228	-4.8675	914	Med	23.5926	0	LGM
CEUTA10PC08	36.0228	-4.8675	914	Med	23.6532	0.792864	LGM
CEUTA10PC08	36.0228	-4.8675	914	Med	23.7139	0.38994	LGM
CEUTA10PC08	36.0228	-4.8675	914	Med	23.7745	0.593765	LGM
CEUTA10PC08	36.0228	-4.8675	914	Med	23.8425	0.185168	LGM
CEUTA10PC08	36.0228	-4.8675	914	Med	23.8605	0.379363	LGM
CEUTA10PC08	36.0228	-4.8675	914	Med	23.8785	0.179791	LGM
CEUTA10PC08	36.0228	-4.8675	914	Med	23.8965	0.550661	LGM
CEUTA10PC08	36.0228	-4.8675	914	Med	23.9145	0.375587	LGM
CEUTA10PC08	36.0228	-4.8675	914	Med	23.9325	0.58434	LGM
CEUTA10PC08	36.0228	-4.8675	914	Med	23.9505	0	LGM
CEUTA10PC08	36.0228	-4.8675	914	Med	23.9685	0	LGM
CEUTA10PC08	36.0228	-4.8675	914	Med	23.9865	0.548396	LGM
G6-4	-10.78	118.06	3510	WPac	0.1	84.1	MLH
G6-4	-10.78	118.06	3510	WPac	4.4	71.7	MLH
GeoB 11035-1	42.1716	-9.6578	2855	NAtl	0.7	6.2	MLH
GeoB 11035-1	42.1716	-9.6578	2855	NAtl	1.29	0.8	MLH
GeoB 11035-1	42.1716	-9.6578	2855	NAtl	1.422	0.8	MLH
GeoB 11035-1	42.1716	-9.6578	2855	NAtl	1.94	8.3	MLH
GeoB 11035-1	42.1716	-9.6578	2855	NAtl	2.59	1.8	MLH
GeoB 11035-1	42.1716	-9.6578	2855	NAtl	2.716	1.8	MLH
GeoB 11035-1	42.1716	-9.6578	2855	NAtl	3.24	7.4	MLH
GeoB 11035-1	42.1716	-9.6578	2855	NAtl	3.88	0.8	MLH
GeoB 11035-1	42.1716	-9.6578	2855	NAtl	4.009	0.8	MLH
GeoB 11035-1	42.1716	-9.6578	2855	NAtl	4.53	6.7	MLH
GeoB 11035-1	42.1716	-9.6578	2855	NAtl	5.43	7.3	MLH
GeoB 11035-1	42.1716	-9.6578	2855	NAtl	5.561	7.3	MLH
GeoB 11035-1	42.1716	-9.6578	2855	NAtl	5.82	4.5	MLH
GeoB 11035-1	42.1716	-9.6578	2855	NAtl	19.096	0.9	LGM
GeoB 11035-1	42.1716	-9.6578	2855	NAtl	19.1	0.9	LGM
GeoB 11035-1	42.1716	-9.6578	2855	NAtl	19.557	0.2	LGM
GeoB 11035-1	42.1716	-9.6578	2855	NAtl	19.56	0.2	LGM
GeoB 11035-1	42.1716	-9.6578	2855	NAtl	19.86	3.8	LGM
GeoB 11035-1	42.1716	-9.6578	2855	NAtl	19.864	3.8	LGM
GeoB 11035-1	42.1716	-9.6578	2855	NAtl	20.17	2	LGM
GeoB 11035-1	42.1716	-9.6578	2855	NAtl	20.172	2	LGM
GeoB 11035-1	42.1716	-9.6578	2855	NAtl	20.479	0.2	LGM
GeoB 11035-1	42.1716	-9.6578	2855	NAtl	20.48	0.2	LGM
GeoB 11035-1	42.1716	-9.6578	2855	NAtl	20.94	0.8	LGM
GeoB 11035-1	42.1716	-9.6578	2855	NAtl	20.941	0.8	LGM
GeoB 11035-1	42.1716	-9.6578	2855	NAtl	22.19	1.9	LGM
GeoB 11035-1	42.1716	-9.6578	2855	NAtl	22.194	1.9	LGM
GeoB 11035-1	42.1716	-9.6578	2855	NAtl	23.208	0.2	LGM
GeoB 11035-1	42.1716	-9.6578	2855	NAtl	23.21	0.2	LGM
GeoB 1117-2	-3.815	-14.8967	3984	SAtl	0.261	62.3369	MLH
GeoB 1117-2	-3.815	-14.8967	3984	SAtl	1.043	73.3775	MLH
GeoB 1117-2	-3.815	-14.8967	3984	SAtl	2.609	56.0832	MLH
GeoB 1117-2	-3.815	-14.8967	3984	SAtl	4.174	68.9642	MLH
GeoB 1117-2	-3.815	-14.8967	3984	SAtl	4.957	61.7561	MLH
GeoB 1117-2	-3.815	-14.8967	3984	SAtl	20.86	62.4096	LGM
GeoB 1117-2	-3.815	-14.8967	3984	SAtl	22.9	52.1905	LGM
GeoB 1117-2	-3.815	-14.8967	3984	SAtl	23.92	53.823	LGM
GeoB 1214-1	-24.69	7.24	3210	SAtl	0.5	0.178891	MLH
GeoB 1214-1	-24.69	7.24	3210	SAtl	2.75	1.69173	MLH
GeoB 1214-1	-24.69	7.24	3210	SAtl	5.5	1.69811	MLH
GeoB 1214-1	-24.69	7.24	3210	SAtl	21.2	0.681431	LGM
GeoB 13617-1	20.71	-21.18	4105	NAtl	2.092	39	MLH
GeoB 13617-1	20.71	-21.18	4105	NAtl	5.758	27	MLH
GeoB 13617-1	20.71	-21.18	4105	NAtl	19.471	18.7	LGM
GeoB 13617-1	20.71	-21.18	4105	NAtl	20.95	21.5	LGM
GeoB 13617-1	20.71	-21.18	4105	NAtl	21.936	18.6	LGM
GeoB 13617-1	20.71	-21.18	4105	NAtl	23.168	18.2	LGM
GeoB 1523-1	3.8317	-41.6217	3292	NAtl	0.5	29.07	MLH
GeoB 1523-1	3.8317	-41.6217	3292	NAtl	5.45	32.27	MLH
GeoB 1523-1	3.8317	-41.6217	3292	NAtl	20.5	44.37	LGM
GeoB 1523-1	3.8317	-41.6217	3292	NAtl	21.4	49.69	LGM
GeoB 1523-1	3.8317	-41.6217	3292	NAtl	23.2	40.96	LGM
GeoB 2204-2	-8.5283	-34.0217	2072	SAtl	19.49	61.2	LGM
GeoB 2204-2	-8.5283	-34.0217	2072	SAtl	21.19	63	LGM
GeoB 2204-2	-8.5283	-34.0217	2072	SAtl	22.89	51.8	LGM
GeoB 2908-7	0.1067	-23.3233	3815	SAtl	2.6	32.3967	MLH
GeoB 2908-7	0.1067	-23.3233	3815	SAtl	5.16	41.4826	MLH
GeoB 2908-7	0.1067	-23.3233	3815	SAtl	19.38	26.2857	LGM
GeoB 2908-7	0.1067	-23.3233	3815	SAtl	21.2	35.6	LGM
GeoB 2908-7	0.1067	-23.3233	3815	SAtl	23.4667	26.9165	LGM
GeoB 3005-3	14.9698	54.3698	2314	Ind	0.71	28.75	MLH
GeoB 3005-3	14.9698	54.3698	2314	Ind	1.43	28.0612	MLH
GeoB 3005-3	14.9698	54.3698	2314	Ind	2.14	29.7118	MLH
GeoB 3005-3	14.9698	54.3698	2314	Ind	2.86	26.5849	MLH
GeoB 3005-3	14.9698	54.3698	2314	Ind	4.46	25	MLH
GeoB 3005-3	14.9698	54.3698	2314	Ind	5	24.7689	MLH
GeoB 3005-3	14.9698	54.3698	2314	Ind	5.54	19.7952	MLH
GeoB 3603-2	-35.125	17.5433	2840	SAtl	2.5	1.7253	MLH
GeoB 3603-2	-35.125	17.5433	2840	SAtl	5.5	4.00683	MLH
GeoB 3603-2	-35.125	17.5433	2840	SAtl	19.6	0.821278	LGM
GeoB 3603-2	-35.125	17.5433	2840	SAtl	21.1	0.421223	LGM
GeoB 3603-2	-35.125	17.5433	2840	SAtl	22.6	1.05627	LGM
GeoB 4216-2	30.6317	-12.3967	2325	NAtl	3.31	20.5821	MLH
GeoB 4216-2	30.6317	-12.3967	2325	NAtl	5.86	29.9145	MLH
GeoB 4216-2	30.6317	-12.3967	2325	NAtl	19.89	8.40517	LGM
GeoB 4216-2	30.6317	-12.3967	2325	NAtl	22.42	8.65052	LGM
GeoB 4216-2	30.6317	-12.3967	2325	NAtl	22.93	6.50888	LGM
GeoB 4216-2	30.6317	-12.3967	2325	NAtl	23.94	9.53757	LGM
GeoB 5546-2	27.5367	-13.7367	1172	NAtl	3.3095	22.658	MLH
GeoB 5546-2	27.5367	-13.7367	1172	NAtl	3.8465	17.1134	MLH
GeoB 5546-2	27.5367	-13.7367	1172	NAtl	4.115	15.508	MLH
GeoB 5546-2	27.5367	-13.7367	1172	NAtl	4.3835	18.8053	MLH
GeoB 5546-2	27.5367	-13.7367	1172	NAtl	4.9205	15.5405	MLH
GeoB 5546-2	27.5367	-13.7367	1172	NAtl	5.189	12.6789	MLH
GeoB 5546-2	27.5367	-13.7367	1172	NAtl	5.4575	15.3132	MLH
GeoB 5546-2	27.5367	-13.7367	1172	NAtl	5.9945	17.1521	MLH
GeoB 5546-2	27.5367	-13.7367	1172	NAtl	19.2437	6.36042	LGM
GeoB 5546-2	27.5367	-13.7367	1172	NAtl	19.6531	8.85609	LGM
GeoB 5546-2	27.5367	-13.7367	1172	NAtl	20.0626	2.47525	LGM
GeoB 5546-2	27.5367	-13.7367	1172	NAtl	20.472	8.26446	LGM
GeoB 5546-2	27.5367	-13.7367	1172	NAtl	20.7551	9.00243	LGM
GeoB 5546-2	27.5367	-13.7367	1172	NAtl	21.0382	10.0251	LGM
GeoB 5546-2	27.5367	-13.7367	1172	NAtl	21.3213	7.12074	LGM
GeoB 5546-2	27.5367	-13.7367	1172	NAtl	21.6044	9.89848	LGM
GeoB 5546-2	27.5367	-13.7367	1172	NAtl	21.8875	5.05952	LGM
GeoB 5546-2	27.5367	-13.7367	1172	NAtl	22.1706	7.21925	LGM
GeoB 5546-2	27.5367	-13.7367	1172	NAtl	22.4537	3.82653	LGM
GeoB 5546-2	27.5367	-13.7367	1172	NAtl	22.7368	6.92771	LGM
GeoB 5546-2	27.5367	-13.7367	1172	NAtl	23.0199	4.86322	LGM
GeoB 5546-2	27.5367	-13.7367	1172	NAtl	23.303	8.18182	LGM
GeoB 5546-2	27.5367	-13.7367	1172	NAtl	23.6196	4.73062	LGM
GeoB 5546-2	27.5367	-13.7367	1172	NAtl	23.9363	9.68586	LGM
GeoB 5844-2	27.72	34.69	963	Ind	0.673913	49.4183	MLH
GeoB 5844-2	27.72	34.69	963	Ind	0.826087	40.554	MLH
GeoB 5844-2	27.72	34.69	963	Ind	1.08696	52.5208	MLH
GeoB 5844-2	27.72	34.69	963	Ind	1.3913	50.5263	MLH
GeoB 5844-2	27.72	34.69	963	Ind	1.6087	46.5374	MLH
GeoB 5844-2	27.72	34.69	963	Ind	1.91304	41.2188	MLH
GeoB 5844-2	27.72	34.69	963	Ind	2.23913	41.2188	MLH
GeoB 5844-2	27.72	34.69	963	Ind	2.56522	40.1108	MLH
GeoB 5844-2	27.72	34.69	963	Ind	2.8913	39.0028	MLH
GeoB 5844-2	27.72	34.69	963	Ind	3.21739	39.8892	MLH
GeoB 5844-2	27.72	34.69	963	Ind	3.56522	48.3102	MLH
GeoB 5844-2	27.72	34.69	963	Ind	3.91304	38.7812	MLH
GeoB 5844-2	27.72	34.69	963	Ind	4.23913	39.8892	MLH
GeoB 5844-2	27.72	34.69	963	Ind	4.58696	44.5429	MLH
GeoB 5844-2	27.72	34.69	963	Ind	4.97826	40.7756	MLH
GeoB 5844-2	27.72	34.69	963	Ind	5.26087	48.3102	MLH
GeoB 5844-2	27.72	34.69	963	Ind	5.45652	41.662	MLH
GeoB 5844-2	27.72	34.69	963	Ind	5.67391	44.3213	MLH
GeoB 5844-2	27.72	34.69	963	Ind	5.8913	42.9917	MLH
GeoB 5844-2	27.72	34.69	963	Ind	19.1522	25.2632	LGM
GeoB 5844-2	27.72	34.69	963	Ind	19.3913	32.3546	LGM
GeoB 5844-2	27.72	34.69	963	Ind	19.6957	27.2576	LGM
GeoB 5844-2	27.72	34.69	963	Ind	19.8913	40.554	LGM
GeoB 5844-2	27.72	34.69	963	Ind	20.2174	40.1108	LGM
GeoB 5844-2	27.72	34.69	963	Ind	20.5217	44.3213	LGM
GeoB 5844-2	27.72	34.69	963	Ind	20.8913	30.8033	LGM
GeoB 6007-1	30.85	-10.2683	900	NAtl	0.461302	12.1849	MLH
GeoB 6007-1	30.85	-10.2683	900	NAtl	0.55	10.2302	MLH
GeoB 6007-1	30.85	-10.2683	900	NAtl	1.1406	16.7347	MLH
GeoB 6007-1	30.85	-10.2683	900	NAtl	1.35721	11.9342	MLH
GeoB 6007-1	30.85	-10.2683	900	NAtl	2.15893	17.6972	MLH
GeoB 6007-1	30.85	-10.2683	900	NAtl	2.35936	19.6787	MLH
GeoB 6007-1	30.85	-10.2683	900	NAtl	2.71733	10.6918	MLH
GeoB 6007-1	30.85	-10.2683	900	NAtl	2.94667	15.8602	MLH
GeoB 6007-1	30.85	-10.2683	900	NAtl	3.176	12.3684	MLH
GeoB 6007-1	30.85	-10.2683	900	NAtl	3.38338	17.5227	MLH
GeoB 6007-1	30.85	-10.2683	900	NAtl	3.45412	11.335	MLH
GeoB 6007-1	30.85	-10.2683	900	NAtl	3.631	14.0351	MLH
GeoB 6007-1	30.85	-10.2683	900	NAtl	3.72958	27.2727	MLH
GeoB 6007-1	30.85	-10.2683	900	NAtl	3.92675	17.2131	MLH
GeoB 6007-1	30.85	-10.2683	900	NAtl	4.12392	11.8321	MLH
GeoB 6007-1	30.85	-10.2683	900	NAtl	4.32108	8.1761	MLH
GeoB 6007-1	30.85	-10.2683	900	NAtl	4.51825	8.69565	MLH
GeoB 6007-1	30.85	-10.2683	900	NAtl	4.71542	10.3858	MLH
GeoB 6007-1	30.85	-10.2683	900	NAtl	4.93725	11.8609	MLH
GeoB 6007-1	30.85	-10.2683	900	NAtl	5.307	10.9278	MLH
GeoB 6007-1	30.85	-10.2683	900	NAtl	5.38456	16.1905	MLH
GeoB 6007-1	30.85	-10.2683	900	NAtl	5.69481	13.3038	MLH
GeoB 8509-2	19.4505	-18.089	2585	NAtl	0.697059	12.1145	MLH
GeoB 8509-2	19.4505	-18.089	2585	NAtl	0.986765	13.8776	MLH
GeoB 8509-2	19.4505	-18.089	2585	NAtl	1.13824	15.4799	MLH
GeoB 8509-2	19.4505	-18.089	2585	NAtl	1.55	14.4847	MLH
GeoB 8509-2	19.4505	-18.089	2585	NAtl	1.95976	12.3288	MLH
GeoB 8509-2	19.4505	-18.089	2585	NAtl	2.88	14.2523	MLH
GeoB 8509-2	19.4505	-18.089	2585	NAtl	3.04333	21.3942	MLH
GeoB 8509-2	19.4505	-18.089	2585	NAtl	3.53333	13.7131	MLH
GeoB 8509-2	19.4505	-18.089	2585	NAtl	3.86	16.7959	MLH
GeoB 8509-2	19.4505	-18.089	2585	NAtl	4.18667	13.9286	MLH
GeoB 8509-2	19.4505	-18.089	2585	NAtl	4.61159	17.7719	MLH
GeoB 8509-2	19.4505	-18.089	2585	NAtl	5.13478	16.6987	MLH
GeoB 8509-2	19.4505	-18.089	2585	NAtl	5.39638	23.5698	MLH
GeoB 8509-2	19.4505	-18.089	2585	NAtl	5.65797	18.1034	MLH
GeoB 9601-3	14.4635	-17.9997	1920	NAtl	19.6818	28.3626	LGM
GeoB 9601-3	14.4635	-17.9997	1920	NAtl	20.489	36.6337	LGM
GeoB 9601-3	14.4635	-17.9997	1920	NAtl	21.1881	34.8837	LGM
GeoB 9601-3	14.4635	-17.9997	1920	NAtl	21.5377	31.1798	LGM
GeoB 9601-3	14.4635	-17.9997	1920	NAtl	21.8873	35.5191	LGM
GeoB 9601-3	14.4635	-17.9997	1920	NAtl	22.5864	41.1215	LGM
GeoB 9601-3	14.4635	-17.9997	1920	NAtl	23.2855	36.9338	LGM
GeoB 9601-3	14.4635	-17.9997	1920	NAtl	23.9846	30.7292	LGM
GeoB1028-5	-20.104	9.18583	2209	SAtl	3.273	7.55396	MLH
GeoB1028-5	-20.104	9.18583	2209	SAtl	5.091	17.9389	MLH
GeoB1028-5	-20.104	9.18583	2209	SAtl	21.25	8.78136	LGM
GeoB12613-1	-5.48	40.93	2292	Ind	3.1	50.388	MLH
GeoB12613-1	-5.48	40.93	2292	Ind	5.2	62.544	MLH
GeoB12613-1	-5.48	40.93	2292	Ind	19.2	52.263	LGM
GeoB12613-1	-5.48	40.93	2292	Ind	21	51.792	LGM
GeoB12613-1	-5.48	40.93	2292	Ind	22.7	52.768	LGM
GeoB1710-3	-23.4317	11.6983	2987	SAtl	0.5	0.7	MLH
GeoB1710-3	-23.4317	11.6983	2987	SAtl	4.62	6	MLH
GeoB1710-3	-23.4317	11.6983	2987	SAtl	19.68	5.4	LGM
GeoB1710-3	-23.4317	11.6983	2987	SAtl	21.14	8	LGM
GeoB1710-3	-23.4317	11.6983	2987	SAtl	23.28	5	LGM
HER-GC-T1	36.36	-4.29917	658.9	Med	0.020053	6.72194	MLH
HER-GC-T1	36.36	-4.29917	658.9	Med	0.088	4.49798	MLH
HER-GC-T1	36.36	-4.29917	658.9	Med	0.223895	6.43903	MLH
HER-GC-T1	36.36	-4.29917	658.9	Med	0.427737	4.72888	MLH
HER-GC-T1	36.36	-4.29917	658.9	Med	0.631579	4.34783	MLH
HER-GC-T1	36.36	-4.29917	658.9	Med	0.767474	0.866176	MLH
HER-GC-T1	36.36	-4.29917	658.9	Med	0.903368	7.64739	MLH
HER-GC-T1	36.36	-4.29917	658.9	Med	1.10721	4.71069	MLH
HER-GC-T1	36.36	-4.29917	658.9	Med	1.31105	2.42522	MLH
HER-GC-T1	36.36	-4.29917	658.9	Med	1.44817	2.79129	MLH
HER-GC-T1	36.36	-4.29917	658.9	Med	1.5865	4.06073	MLH
HER-GC-T1	36.36	-4.29917	658.9	Med	1.794	2.91138	MLH
HER-GC-T1	36.36	-4.29917	658.9	Med	2.0015	3.93185	MLH
HER-GC-T1	36.36	-4.29917	658.9	Med	2.13983	3.22719	MLH
HER-GC-T1	36.36	-4.29917	658.9	Med	2.27817	5.62016	MLH
HER-GC-T1	36.36	-4.29917	658.9	Med	2.48567	4.4325	MLH
HER-GC-T1	36.36	-4.29917	658.9	Med	2.69317	5.94052	MLH
HER-GC-T1	36.36	-4.29917	658.9	Med	2.8315	7.5312	MLH
HER-GC-T1	36.36	-4.29917	658.9	Med	2.96983	6.01132	MLH
HER-GC-T1	36.36	-4.29917	658.9	Med	3.17733	4.52338	MLH
HER-GC-T1	36.36	-4.29917	658.9	Med	3.38483	5.66402	MLH
HER-GC-T1	36.36	-4.29917	658.9	Med	3.52317	1.93392	MLH
HER-GC-T1	36.36	-4.29917	658.9	Med	3.6615	4.56784	MLH
HER-GC-T1	36.36	-4.29917	658.9	Med	3.869	1.86676	MLH
HER-GC-T1	36.36	-4.29917	658.9	Med	4.0765	3.13501	MLH
HER-GC-T1	36.36	-4.29917	658.9	Med	4.21483	4.67497	MLH
HER-GC-T1	36.36	-4.29917	658.9	Med	4.3355	7.37817	MLH
HER-GC-T1	36.36	-4.29917	658.9	Med	4.49	5.77607	MLH
HER-GC-T1	36.36	-4.29917	658.9	Med	4.6445	3.03668	MLH
HER-GC-T1	36.36	-4.29917	658.9	Med	4.7475	4.80734	MLH
HER-GC-T1	36.36	-4.29917	658.9	Med	4.799	4.59632	MLH
HER-GC-T1	36.36	-4.29917	658.9	Med	5.005	2.56838	MLH
HER-GC-T1	36.36	-4.29917	658.9	Med	5.1595	2.89666	MLH
HER-GC-T1	36.36	-4.29917	658.9	Med	5.2625	2.17723	MLH
HER-GC-T1	36.36	-4.29917	658.9	Med	5.3655	5.42337	MLH
HER-GC-T1	36.36	-4.29917	658.9	Med	5.52	3.56238	MLH
HER-GC-T1	36.36	-4.29917	658.9	Med	5.726	6.39744	MLH
HER-GC-T1	36.36	-4.29917	658.9	Med	5.7775	5.2367	MLH
HER-GC-T1	36.36	-4.29917	658.9	Med	5.8805	4.00614	MLH
HER-GC-T1	36.36	-4.29917	658.9	Med	19.1616	0	LGM
HER-GC-T1	36.36	-4.29917	658.9	Med	19.3927	0	LGM
HER-GC-T1	36.36	-4.29917	658.9	Med	19.5468	1.17048	LGM
HER-GC-T1	36.36	-4.29917	658.9	Med	19.7008	0.51458	LGM
HER-GC-T1	36.36	-4.29917	658.9	Med	20.009	0	LGM
HER-GC-T1	36.36	-4.29917	658.9	Med	20.1631	0.376223	LGM
HER-GC-T1	36.36	-4.29917	658.9	Med	20.3171	0	LGM
HER-GC-T1	36.36	-4.29917	658.9	Med	20.4712	0	LGM
HER-GC-T1	36.36	-4.29917	658.9	Med	20.7023	0	LGM
HER-GC-T1	36.36	-4.29917	658.9	Med	20.9334	0	LGM
HER-GC-T1	36.36	-4.29917	658.9	Med	21.0875	2.11346	LGM
HER-GC-T1	36.36	-4.29917	658.9	Med	21.2416	1.39165	LGM
HER-GC-T1	36.36	-4.29917	658.9	Med	21.4727	0	LGM
HER-GC-T1	36.36	-4.29917	658.9	Med	21.7038	1.37255	LGM
HER-GC-T1	36.36	-4.29917	658.9	Med	21.8579	1.02603	LGM
HER-GC-T1	36.36	-4.29917	658.9	Med	22.012	0.662252	LGM
HER-GC-T1	36.36	-4.29917	658.9	Med	22.2431	0	LGM
HER-GC-T1	36.36	-4.29917	658.9	Med	22.4742	0.399425	LGM
HER-GC-T1	36.36	-4.29917	658.9	Med	22.6283	0	LGM
HER-GC-T1	36.36	-4.29917	658.9	Med	22.7823	0.194114	LGM
HER-GC-T1	36.36	-4.29917	658.9	Med	23.0134	1.61434	LGM
HER-GC-T1	36.36	-4.29917	658.9	Med	23.2446	0.599664	LGM
HER-GC-T1	36.36	-4.29917	658.9	Med	23.3986	0	LGM
HER-GC-T1	36.36	-4.29917	658.9	Med	23.5527	0.20917	LGM
Hole 160-963D	37.0358	13.1781	469	Med	1.045	12	MLH
Hole 160-963D	37.0358	13.1781	469	Med	1.104	11.6	MLH
Hole 160-963D	37.0358	13.1781	469	Med	1.162	11.5	MLH
Hole 160-963D	37.0358	13.1781	469	Med	1.22	12.3	MLH
Hole 160-963D	37.0358	13.1781	469	Med	1.279	15.7	MLH
Hole 160-963D	37.0358	13.1781	469	Med	1.337	15.2	MLH
Hole 160-963D	37.0358	13.1781	469	Med	1.396	8.8	MLH
Hole 160-963D	37.0358	13.1781	469	Med	1.454	13.2	MLH
Hole 160-963D	37.0358	13.1781	469	Med	1.513	13.5	MLH
Hole 160-963D	37.0358	13.1781	469	Med	1.571	15.7	MLH
Hole 160-963D	37.0358	13.1781	469	Med	1.63	15.4	MLH
Hole 160-963D	37.0358	13.1781	469	Med	1.688	14	MLH
Hole 160-963D	37.0358	13.1781	469	Med	1.746	18.3	MLH
Hole 160-963D	37.0358	13.1781	469	Med	1.805	18.5	MLH
Hole 160-963D	37.0358	13.1781	469	Med	1.864	23.2	MLH
Hole 160-963D	37.0358	13.1781	469	Med	1.922	26.5	MLH
Hole 160-963D	37.0358	13.1781	469	Med	1.98	21.9	MLH
Hole 160-963D	37.0358	13.1781	469	Med	2.039	24.2	MLH
Hole 160-963D	37.0358	13.1781	469	Med	2.097	19.9	MLH
Hole 160-963D	37.0358	13.1781	469	Med	2.156	21.9	MLH
Hole 160-963D	37.0358	13.1781	469	Med	2.214	21.2	MLH
Hole 160-963D	37.0358	13.1781	469	Med	2.273	23.6	MLH
Hole 160-963D	37.0358	13.1781	469	Med	2.331	17.2	MLH
Hole 160-963D	37.0358	13.1781	469	Med	2.39	17.7	MLH
Hole 160-963D	37.0358	13.1781	469	Med	2.448	13.5	MLH
Hole 160-963D	37.0358	13.1781	469	Med	2.506	15.5	MLH
Hole 160-963D	37.0358	13.1781	469	Med	2.565	11.7	MLH
Hole 160-963D	37.0358	13.1781	469	Med	2.638	14.7	MLH
Hole 160-963D	37.0358	13.1781	469	Med	2.71	15.7	MLH
Hole 160-963D	37.0358	13.1781	469	Med	2.783	15.8	MLH
Hole 160-963D	37.0358	13.1781	469	Med	2.856	13.1	MLH
Hole 160-963D	37.0358	13.1781	469	Med	2.928	14.2	MLH
Hole 160-963D	37.0358	13.1781	469	Med	3.001	19.1	MLH
Hole 160-963D	37.0358	13.1781	469	Med	3.074	18.4	MLH
Hole 160-963D	37.0358	13.1781	469	Med	3.146	14.6	MLH
Hole 160-963D	37.0358	13.1781	469	Med	3.219	15.8	MLH
Hole 160-963D	37.0358	13.1781	469	Med	3.292	19.5	MLH
Hole 160-963D	37.0358	13.1781	469	Med	3.365	20.4	MLH
Hole 160-963D	37.0358	13.1781	469	Med	3.437	18	MLH
Hole 160-963D	37.0358	13.1781	469	Med	3.51	19.1	MLH
Hole 160-963D	37.0358	13.1781	469	Med	3.583	18.5	MLH
Hole 160-963D	37.0358	13.1781	469	Med	3.655	18.7	MLH
Hole 160-963D	37.0358	13.1781	469	Med	3.728	19.5	MLH
Hole 160-963D	37.0358	13.1781	469	Med	3.801	15.1	MLH
Hole 160-963D	37.0358	13.1781	469	Med	3.874	18.2	MLH
Hole 160-963D	37.0358	13.1781	469	Med	3.946	18.4	MLH
Hole 160-963D	37.0358	13.1781	469	Med	4.019	13.8	MLH
Hole 160-963D	37.0358	13.1781	469	Med	4.092	19.5	MLH
Hole 160-963D	37.0358	13.1781	469	Med	4.164	16.9	MLH
Hole 160-963D	37.0358	13.1781	469	Med	4.237	16.6	MLH
Hole 160-963D	37.0358	13.1781	469	Med	4.31	20.6	MLH
Hole 160-963D	37.0358	13.1781	469	Med	4.382	13.1	MLH
Hole 160-963D	37.0358	13.1781	469	Med	4.455	12.8	MLH
Hole 160-963D	37.0358	13.1781	469	Med	4.527	16.3	MLH
Hole 160-963D	37.0358	13.1781	469	Med	4.599	16.3	MLH
Hole 160-963D	37.0358	13.1781	469	Med	4.672	14.3	MLH
Hole 160-963D	37.0358	13.1781	469	Med	4.744	17.8	MLH
Hole 160-963D	37.0358	13.1781	469	Med	4.816	14.2	MLH
Hole 160-963D	37.0358	13.1781	469	Med	4.888	14.9	MLH
Hole 160-963D	37.0358	13.1781	469	Med	4.961	18.7	MLH
Hole 160-963D	37.0358	13.1781	469	Med	5.033	16.9	MLH
Hole 160-963D	37.0358	13.1781	469	Med	5.105	13.9	MLH
Hole 160-963D	37.0358	13.1781	469	Med	5.177	19.8	MLH
Hole 160-963D	37.0358	13.1781	469	Med	5.249	18	MLH
Hole 160-963D	37.0358	13.1781	469	Med	5.322	15.1	MLH
Hole 160-963D	37.0358	13.1781	469	Med	5.394	13	MLH
Hole 160-963D	37.0358	13.1781	469	Med	5.466	14.7	MLH
Hole 160-963D	37.0358	13.1781	469	Med	5.538	13	MLH
Hole 160-963D	37.0358	13.1781	469	Med	5.611	14	MLH
Hole 160-963D	37.0358	13.1781	469	Med	5.683	13.9	MLH
Hole 160-963D	37.0358	13.1781	469	Med	5.755	12.6	MLH
Hole 160-963D	37.0358	13.1781	469	Med	5.834	12.2	MLH
K708-001	50	-23.7333	4053	NAtl	21	0	LGM
K708-001	50	-23.7333	4053	NAtl	21	0	LGM
K708-001	50	-23.7333	4053	NAtl	21	0	LGM
K708-001	50	-23.7333	4053	NAtl	21	0	LGM
K708-001	50	-23.7333	4053	NAtl	21	0	LGM
K708-001	50	-23.7333	4053	NAtl	21	0	LGM
K708-001	50	-23.7333	4053	NAtl	21	0	LGM
K708-001	50	-23.7333	4053	NAtl	21	0	LGM
K708-001	50	-23.7333	4053	NAtl	21	0	LGM
K708-001	50	-23.7333	4053	NAtl	21	0	LGM
K708-001	50	-23.7333	4053	NAtl	21	0	LGM
K708-001	50	-23.7333	4053	NAtl	21	0	LGM
K708-001	50	-23.7333	4053	NAtl	21	0	LGM
K708-001	50	-23.7333	4053	NAtl	21	0	LGM
K708-001	50	-23.7333	4053	NAtl	21	0	LGM
K708-001	50	-23.7333	4053	NAtl	21	0	LGM
K708-001	50	-23.7333	4053	NAtl	21	0	LGM
K708-001	50	-23.7333	4053	NAtl	21	0	LGM
K708-001	50	-23.7333	4053	NAtl	21	0	LGM
K708-001	50	-23.7333	4053	NAtl	21	0	LGM
K708-001	50	-23.7333	4053	NAtl	21	0	LGM
K708-001	50	-23.7333	4053	NAtl	21	0	LGM
K708-001	50	-23.7333	4053	NAtl	21	0	LGM
K708-001	50	-23.7333	4053	NAtl	21	0	LGM
K708-001	50	-23.7333	4053	NAtl	21	0	LGM
K708-001	50	-23.7333	4053	NAtl	21	0	LGM
K708-001	50	-23.7333	4053	NAtl	21	0	LGM
K708-001	50	-23.7333	4053	NAtl	21	0	LGM
K708-001	50	-23.7333	4053	NAtl	21	0	LGM
K708-001	50	-23.7333	4053	NAtl	21	0	LGM
K708-001	50	-23.7333	4053	NAtl	21	0	LGM
K708-001	50	-23.7333	4053	NAtl	21	0	LGM
K708-001	50	-23.7333	4053	NAtl	21	0	LGM
K708-001	50	-23.7333	4053	NAtl	21	0	LGM
K708-001	50	-23.7333	4053	NAtl	21	0	LGM
K708-001	50	-23.7333	4053	NAtl	21	0	LGM
K708-001	50	-23.7333	4053	NAtl	21	0	LGM
K708-001	50	-23.7333	4053	NAtl	21	0	LGM
K708-001	50	-23.7333	4053	NAtl	21	0	LGM
K708-001	50	-23.7333	4053	NAtl	21	0	LGM
K708-001	50	-23.7333	4053	NAtl	21	0	LGM
K708-001	50	-23.7333	4053	NAtl	21	0	LGM
K708-001	50	-23.7333	4053	NAtl	21	0	LGM
K708-001	50	-23.7333	4053	NAtl	21	0	LGM
K708-001	50	-23.7333	4053	NAtl	21	0	LGM
K708-001	50	-23.7333	4053	NAtl	21	0	LGM
K708-001	50	-23.7333	4053	NAtl	21	0	LGM
K708-001	50	-23.7333	4053	NAtl	21	0	LGM
K708-001	50	-23.7333	4053	NAtl	21	0	LGM
K708-001	50	-23.7333	4053	NAtl	21	0	LGM
K708-001	50	-23.7333	4053	NAtl	21	0	LGM
K708-001	50	-23.7333	4053	NAtl	21	0	LGM
K708-001	50	-23.7333	4053	NAtl	21	0	LGM
K708-001	50	-23.7333	4053	NAtl	21	0	LGM
K708-001	50	-23.7333	4053	NAtl	21	0	LGM
K708-001	50	-23.7333	4053	NAtl	21	0	LGM
K708-001	50	-23.7333	4053	NAtl	21	0	LGM
K708-001	50	-23.7333	4053	NAtl	21	0	LGM
K708-001	50	-23.7333	4053	NAtl	21	0	LGM
K708-001	50	-23.7333	4053	NAtl	21	0	LGM
K708-001	50	-23.7333	4053	NAtl	21	0	LGM
K708-001	50	-23.7333	4053	NAtl	21	0	LGM
K708-001	50	-23.7333	4053	NAtl	21	0	LGM
K708-001	50	-23.7333	4053	NAtl	21	0	LGM
K708-001	50	-23.7333	4053	NAtl	21	0	LGM
K708-001	50	-23.7333	4053	NAtl	21	0	LGM
K708-001	50	-23.7333	4053	NAtl	21	0	LGM
K708-001	50	-23.7333	4053	NAtl	21	0	LGM
K708-001	50	-23.7333	4053	NAtl	21	0	LGM
K708-001	50	-23.7333	4053	NAtl	21	0	LGM
K708-001	50	-23.7333	4053	NAtl	21	0	LGM
K708-001	50	-23.7333	4053	NAtl	21	0	LGM
K708-001	50	-23.7333	4053	NAtl	21	0	LGM
K708-001	50	-23.7333	4053	NAtl	21	0	LGM
K708-001	50	-23.7333	4053	NAtl	21	0	LGM
K708-001	50	-23.7333	4053	NAtl	21	0	LGM
K708-001	50	-23.7333	4053	NAtl	21	0	LGM
K708-001	50	-23.7333	4053	NAtl	21	0	LGM
K708-001	50	-23.7333	4053	NAtl	21	0	LGM
K708-001	50	-23.7333	4053	NAtl	21	0	LGM
K708-001	50	-23.7333	4053	NAtl	21	0	LGM
K708-001	50	-23.7333	4053	NAtl	21	0	LGM
K708-001	50	-23.7333	4053	NAtl	21	0	LGM
K708-001	50	-23.7333	4053	NAtl	21	0	LGM
K708-004	49.9833	-25.0167	3346	NAtl	21	0	LGM
K708-004	49.9833	-25.0167	3346	NAtl	21	0	LGM
K708-004	49.9833	-25.0167	3346	NAtl	21	0	LGM
K708-004	49.9833	-25.0167	3346	NAtl	21	0	LGM
K708-004	49.9833	-25.0167	3346	NAtl	21	0	LGM
K708-004	49.9833	-25.0167	3346	NAtl	21	0	LGM
K708-004	49.9833	-25.0167	3346	NAtl	21	0	LGM
K708-004	49.9833	-25.0167	3346	NAtl	21	0	LGM
K708-004	49.9833	-25.0167	3346	NAtl	21	0	LGM
K708-004	49.9833	-25.0167	3346	NAtl	21	0	LGM
K708-004	49.9833	-25.0167	3346	NAtl	21	0	LGM
K708-004	49.9833	-25.0167	3346	NAtl	21	0	LGM
K708-004	49.9833	-25.0167	3346	NAtl	21	0	LGM
K708-004	49.9833	-25.0167	3346	NAtl	21	0	LGM
K708-004	49.9833	-25.0167	3346	NAtl	21	0	LGM
K708-004	49.9833	-25.0167	3346	NAtl	21	0	LGM
K708-004	49.9833	-25.0167	3346	NAtl	21	0	LGM
K708-004	49.9833	-25.0167	3346	NAtl	21	0	LGM
K708-004	49.9833	-25.0167	3346	NAtl	21	0	LGM
K708-004	49.9833	-25.0167	3346	NAtl	21	0	LGM
K708-004	49.9833	-25.0167	3346	NAtl	21	0	LGM
K708-004	49.9833	-25.0167	3346	NAtl	21	0	LGM
K708-004	49.9833	-25.0167	3346	NAtl	21	0	LGM
K708-004	49.9833	-25.0167	3346	NAtl	21	0	LGM
K708-004	49.9833	-25.0167	3346	NAtl	21	0	LGM
K708-004	49.9833	-25.0167	3346	NAtl	21	0	LGM
K708-004	49.9833	-25.0167	3346	NAtl	21	0	LGM
K708-004	49.9833	-25.0167	3346	NAtl	21	0	LGM
K708-004	49.9833	-25.0167	3346	NAtl	21	0	LGM
K708-004	49.9833	-25.0167	3346	NAtl	21	0	LGM
K708-004	49.9833	-25.0167	3346	NAtl	21	0	LGM
K708-004	49.9833	-25.0167	3346	NAtl	21	0	LGM
K708-004	49.9833	-25.0167	3346	NAtl	21	0	LGM
K708-004	49.9833	-25.0167	3346	NAtl	21	0	LGM
K708-004	49.9833	-25.0167	3346	NAtl	21	0	LGM
K708-004	49.9833	-25.0167	3346	NAtl	21	0	LGM
K708-004	49.9833	-25.0167	3346	NAtl	21	0	LGM
K708-004	49.9833	-25.0167	3346	NAtl	21	0	LGM
K708-004	49.9833	-25.0167	3346	NAtl	21	0	LGM
K708-004	49.9833	-25.0167	3346	NAtl	21	0	LGM
K708-004	49.9833	-25.0167	3346	NAtl	21	0	LGM
K708-004	49.9833	-25.0167	3346	NAtl	21	0	LGM
K708-004	49.9833	-25.0167	3346	NAtl	21	0	LGM
K708-004	49.9833	-25.0167	3346	NAtl	21	0	LGM
K708-004	49.9833	-25.0167	3346	NAtl	21	0	LGM
K708-004	49.9833	-25.0167	3346	NAtl	21	0	LGM
K708-004	49.9833	-25.0167	3346	NAtl	21	0	LGM
K708-004	49.9833	-25.0167	3346	NAtl	21	0	LGM
K708-004	49.9833	-25.0167	3346	NAtl	21	0	LGM
K708-004	49.9833	-25.0167	3346	NAtl	21	0	LGM
K708-004	49.9833	-25.0167	3346	NAtl	21	0	LGM
K708-004	49.9833	-25.0167	3346	NAtl	21	0	LGM
K708-004	49.9833	-25.0167	3346	NAtl	21	0	LGM
K708-004	49.9833	-25.0167	3346	NAtl	21	0	LGM
K708-004	49.9833	-25.0167	3346	NAtl	21	0	LGM
K708-004	49.9833	-25.0167	3346	NAtl	21	0	LGM
K708-004	49.9833	-25.0167	3346	NAtl	21	0	LGM
K708-004	49.9833	-25.0167	3346	NAtl	21	0	LGM
K708-004	49.9833	-25.0167	3346	NAtl	21	0	LGM
K708-004	49.9833	-25.0167	3346	NAtl	21	0	LGM
K708-004	49.9833	-25.0167	3346	NAtl	21	0	LGM
K708-004	49.9833	-25.0167	3346	NAtl	21	0	LGM
K708-004	49.9833	-25.0167	3346	NAtl	21	0	LGM
K708-004	49.9833	-25.0167	3346	NAtl	21	0	LGM
K708-004	49.9833	-25.0167	3346	NAtl	21	0	LGM
K708-004	49.9833	-25.0167	3346	NAtl	21	0	LGM
K708-004	49.9833	-25.0167	3346	NAtl	21	0	LGM
K708-006	51.55	-29.5667	2469	NAtl	21	0	LGM
K708-006	51.55	-29.5667	2469	NAtl	21	0	LGM
K708-006	51.55	-29.5667	2469	NAtl	21	0	LGM
K708-006	51.55	-29.5667	2469	NAtl	21	0	LGM
K708-006	51.55	-29.5667	2469	NAtl	21	0	LGM
K708-006	51.55	-29.5667	2469	NAtl	21	0	LGM
K708-006	51.55	-29.5667	2469	NAtl	21	0	LGM
K708-006	51.55	-29.5667	2469	NAtl	21	0	LGM
K708-006	51.55	-29.5667	2469	NAtl	21	0	LGM
K708-006	51.55	-29.5667	2469	NAtl	21	0	LGM
K708-006	51.55	-29.5667	2469	NAtl	21	0	LGM
K708-006	51.55	-29.5667	2469	NAtl	21	0	LGM
K708-006	51.55	-29.5667	2469	NAtl	21	0	LGM
K708-006	51.55	-29.5667	2469	NAtl	21	0	LGM
K708-006	51.55	-29.5667	2469	NAtl	21	0	LGM
K708-006	51.55	-29.5667	2469	NAtl	21	0	LGM
K708-006	51.55	-29.5667	2469	NAtl	21	0	LGM
K708-006	51.55	-29.5667	2469	NAtl	21	0	LGM
K708-006	51.55	-29.5667	2469	NAtl	21	0	LGM
K708-006	51.55	-29.5667	2469	NAtl	21	0	LGM
K708-006	51.55	-29.5667	2469	NAtl	21	0	LGM
K708-006	51.55	-29.5667	2469	NAtl	21	0	LGM
K708-006	51.55	-29.5667	2469	NAtl	21	0	LGM
K708-006	51.55	-29.5667	2469	NAtl	21	0	LGM
K708-006	51.55	-29.5667	2469	NAtl	21	0	LGM
K708-006	51.55	-29.5667	2469	NAtl	21	0	LGM
K708-006	51.55	-29.5667	2469	NAtl	21	0	LGM
K708-006	51.55	-29.5667	2469	NAtl	21	0	LGM
K708-006	51.55	-29.5667	2469	NAtl	21	0	LGM
K708-006	51.55	-29.5667	2469	NAtl	21	0	LGM
K708-006	51.55	-29.5667	2469	NAtl	21	0	LGM
K708-006	51.55	-29.5667	2469	NAtl	21	0	LGM
K708-006	51.55	-29.5667	2469	NAtl	21	0	LGM
K708-006	51.55	-29.5667	2469	NAtl	21	0	LGM
K708-006	51.55	-29.5667	2469	NAtl	21	0	LGM
K708-006	51.55	-29.5667	2469	NAtl	21	0	LGM
K708-006	51.55	-29.5667	2469	NAtl	21	0	LGM
K708-006	51.55	-29.5667	2469	NAtl	21	0	LGM
K708-006	51.55	-29.5667	2469	NAtl	21	0	LGM
K708-006	51.55	-29.5667	2469	NAtl	21	0	LGM
K708-006	51.55	-29.5667	2469	NAtl	21	0	LGM
K708-006	51.55	-29.5667	2469	NAtl	21	0	LGM
K708-006	51.55	-29.5667	2469	NAtl	21	0	LGM
K708-006	51.55	-29.5667	2469	NAtl	21	0	LGM
K708-006	51.55	-29.5667	2469	NAtl	21	0	LGM
K708-006	51.55	-29.5667	2469	NAtl	21	0	LGM
K708-006	51.55	-29.5667	2469	NAtl	21	0	LGM
K708-006	51.55	-29.5667	2469	NAtl	21	0	LGM
K708-006	51.55	-29.5667	2469	NAtl	21	0	LGM
K708-006	51.55	-29.5667	2469	NAtl	21	0	LGM
K708-006	51.55	-29.5667	2469	NAtl	21	0	LGM
K708-006	51.55	-29.5667	2469	NAtl	21	0	LGM
K708-006	51.55	-29.5667	2469	NAtl	21	0	LGM
K708-006	51.55	-29.5667	2469	NAtl	21	0	LGM
K708-006	51.55	-29.5667	2469	NAtl	21	0	LGM
K708-006	51.55	-29.5667	2469	NAtl	21	0	LGM
K708-006	51.55	-29.5667	2469	NAtl	21	0	LGM
K708-006	51.55	-29.5667	2469	NAtl	21	0	LGM
K708-006	51.55	-29.5667	2469	NAtl	21	0	LGM
K708-006	51.55	-29.5667	2469	NAtl	21	0	LGM
K708-006	51.55	-29.5667	2469	NAtl	21	0	LGM
K708-006	51.55	-29.5667	2469	NAtl	21	0	LGM
K708-006	51.55	-29.5667	2469	NAtl	21	0	LGM
K708-006	51.55	-29.5667	2469	NAtl	21	0	LGM
K708-006	51.55	-29.5667	2469	NAtl	21	0	LGM
K708-006	51.55	-29.5667	2469	NAtl	21	0	LGM
K708-006	51.55	-29.5667	2469	NAtl	21	0	LGM
K708-006	51.55	-29.5667	2469	NAtl	21	0	LGM
K708-006	51.55	-29.5667	2469	NAtl	21	0	LGM
K708-006	51.55	-29.5667	2469	NAtl	21	0	LGM
K708-006	51.55	-29.5667	2469	NAtl	21	0	LGM
K708-006	51.55	-29.5667	2469	NAtl	21	0	LGM
K708-006	51.55	-29.5667	2469	NAtl	21	0	LGM
K708-006	51.55	-29.5667	2469	NAtl	21	0	LGM
K708-006	51.55	-29.5667	2469	NAtl	21	0	LGM
K708-006	51.55	-29.5667	2469	NAtl	21	0	LGM
K708-007	53.9333	-24.0833	3502	NAtl	21	0	LGM
K708-007	53.9333	-24.0833	3502	NAtl	21	0	LGM
K708-007	53.9333	-24.0833	3502	NAtl	21	0	LGM
K708-007	53.9333	-24.0833	3502	NAtl	21	0	LGM
K708-007	53.9333	-24.0833	3502	NAtl	21	0	LGM
K708-007	53.9333	-24.0833	3502	NAtl	21	0	LGM
K708-007	53.9333	-24.0833	3502	NAtl	21	0	LGM
K708-007	53.9333	-24.0833	3502	NAtl	21	0	LGM
K708-007	53.9333	-24.0833	3502	NAtl	21	0	LGM
K708-007	53.9333	-24.0833	3502	NAtl	21	0	LGM
K708-007	53.9333	-24.0833	3502	NAtl	21	0	LGM
K708-007	53.9333	-24.0833	3502	NAtl	21	0	LGM
K708-007	53.9333	-24.0833	3502	NAtl	21	0	LGM
K708-007	53.9333	-24.0833	3502	NAtl	21	0	LGM
K708-007	53.9333	-24.0833	3502	NAtl	21	0	LGM
K708-007	53.9333	-24.0833	3502	NAtl	21	0	LGM
K708-007	53.9333	-24.0833	3502	NAtl	21	0	LGM
K708-007	53.9333	-24.0833	3502	NAtl	21	0	LGM
K708-007	53.9333	-24.0833	3502	NAtl	21	0	LGM
K708-007	53.9333	-24.0833	3502	NAtl	21	0	LGM
K708-007	53.9333	-24.0833	3502	NAtl	21	0	LGM
K708-007	53.9333	-24.0833	3502	NAtl	21	0	LGM
K708-007	53.9333	-24.0833	3502	NAtl	21	0	LGM
K708-007	53.9333	-24.0833	3502	NAtl	21	0	LGM
K708-007	53.9333	-24.0833	3502	NAtl	21	0	LGM
K708-007	53.9333	-24.0833	3502	NAtl	21	0	LGM
K708-007	53.9333	-24.0833	3502	NAtl	21	0	LGM
K708-007	53.9333	-24.0833	3502	NAtl	21	0	LGM
K708-007	53.9333	-24.0833	3502	NAtl	21	0	LGM
K708-007	53.9333	-24.0833	3502	NAtl	21	0	LGM
K708-007	53.9333	-24.0833	3502	NAtl	21	0	LGM
K708-007	53.9333	-24.0833	3502	NAtl	21	0	LGM
K708-007	53.9333	-24.0833	3502	NAtl	21	0	LGM
K708-007	53.9333	-24.0833	3502	NAtl	21	0	LGM
K708-007	53.9333	-24.0833	3502	NAtl	21	0	LGM
K708-007	53.9333	-24.0833	3502	NAtl	21	0	LGM
K708-007	53.9333	-24.0833	3502	NAtl	21	0	LGM
K708-007	53.9333	-24.0833	3502	NAtl	21	0	LGM
K708-007	53.9333	-24.0833	3502	NAtl	21	0	LGM
K708-007	53.9333	-24.0833	3502	NAtl	21	0	LGM
K708-007	53.9333	-24.0833	3502	NAtl	21	0	LGM
K708-007	53.9333	-24.0833	3502	NAtl	21	0	LGM
K708-007	53.9333	-24.0833	3502	NAtl	21	0	LGM
K708-007	53.9333	-24.0833	3502	NAtl	21	0	LGM
K708-007	53.9333	-24.0833	3502	NAtl	21	0	LGM
K708-007	53.9333	-24.0833	3502	NAtl	21	0	LGM
K708-007	53.9333	-24.0833	3502	NAtl	21	0	LGM
K708-007	53.9333	-24.0833	3502	NAtl	21	0	LGM
K708-007	53.9333	-24.0833	3502	NAtl	21	0	LGM
K708-007	53.9333	-24.0833	3502	NAtl	21	0	LGM
K708-007	53.9333	-24.0833	3502	NAtl	21	0	LGM
K708-007	53.9333	-24.0833	3502	NAtl	21	0	LGM
K708-007	53.9333	-24.0833	3502	NAtl	21	0	LGM
K708-007	53.9333	-24.0833	3502	NAtl	21	0	LGM
K708-007	53.9333	-24.0833	3502	NAtl	21	0	LGM
K708-007	53.9333	-24.0833	3502	NAtl	21	0	LGM
K708-007	53.9333	-24.0833	3502	NAtl	21	0	LGM
K708-007	53.9333	-24.0833	3502	NAtl	21	0	LGM
K708-007	53.9333	-24.0833	3502	NAtl	21	0	LGM
K708-007	53.9333	-24.0833	3502	NAtl	21	0	LGM
K708-007	53.9333	-24.0833	3502	NAtl	21	0	LGM
K708-007	53.9333	-24.0833	3502	NAtl	21	0	LGM
K708-007	53.9333	-24.0833	3502	NAtl	21	0	LGM
K708-007	53.9333	-24.0833	3502	NAtl	21	0	LGM
K708-007	53.9333	-24.0833	3502	NAtl	21	0	LGM
K708-007	53.9333	-24.0833	3502	NAtl	21	0	LGM
K708-007	53.9333	-24.0833	3502	NAtl	21	0	LGM
K708-007	53.9333	-24.0833	3502	NAtl	21	0	LGM
K708-007	53.9333	-24.0833	3502	NAtl	21	0	LGM
K708-007	53.9333	-24.0833	3502	NAtl	21	0	LGM
K708-007	53.9333	-24.0833	3502	NAtl	21	0	LGM
K708-007	53.9333	-24.0833	3502	NAtl	21	0	LGM
K708-007	53.9333	-24.0833	3502	NAtl	21	0	LGM
K708-007	53.9333	-24.0833	3502	NAtl	21	0	LGM
K708-007	53.9333	-24.0833	3502	NAtl	21	0	LGM
K708-007	53.9333	-24.0833	3502	NAtl	21	0	LGM
K708-007	53.9333	-24.0833	3502	NAtl	21	0	LGM
K708-007	53.9333	-24.0833	3502	NAtl	21	0	LGM
K708-007	53.9333	-24.0833	3502	NAtl	21	0	LGM
K708-007	53.9333	-24.0833	3502	NAtl	21	0	LGM
K708-007	53.9333	-24.0833	3502	NAtl	21	0	LGM
K708-007	53.9333	-24.0833	3502	NAtl	21	0	LGM
K708-007	53.9333	-24.0833	3502	NAtl	21	0	LGM
K708-007	53.9333	-24.0833	3502	NAtl	21	0	LGM
K708-007	53.9333	-24.0833	3502	NAtl	21	0	LGM
K708-007	53.9333	-24.0833	3502	NAtl	21	0	LGM
K708-007	53.9333	-24.0833	3502	NAtl	21	0	LGM
K708-007	53.9333	-24.0833	3502	NAtl	21	0	LGM
K708-008	52.7333	-22.55	4009	NAtl	21	0	LGM
K708-008	52.7333	-22.55	4009	NAtl	21	0	LGM
K708-008	52.7333	-22.55	4009	NAtl	21	0	LGM
K708-008	52.7333	-22.55	4009	NAtl	21	0	LGM
K708-008	52.7333	-22.55	4009	NAtl	21	0	LGM
K708-008	52.7333	-22.55	4009	NAtl	21	0	LGM
K708-008	52.7333	-22.55	4009	NAtl	21	0	LGM
K708-008	52.7333	-22.55	4009	NAtl	21	0	LGM
K708-008	52.7333	-22.55	4009	NAtl	21	0	LGM
K708-008	52.7333	-22.55	4009	NAtl	21	0	LGM
K708-008	52.7333	-22.55	4009	NAtl	21	0	LGM
K708-008	52.7333	-22.55	4009	NAtl	21	0	LGM
K708-008	52.7333	-22.55	4009	NAtl	21	0	LGM
K708-008	52.7333	-22.55	4009	NAtl	21	0	LGM
K708-008	52.7333	-22.55	4009	NAtl	21	0	LGM
K708-008	52.7333	-22.55	4009	NAtl	21	0	LGM
K708-008	52.7333	-22.55	4009	NAtl	21	0	LGM
K708-008	52.7333	-22.55	4009	NAtl	21	0	LGM
K708-008	52.7333	-22.55	4009	NAtl	21	0	LGM
K708-008	52.7333	-22.55	4009	NAtl	21	0	LGM
K708-008	52.7333	-22.55	4009	NAtl	21	0	LGM
K708-008	52.7333	-22.55	4009	NAtl	21	0	LGM
K708-008	52.7333	-22.55	4009	NAtl	21	0	LGM
K708-008	52.7333	-22.55	4009	NAtl	21	0	LGM
K708-008	52.7333	-22.55	4009	NAtl	21	0	LGM
K708-008	52.7333	-22.55	4009	NAtl	21	0	LGM
K708-008	52.7333	-22.55	4009	NAtl	21	0	LGM
K708-008	52.7333	-22.55	4009	NAtl	21	0	LGM
K708-008	52.7333	-22.55	4009	NAtl	21	0	LGM
K708-008	52.7333	-22.55	4009	NAtl	21	0	LGM
K708-008	52.7333	-22.55	4009	NAtl	21	0	LGM
K708-008	52.7333	-22.55	4009	NAtl	21	0	LGM
K708-008	52.7333	-22.55	4009	NAtl	21	0	LGM
K708-008	52.7333	-22.55	4009	NAtl	21	0	LGM
K708-008	52.7333	-22.55	4009	NAtl	21	0	LGM
K708-008	52.7333	-22.55	4009	NAtl	21	0	LGM
K708-008	52.7333	-22.55	4009	NAtl	21	0	LGM
K708-008	52.7333	-22.55	4009	NAtl	21	0	LGM
K708-008	52.7333	-22.55	4009	NAtl	21	0	LGM
K708-008	52.7333	-22.55	4009	NAtl	21	0	LGM
K708-008	52.7333	-22.55	4009	NAtl	21	0	LGM
K708-008	52.7333	-22.55	4009	NAtl	21	0	LGM
K708-008	52.7333	-22.55	4009	NAtl	21	0	LGM
K708-008	52.7333	-22.55	4009	NAtl	21	0	LGM
K708-008	52.7333	-22.55	4009	NAtl	21	0	LGM
K708-008	52.7333	-22.55	4009	NAtl	21	0	LGM
K708-008	52.7333	-22.55	4009	NAtl	21	0	LGM
K708-008	52.7333	-22.55	4009	NAtl	21	0	LGM
K708-008	52.7333	-22.55	4009	NAtl	21	0	LGM
K708-008	52.7333	-22.55	4009	NAtl	21	0	LGM
K708-008	52.7333	-22.55	4009	NAtl	21	0	LGM
K708-008	52.7333	-22.55	4009	NAtl	21	0	LGM
K708-008	52.7333	-22.55	4009	NAtl	21	0	LGM
K708-008	52.7333	-22.55	4009	NAtl	21	0	LGM
K708-008	52.7333	-22.55	4009	NAtl	21	0	LGM
K708-008	52.7333	-22.55	4009	NAtl	21	0	LGM
K708-008	52.7333	-22.55	4009	NAtl	21	0	LGM
K708-008	52.7333	-22.55	4009	NAtl	21	0	LGM
K708-008	52.7333	-22.55	4009	NAtl	21	0	LGM
K708-008	52.7333	-22.55	4009	NAtl	21	0	LGM
K708-008	52.7333	-22.55	4009	NAtl	21	0	LGM
K708-008	52.7333	-22.55	4009	NAtl	21	0	LGM
K708-008	52.7333	-22.55	4009	NAtl	21	0	LGM
K708-008	52.7333	-22.55	4009	NAtl	21	0	LGM
K708-008	52.7333	-22.55	4009	NAtl	21	0	LGM
K708-008	52.7333	-22.55	4009	NAtl	21	0	LGM
K708-008	52.7333	-22.55	4009	NAtl	21	0	LGM
K708-008	52.7333	-22.55	4009	NAtl	21	0	LGM
K708-008	52.7333	-22.55	4009	NAtl	21	0	LGM
K708-008	52.7333	-22.55	4009	NAtl	21	0	LGM
K708-008	52.7333	-22.55	4009	NAtl	21	0	LGM
K708-008	52.7333	-22.55	4009	NAtl	21	0	LGM
K708-008	52.7333	-22.55	4009	NAtl	21	0	LGM
K708-008	52.7333	-22.55	4009	NAtl	21	0	LGM
K708-008	52.7333	-22.55	4009	NAtl	21	0	LGM
K708-008	52.7333	-22.55	4009	NAtl	21	0	LGM
K708-008	52.7333	-22.55	4009	NAtl	21	0	LGM
K708-008	52.7333	-22.55	4009	NAtl	21	0	LGM
K708-008	52.7333	-22.55	4009	NAtl	21	0	LGM
K708-008	52.7333	-22.55	4009	NAtl	21	0	LGM
K708-008	52.7333	-22.55	4009	NAtl	21	0	LGM
K708-008	52.7333	-22.55	4009	NAtl	21	0	LGM
K708-008	52.7333	-22.55	4009	NAtl	21	0	LGM
K708-008	52.7333	-22.55	4009	NAtl	21	0	LGM
K708-008	52.7333	-22.55	4009	NAtl	21	0	LGM
K708-008	52.7333	-22.55	4009	NAtl	21	0	LGM
K708-008	52.7333	-22.55	4009	NAtl	21	0	LGM
KF13	-20.1	-39	1774	SAtl	2.82171	30	MLH
KF13	-20.1	-39	1774	SAtl	4.63566	24.375	MLH
KF13	-20.1	-39	1774	SAtl	20.155	19.375	LGM
KT84-14P1	23.836	124.401	2488	WPac	5.35117	53.9331	MLH
KT84-14P1	23.836	124.401	2488	WPac	20.7358	27.8661	LGM
KT84-14P1	23.836	124.401	2488	WPac	22.7425	35.4812	LGM
KX21-2	-1.4	158	1897	WPac	1.45455	61.9691	MLH
KX21-2	-1.4	158	1897	WPac	2.54545	63.8596	MLH
KX21-2	-1.4	158	1897	WPac	3.63636	54.8951	MLH
KX21-2	-1.4	158	1897	WPac	4.72727	64.3914	MLH
KX21-2	-1.4	158	1897	WPac	5.81818	56.3462	MLH
KX21-2	-1.4	158	1897	WPac	20.4286	52.9936	LGM
KX21-2	-1.4	158	1897	WPac	21.8571	54.0275	LGM
KX21-2	-1.4	158	1897	WPac	23.2857	60.7504	LGM
M35003-4	12.09	-61.2433	1299	NAtl	0.288	39.441	MLH
M35003-4	12.09	-61.2433	1299	NAtl	1.73	39.0397	MLH
M35003-4	12.09	-61.2433	1299	NAtl	2.306	50.358	MLH
M35003-4	12.09	-61.2433	1299	NAtl	3.459	37.963	MLH
M35003-4	12.09	-61.2433	1299	NAtl	4.036	55.303	MLH
M35003-4	12.09	-61.2433	1299	NAtl	4.612	45.5446	MLH
M35003-4	12.09	-61.2433	1299	NAtl	5.189	39.5131	MLH
M35003-4	12.09	-61.2433	1299	NAtl	5.477	38.4462	MLH
M35003-4	12.09	-61.2433	1299	NAtl	19.264	29.5276	LGM
M35003-4	12.09	-61.2433	1299	NAtl	21.119	26.6458	LGM
M35003-4	12.09	-61.2433	1299	NAtl	23.436	32.0493	LGM
M39029-7	36.035	-8.219	1917	NAtl	0.264228	10	MLH
M39029-7	36.035	-8.219	1917	NAtl	2.00813	12	MLH
M39029-7	36.035	-8.219	1917	NAtl	4.9768	11.8279	MLH
M39029-7	36.035	-8.219	1917	NAtl	19.2928	10.4839	LGM
M39029-7	36.035	-8.219	1917	NAtl	19.7843	8.871	LGM
M39029-7	36.035	-8.219	1917	NAtl	20.5216	18.0108	LGM
M39029-7	36.035	-8.219	1917	NAtl	21.5661	11.5591	LGM
M39029-7	36.035	-8.219	1917	NAtl	23.0408	16.129	LGM
M39029-7	36.035	-8.219	1917	NAtl	23.5323	27.4194	LGM
M39029-7	36.035	-8.219	1917	NAtl	23.9009	19.086	LGM
MD01-2378	13.08	121.78	1783	Ind	1.6805	50.7225	MLH
MD01-2378	13.08	121.78	1783	Ind	1.692	54.6638	MLH
MD01-2378	13.08	121.78	1783	Ind	1.715	58.0431	MLH
MD01-2378	13.08	121.78	1783	Ind	1.738	57.382	MLH
MD01-2378	13.08	121.78	1783	Ind	1.761	52.3416	MLH
MD01-2378	13.08	121.78	1783	Ind	1.78433	56.2284	MLH
MD01-2378	13.08	121.78	1783	Ind	1.807	57.4153	MLH
MD01-2378	13.08	121.78	1783	Ind	1.831	60.303	MLH
MD01-2378	13.08	121.78	1783	Ind	1.854	55.9846	MLH
MD01-2378	13.08	121.78	1783	Ind	1.877	54.2117	MLH
MD01-2378	13.08	121.78	1783	Ind	1.90033	46.9484	MLH
MD01-2378	13.08	121.78	1783	Ind	1.92333	56.6897	MLH
MD01-2378	13.08	121.78	1783	Ind	1.946	49.792	MLH
MD01-2378	13.08	121.78	1783	Ind	1.97	55.2783	MLH
MD01-2378	13.08	121.78	1783	Ind	1.993	54.5455	MLH
MD01-2378	13.08	121.78	1783	Ind	2.01567	51.134	MLH
MD01-2378	13.08	121.78	1783	Ind	2.039	59.7561	MLH
MD01-2378	13.08	121.78	1783	Ind	2.062	48.9011	MLH
MD01-2378	13.08	121.78	1783	Ind	2.085	52.682	MLH
MD01-2378	13.08	121.78	1783	Ind	2.109	48.7988	MLH
MD01-2378	13.08	121.78	1783	Ind	2.13167	54.9266	MLH
MD01-2378	13.08	121.78	1783	Ind	2.155	54.7421	MLH
MD01-2378	13.08	121.78	1783	Ind	2.178	53.2581	MLH
MD01-2378	13.08	121.78	1783	Ind	2.201	59.164	MLH
MD01-2378	13.08	121.78	1783	Ind	2.224	50.9395	MLH
MD01-2378	13.08	121.78	1783	Ind	2.24733	57.2028	MLH
MD01-2378	13.08	121.78	1783	Ind	2.27067	51.083	MLH
MD01-2378	13.08	121.78	1783	Ind	2.294	51.4286	MLH
MD01-2378	13.08	121.78	1783	Ind	2.317	50.8301	MLH
MD01-2378	13.08	121.78	1783	Ind	2.34	59.1837	MLH
MD01-2378	13.08	121.78	1783	Ind	2.36333	52.9255	MLH
MD01-2378	13.08	121.78	1783	Ind	2.386	51.2432	MLH
MD01-2378	13.08	121.78	1783	Ind	2.41	53.8566	MLH
MD01-2378	13.08	121.78	1783	Ind	2.433	53.1915	MLH
MD01-2378	13.08	121.78	1783	Ind	2.456	62.9032	MLH
MD01-2378	13.08	121.78	1783	Ind	2.47933	59.5308	MLH
MD01-2378	13.08	121.78	1783	Ind	2.502	64.4981	MLH
MD01-2378	13.08	121.78	1783	Ind	2.525	54.7337	MLH
MD01-2378	13.08	121.78	1783	Ind	2.549	57.0122	MLH
MD01-2378	13.08	121.78	1783	Ind	2.572	50.601	MLH
MD01-2378	13.08	121.78	1783	Ind	2.59467	58.7706	MLH
MD01-2378	13.08	121.78	1783	Ind	2.618	50.1511	MLH
MD01-2378	13.08	121.78	1783	Ind	2.641	53.4224	MLH
MD01-2378	13.08	121.78	1783	Ind	2.664	55.409	MLH
MD01-2378	13.08	121.78	1783	Ind	2.6872	53.5456	MLH
MD01-2378	13.08	121.78	1783	Ind	2.7104	58.1522	MLH
MD01-2378	13.08	121.78	1783	Ind	2.734	50.56	MLH
MD01-2378	13.08	121.78	1783	Ind	2.757	56.6568	MLH
MD01-2378	13.08	121.78	1783	Ind	2.78	50.4803	MLH
MD01-2378	13.08	121.78	1783	Ind	2.803	57.4974	MLH
MD01-2378	13.08	121.78	1783	Ind	2.82633	57.3832	MLH
MD01-2378	13.08	121.78	1783	Ind	2.85	56.9444	MLH
MD01-2378	13.08	121.78	1783	Ind	2.873	51.3021	MLH
MD01-2378	13.08	121.78	1783	Ind	2.896	56.9293	MLH
MD01-2378	13.08	121.78	1783	Ind	2.919	52.9514	MLH
MD01-2378	13.08	121.78	1783	Ind	2.94233	55.2381	MLH
MD01-2378	13.08	121.78	1783	Ind	2.96567	58.871	MLH
MD01-2378	13.08	121.78	1783	Ind	2.989	53.7202	MLH
MD01-2378	13.08	121.78	1783	Ind	3.012	56.4179	MLH
MD01-2378	13.08	121.78	1783	Ind	3.035	54.8593	MLH
MD01-2378	13.08	121.78	1783	Ind	3.05833	57.6862	MLH
MD01-2378	13.08	121.78	1783	Ind	3.081	62.31	MLH
MD01-2378	13.08	121.78	1783	Ind	3.104	53.7464	MLH
MD01-2378	13.08	121.78	1783	Ind	3.128	58.0376	MLH
MD01-2378	13.08	121.78	1783	Ind	3.151	55.3191	MLH
MD01-2378	13.08	121.78	1783	Ind	3.17367	59.0237	MLH
MD01-2378	13.08	121.78	1783	Ind	3.197	49.4272	MLH
MD01-2378	13.08	121.78	1783	Ind	3.231	52.235	MLH
MD01-2378	13.08	121.78	1783	Ind	3.264	54.0268	MLH
MD01-2378	13.08	121.78	1783	Ind	3.298	57.7277	MLH
MD01-2378	13.08	121.78	1783	Ind	3.33133	53.2131	MLH
MD01-2378	13.08	121.78	1783	Ind	3.36467	55.4846	MLH
MD01-2378	13.08	121.78	1783	Ind	3.398	52.8967	MLH
MD01-2378	13.08	121.78	1783	Ind	3.432	53.4456	MLH
MD01-2378	13.08	121.78	1783	Ind	3.465	56.8562	MLH
MD01-2378	13.08	121.78	1783	Ind	3.499	54.5317	MLH
MD01-2378	13.08	121.78	1783	Ind	3.532	56.0773	MLH
MD01-2378	13.08	121.78	1783	Ind	3.566	48.3796	MLH
MD01-2378	13.08	121.78	1783	Ind	3.599	51.8519	MLH
MD01-2378	13.08	121.78	1783	Ind	3.633	53.7753	MLH
MD01-2378	13.08	121.78	1783	Ind	3.666	45.9069	MLH
MD01-2378	13.08	121.78	1783	Ind	3.7	56.5598	MLH
MD01-2378	13.08	121.78	1783	Ind	3.733	49.4253	MLH
MD01-2378	13.08	121.78	1783	Ind	3.767	55.3892	MLH
MD01-2378	13.08	121.78	1783	Ind	3.8	50.5902	MLH
MD01-2378	13.08	121.78	1783	Ind	3.834	54.4271	MLH
MD01-2378	13.08	121.78	1783	Ind	3.867	54.7138	MLH
MD01-2378	13.08	121.78	1783	Ind	3.901	46.1072	MLH
MD01-2378	13.08	121.78	1783	Ind	3.934	48.7574	MLH
MD01-2378	13.08	121.78	1783	Ind	3.968	55.7143	MLH
MD01-2378	13.08	121.78	1783	Ind	4.001	51.1526	MLH
MD01-2378	13.08	121.78	1783	Ind	4.035	53.4039	MLH
MD01-2378	13.08	121.78	1783	Ind	4.068	53.5865	MLH
MD01-2378	13.08	121.78	1783	Ind	4.102	51.2528	MLH
MD01-2378	13.08	121.78	1783	Ind	4.135	53.4562	MLH
MD01-2378	13.08	121.78	1783	Ind	4.169	49.0135	MLH
MD01-2378	13.08	121.78	1783	Ind	4.202	54.533	MLH
MD01-2378	13.08	121.78	1783	Ind	4.236	56.4935	MLH
MD01-2378	13.08	121.78	1783	Ind	4.269	52.0805	MLH
MD01-2378	13.08	121.78	1783	Ind	4.303	51.816	MLH
MD01-2378	13.08	121.78	1783	Ind	4.336	52.8678	MLH
MD01-2378	13.08	121.78	1783	Ind	4.37	46.7438	MLH
MD01-2378	13.08	121.78	1783	Ind	4.403	49.7462	MLH
MD01-2378	13.08	121.78	1783	Ind	4.437	55.3288	MLH
MD01-2378	13.08	121.78	1783	Ind	4.47	50.7795	MLH
MD01-2378	13.08	121.78	1783	Ind	4.504	54.4843	MLH
MD01-2378	13.08	121.78	1783	Ind	4.537	49.6788	MLH
MD01-2378	13.08	121.78	1783	Ind	4.571	49.4176	MLH
MD01-2378	13.08	121.78	1783	Ind	4.604	54.8431	MLH
MD01-2378	13.08	121.78	1783	Ind	4.638	54.7434	MLH
MD01-2378	13.08	121.78	1783	Ind	4.671	43.1607	MLH
MD01-2378	13.08	121.78	1783	Ind	4.705	55.7971	MLH
MD01-2378	13.08	121.78	1783	Ind	4.738	52.4104	MLH
MD01-2378	13.08	121.78	1783	Ind	4.772	50.4037	MLH
MD01-2378	13.08	121.78	1783	Ind	4.805	43.5084	MLH
MD01-2378	13.08	121.78	1783	Ind	4.839	58.1361	MLH
MD01-2378	13.08	121.78	1783	Ind	4.859	44.8193	MLH
MD01-2378	13.08	121.78	1783	Ind	4.879	51.2943	MLH
MD01-2378	13.08	121.78	1783	Ind	4.899	49.0323	MLH
MD01-2378	13.08	121.78	1783	Ind	4.918	56.1753	MLH
MD01-2378	13.08	121.78	1783	Ind	4.938	46.8997	MLH
MD01-2378	13.08	121.78	1783	Ind	4.958	50.1449	MLH
MD01-2378	13.08	121.78	1783	Ind	4.978	50.5	MLH
MD01-2378	13.08	121.78	1783	Ind	4.998	49.085	MLH
MD01-2378	13.08	121.78	1783	Ind	5.018	55.1771	MLH
MD01-2378	13.08	121.78	1783	Ind	5.038	49.4892	MLH
MD01-2378	13.08	121.78	1783	Ind	5.058	49.5413	MLH
MD01-2378	13.08	121.78	1783	Ind	5.077	48.8954	MLH
MD01-2378	13.08	121.78	1783	Ind	5.097	52.4702	MLH
MD01-2378	13.08	121.78	1783	Ind	5.117	50.4521	MLH
MD01-2378	13.08	121.78	1783	Ind	5.137	55.3606	MLH
MD01-2378	13.08	121.78	1783	Ind	5.157	58.6957	MLH
MD01-2378	13.08	121.78	1783	Ind	5.177	49.8331	MLH
MD01-2378	13.08	121.78	1783	Ind	5.197	56.5089	MLH
MD01-2378	13.08	121.78	1783	Ind	5.216	54.3247	MLH
MD01-2378	13.08	121.78	1783	Ind	5.236	52.0173	MLH
MD01-2378	13.08	121.78	1783	Ind	5.256	53.5519	MLH
MD01-2378	13.08	121.78	1783	Ind	5.276	52.6452	MLH
MD01-2378	13.08	121.78	1783	Ind	5.296	54.2194	MLH
MD01-2378	13.08	121.78	1783	Ind	5.316	55.2457	MLH
MD01-2378	13.08	121.78	1783	Ind	5.336	50.2402	MLH
MD01-2378	13.08	121.78	1783	Ind	5.356	55.4887	MLH
MD01-2378	13.08	121.78	1783	Ind	5.375	49.9264	MLH
MD01-2378	13.08	121.78	1783	Ind	5.395	52.1605	MLH
MD01-2378	13.08	121.78	1783	Ind	5.415	50.165	MLH
MD01-2378	13.08	121.78	1783	Ind	5.435	48.9552	MLH
MD01-2378	13.08	121.78	1783	Ind	5.455	56.5757	MLH
MD01-2378	13.08	121.78	1783	Ind	5.475	54.4402	MLH
MD01-2378	13.08	121.78	1783	Ind	5.495	55.8659	MLH
MD01-2378	13.08	121.78	1783	Ind	5.514	49.2896	MLH
MD01-2378	13.08	121.78	1783	Ind	5.534	49.4932	MLH
MD01-2378	13.08	121.78	1783	Ind	5.554	46.1095	MLH
MD01-2378	13.08	121.78	1783	Ind	5.574	48.5981	MLH
MD01-2378	13.08	121.78	1783	Ind	5.594	49.6894	MLH
MD01-2378	13.08	121.78	1783	Ind	5.614	48.4885	MLH
MD01-2378	13.08	121.78	1783	Ind	5.634	53.1401	MLH
MD01-2378	13.08	121.78	1783	Ind	5.654	50.9025	MLH
MD01-2378	13.08	121.78	1783	Ind	5.673	50.3153	MLH
MD01-2378	13.08	121.78	1783	Ind	5.693	50.2232	MLH
MD01-2378	13.08	121.78	1783	Ind	5.713	51.1662	MLH
MD01-2378	13.08	121.78	1783	Ind	5.733	56.8276	MLH
MD01-2378	13.08	121.78	1783	Ind	5.753	53.605	MLH
MD01-2378	13.08	121.78	1783	Ind	5.773	58.3056	MLH
MD01-2378	13.08	121.78	1783	Ind	5.793	54.608	MLH
MD01-2378	13.08	121.78	1783	Ind	5.813	55.461	MLH
MD01-2378	13.08	121.78	1783	Ind	5.83233	52.8859	MLH
MD01-2378	13.08	121.78	1783	Ind	5.852	52.6421	MLH
MD01-2378	13.08	121.78	1783	Ind	5.872	53.8967	MLH
MD01-2378	13.08	121.78	1783	Ind	5.892	48.9074	MLH
MD01-2378	13.08	121.78	1783	Ind	5.912	56.3698	MLH
MD01-2378	13.08	121.78	1783	Ind	5.932	62.173	MLH
MD01-2378	13.08	121.78	1783	Ind	5.952	59.8246	MLH
MD01-2378	13.08	121.78	1783	Ind	5.971	48.3333	MLH
MD01-2378	13.08	121.78	1783	Ind	5.991	52.3664	MLH
MD01-2378	13.08	121.78	1783	Ind	19.032	44.9339	LGM
MD01-2378	13.08	121.78	1783	Ind	19.119	41.5385	LGM
MD01-2378	13.08	121.78	1783	Ind	19.163	37.7682	LGM
MD01-2378	13.08	121.78	1783	Ind	19.206	33.7017	LGM
MD01-2378	13.08	121.78	1783	Ind	19.25	42.1456	LGM
MD01-2378	13.08	121.78	1783	Ind	19.337	36.7647	LGM
MD01-2378	13.08	121.78	1783	Ind	19.38	41.5686	LGM
MD01-2378	13.08	121.78	1783	Ind	19.424	40.1617	LGM
MD01-2378	13.08	121.78	1783	Ind	19.468	37.3494	LGM
MD01-2378	13.08	121.78	1783	Ind	19.555	39.6552	LGM
MD01-2378	13.08	121.78	1783	Ind	19.598	42.8571	LGM
MD01-2378	13.08	121.78	1783	Ind	19.642	38.2857	LGM
MD01-2378	13.08	121.78	1783	Ind	19.685	41.1765	LGM
MD01-2378	13.08	121.78	1783	Ind	19.773	43.5484	LGM
MD01-2378	13.08	121.78	1783	Ind	19.816	38.1215	LGM
MD01-2378	13.08	121.78	1783	Ind	19.86	38.4279	LGM
MD01-2378	13.08	121.78	1783	Ind	19.903	46.8	LGM
MD01-2378	13.08	121.78	1783	Ind	19.99	40.6326	LGM
MD01-2378	13.08	121.78	1783	Ind	20.034	46.5957	LGM
MD01-2386	1.13	129.8	2816	WPac	0.029109	46.4572	MLH
MD01-2386	1.13	129.8	2816	WPac	0.14554	48.477	MLH
MD01-2386	1.13	129.8	2816	WPac	0.26198	50.4511	MLH
MD01-2386	1.13	129.8	2816	WPac	0.37842	47.5633	MLH
MD01-2386	1.13	129.8	2816	WPac	0.49485	38.3921	MLH
MD01-2386	1.13	129.8	2816	WPac	0.61129	48.3158	MLH
MD01-2386	1.13	129.8	2816	WPac	0.72772	47.7388	MLH
MD01-2386	1.13	129.8	2816	WPac	0.84416	38.9908	MLH
MD01-2386	1.13	129.8	2816	WPac	0.96059	57.2659	MLH
MD01-2386	1.13	129.8	2816	WPac	1.077	59.9865	MLH
MD01-2386	1.13	129.8	2816	WPac	1.1935	67.7829	MLH
MD01-2386	1.13	129.8	2816	WPac	1.3099	50.6633	MLH
MD01-2386	1.13	129.8	2816	WPac	1.4263	52.818	MLH
MD01-2386	1.13	129.8	2816	WPac	1.5428	60.1426	MLH
MD01-2386	1.13	129.8	2816	WPac	1.6592	63.7159	MLH
MD01-2386	1.13	129.8	2816	WPac	1.7756	58.7155	MLH
MD01-2386	1.13	129.8	2816	WPac	1.8921	50.0687	MLH
MD01-2386	1.13	129.8	2816	WPac	2.0085	43.681	MLH
MD01-2386	1.13	129.8	2816	WPac	2.125	51.05	MLH
MD01-2386	1.13	129.8	2816	WPac	2.2414	52.9795	MLH
MD01-2386	1.13	129.8	2816	WPac	2.3578	44.725	MLH
MD01-2386	1.13	129.8	2816	WPac	2.4743	42.4005	MLH
MD01-2386	1.13	129.8	2816	WPac	2.5907	48.6941	MLH
MD01-2386	1.13	129.8	2816	WPac	2.7071	50.5439	MLH
MD01-2386	1.13	129.8	2816	WPac	2.8236	56.6326	MLH
MD01-2386	1.13	129.8	2816	WPac	2.94	56.0596	MLH
MD01-2386	1.13	129.8	2816	WPac	3.0708	60.5976	MLH
MD01-2386	1.13	129.8	2816	WPac	3.2017	57.5451	MLH
MD01-2386	1.13	129.8	2816	WPac	3.3325	47.9697	MLH
MD01-2386	1.13	129.8	2816	WPac	3.4634	49.4288	MLH
MD01-2386	1.13	129.8	2816	WPac	3.5942	52.4278	MLH
MD01-2386	1.13	129.8	2816	WPac	3.7251	47.8646	MLH
MD01-2386	1.13	129.8	2816	WPac	3.8559	54.7533	MLH
MD01-2386	1.13	129.8	2816	WPac	3.9868	60.1948	MLH
MD01-2386	1.13	129.8	2816	WPac	4.1176	56.9583	MLH
MD01-2386	1.13	129.8	2816	WPac	4.2485	49.0537	MLH
MD01-2386	1.13	129.8	2816	WPac	4.3793	32.8197	MLH
MD01-2386	1.13	129.8	2816	WPac	4.5102	42.4718	MLH
MD01-2386	1.13	129.8	2816	WPac	4.641	43.4734	MLH
MD01-2386	1.13	129.8	2816	WPac	4.7314	38.4879	MLH
MD01-2386	1.13	129.8	2816	WPac	4.8219	47.6886	MLH
MD01-2386	1.13	129.8	2816	WPac	4.9123	50.8452	MLH
MD01-2386	1.13	129.8	2816	WPac	5.0027	55.9135	MLH
MD01-2386	1.13	129.8	2816	WPac	5.0931	46.1601	MLH
MD01-2386	1.13	129.8	2816	WPac	5.1836	48.8607	MLH
MD01-2386	1.13	129.8	2816	WPac	5.274	54.4538	MLH
MD01-2386	1.13	129.8	2816	WPac	5.356	44.721	MLH
MD01-2386	1.13	129.8	2816	WPac	5.4381	45.2836	MLH
MD01-2386	1.13	129.8	2816	WPac	5.5201	35.4227	MLH
MD01-2386	1.13	129.8	2816	WPac	5.6022	49.4894	MLH
MD01-2386	1.13	129.8	2816	WPac	5.6842	41.3085	MLH
MD01-2386	1.13	129.8	2816	WPac	5.7662	52.5148	MLH
MD01-2386	1.13	129.8	2816	WPac	5.8483	38.7696	MLH
MD01-2386	1.13	129.8	2816	WPac	5.9713	30.2308	MLH
MD01-2386	1.13	129.8	2816	WPac	19.012	30.7923	LGM
MD01-2386	1.13	129.8	2816	WPac	19.039	36.9292	LGM
MD01-2386	1.13	129.8	2816	WPac	19.066	31.2839	LGM
MD01-2386	1.13	129.8	2816	WPac	19.093	27.1373	LGM
MD01-2386	1.13	129.8	2816	WPac	19.12	34.3164	LGM
MD01-2386	1.13	129.8	2816	WPac	19.147	44.0367	LGM
MD01-2386	1.13	129.8	2816	WPac	19.175	27.3971	LGM
MD01-2386	1.13	129.8	2816	WPac	19.202	29.6087	LGM
MD01-2386	1.13	129.8	2816	WPac	19.229	48.7282	LGM
MD01-2386	1.13	129.8	2816	WPac	19.256	41.1516	LGM
MD01-2386	1.13	129.8	2816	WPac	19.283	45.9941	LGM
MD01-2386	1.13	129.8	2816	WPac	19.31	31.7453	LGM
MD01-2386	1.13	129.8	2816	WPac	19.337	24.2866	LGM
MD01-2386	1.13	129.8	2816	WPac	19.364	31.5794	LGM
MD01-2386	1.13	129.8	2816	WPac	19.391	36.1331	LGM
MD01-2386	1.13	129.8	2816	WPac	19.418	34.1413	LGM
MD01-2386	1.13	129.8	2816	WPac	19.445	34.3719	LGM
MD01-2386	1.13	129.8	2816	WPac	19.472	37.0877	LGM
MD01-2386	1.13	129.8	2816	WPac	19.499	33.6178	LGM
MD01-2386	1.13	129.8	2816	WPac	19.527	39.6087	LGM
MD01-2386	1.13	129.8	2816	WPac	19.554	37.6943	LGM
MD01-2386	1.13	129.8	2816	WPac	19.581	36.8896	LGM
MD01-2386	1.13	129.8	2816	WPac	19.608	38.8351	LGM
MD01-2386	1.13	129.8	2816	WPac	19.635	30.9516	LGM
MD01-2386	1.13	129.8	2816	WPac	19.662	43.7504	LGM
MD01-2386	1.13	129.8	2816	WPac	19.689	34.5357	LGM
MD01-2386	1.13	129.8	2816	WPac	19.716	27.9285	LGM
MD01-2386	1.13	129.8	2816	WPac	19.743	29.8871	LGM
MD01-2386	1.13	129.8	2816	WPac	19.77	36.9885	LGM
MD01-2386	1.13	129.8	2816	WPac	19.797	38.079	LGM
MD01-2386	1.13	129.8	2816	WPac	19.824	32.7931	LGM
MD01-2386	1.13	129.8	2816	WPac	19.852	39.7249	LGM
MD01-2386	1.13	129.8	2816	WPac	19.879	39.6474	LGM
MD01-2386	1.13	129.8	2816	WPac	19.906	43.7234	LGM
MD01-2386	1.13	129.8	2816	WPac	19.933	44.1962	LGM
MD01-2386	1.13	129.8	2816	WPac	19.96	35.0001	LGM
MD01-2386	1.13	129.8	2816	WPac	19.987	42.6937	LGM
MD01-2386	1.13	129.8	2816	WPac	20.014	49.8328	LGM
MD01-2386	1.13	129.8	2816	WPac	20.041	48.1002	LGM
MD01-2386	1.13	129.8	2816	WPac	20.068	50.0819	LGM
MD01-2386	1.13	129.8	2816	WPac	20.095	35.1289	LGM
MD01-2386	1.13	129.8	2816	WPac	20.122	43.6117	LGM
MD01-2386	1.13	129.8	2816	WPac	20.149	56.0986	LGM
MD01-2386	1.13	129.8	2816	WPac	20.177	58.2032	LGM
MD01-2386	1.13	129.8	2816	WPac	20.204	32.4228	LGM
MD01-2386	1.13	129.8	2816	WPac	20.231	47.3966	LGM
MD01-2386	1.13	129.8	2816	WPac	20.258	34.5233	LGM
MD01-2386	1.13	129.8	2816	WPac	20.285	47.0196	LGM
MD01-2386	1.13	129.8	2816	WPac	20.312	39.0949	LGM
MD01-2386	1.13	129.8	2816	WPac	20.339	37.1605	LGM
MD01-2386	1.13	129.8	2816	WPac	20.366	46.7478	LGM
MD01-2386	1.13	129.8	2816	WPac	20.393	31.8458	LGM
MD01-2386	1.13	129.8	2816	WPac	20.42	31.8142	LGM
MD01-2386	1.13	129.8	2816	WPac	20.447	36.2561	LGM
MD01-2386	1.13	129.8	2816	WPac	20.474	69.5	LGM
MD01-2386	1.13	129.8	2816	WPac	20.502	70.4696	LGM
MD01-2386	1.13	129.8	2816	WPac	20.529	71.6492	LGM
MD01-2386	1.13	129.8	2816	WPac	20.556	65.8527	LGM
MD01-2386	1.13	129.8	2816	WPac	20.583	73.4025	LGM
MD01-2386	1.13	129.8	2816	WPac	20.61	67.1027	LGM
MD01-2386	1.13	129.8	2816	WPac	20.637	70.0361	LGM
MD01-2386	1.13	129.8	2816	WPac	20.664	74.4046	LGM
MD01-2386	1.13	129.8	2816	WPac	20.753	63.9199	LGM
MD01-2386	1.13	129.8	2816	WPac	20.842	71.6979	LGM
MD01-2386	1.13	129.8	2816	WPac	20.931	74.5626	LGM
MD01-2386	1.13	129.8	2816	WPac	21.02	66.1888	LGM
MD01-2386	1.13	129.8	2816	WPac	21.108	77.5392	LGM
MD01-2386	1.13	129.8	2816	WPac	21.197	62.8733	LGM
MD01-2386	1.13	129.8	2816	WPac	21.286	62.7213	LGM
MD01-2386	1.13	129.8	2816	WPac	21.375	56.0742	LGM
MD01-2386	1.13	129.8	2816	WPac	21.464	54.4633	LGM
MD01-2386	1.13	129.8	2816	WPac	21.553	60.4823	LGM
MD01-2386	1.13	129.8	2816	WPac	21.642	62.1704	LGM
MD01-2386	1.13	129.8	2816	WPac	21.731	71.1402	LGM
MD01-2386	1.13	129.8	2816	WPac	21.819	82.0001	LGM
MD01-2386	1.13	129.8	2816	WPac	21.908	68.3336	LGM
MD01-2386	1.13	129.8	2816	WPac	21.997	60.908	LGM
MD01-2386	1.13	129.8	2816	WPac	22.086	61.2253	LGM
MD01-2386	1.13	129.8	2816	WPac	22.175	78.1363	LGM
MD01-2386	1.13	129.8	2816	WPac	22.264	74.9496	LGM
MD01-2386	1.13	129.8	2816	WPac	22.353	63.1676	LGM
MD01-2386	1.13	129.8	2816	WPac	22.442	60.2678	LGM
MD01-2386	1.13	129.8	2816	WPac	22.53	63.3864	LGM
MD01-2386	1.13	129.8	2816	WPac	22.619	65.0899	LGM
MD01-2386	1.13	129.8	2816	WPac	22.708	63.8979	LGM
MD01-2386	1.13	129.8	2816	WPac	22.797	62.6888	LGM
MD01-2386	1.13	129.8	2816	WPac	22.886	64.5135	LGM
MD01-2386	1.13	129.8	2816	WPac	22.975	62.8733	LGM
MD01-2386	1.13	129.8	2816	WPac	23.064	54.8726	LGM
MD01-2386	1.13	129.8	2816	WPac	23.153	60.1791	LGM
MD01-2386	1.13	129.8	2816	WPac	23.242	64.3632	LGM
MD01-2386	1.13	129.8	2816	WPac	23.33	49.5718	LGM
MD01-2386	1.13	129.8	2816	WPac	23.419	67.4449	LGM
MD01-2386	1.13	129.8	2816	WPac	23.508	60.3305	LGM
MD01-2386	1.13	129.8	2816	WPac	23.597	66.4233	LGM
MD01-2386	1.13	129.8	2816	WPac	23.686	71.8083	LGM
MD01-2386	1.13	129.8	2816	WPac	23.775	67.5438	LGM
MD01-2386	1.13	129.8	2816	WPac	23.864	71.6153	LGM
MD01-2386	1.13	129.8	2816	WPac	23.953	69.2979	LGM
MD01-2421	36.023	141.78	2224	WPac	0.1	41.2	MLH
MD01-2421	36.023	141.78	2224	WPac	0.4	34.6	MLH
MD01-2421	36.023	141.78	2224	WPac	0.5	25.2	MLH
MD01-2421	36.023	141.78	2224	WPac	0.8	25.2	MLH
MD01-2421	36.023	141.78	2224	WPac	0.8	28.3	MLH
MD01-2421	36.023	141.78	2224	WPac	1.1	24.9	MLH
MD01-2421	36.023	141.78	2224	WPac	1.4	26.4	MLH
MD01-2421	36.023	141.78	2224	WPac	1.6	26.4	MLH
MD01-2421	36.023	141.78	2224	WPac	1.9	35.3	MLH
MD01-2421	36.023	141.78	2224	WPac	2.3	40	MLH
MD01-2421	36.023	141.78	2224	WPac	2.3	29.1	MLH
MD01-2421	36.023	141.78	2224	WPac	2.6	24.9	MLH
MD01-2421	36.023	141.78	2224	WPac	3	32.2	MLH
MD01-2421	36.023	141.78	2224	WPac	3.4	35	MLH
MD01-2421	36.023	141.78	2224	WPac	3.9	26.4	MLH
MD01-2421	36.023	141.78	2224	WPac	4.2	32.2	MLH
MD01-2421	36.023	141.78	2224	WPac	4.3	35.7	MLH
MD01-2421	36.023	141.78	2224	WPac	4.6	32.6	MLH
MD01-2421	36.023	141.78	2224	WPac	4.9	34.6	MLH
MD01-2421	36.023	141.78	2224	WPac	5.1	27.2	MLH
MD01-2421	36.023	141.78	2224	WPac	5.5	27.6	MLH
MD01-2421	36.023	141.78	2224	WPac	19.2	18.3	LGM
MD01-2421	36.023	141.78	2224	WPac	19.6	19	LGM
MD01-2421	36.023	141.78	2224	WPac	20	14	LGM
MD01-2421	36.023	141.78	2224	WPac	20.7	26.8	LGM
MD01-2421	36.023	141.78	2224	WPac	21.1	21	LGM
MD01-2421	36.023	141.78	2224	WPac	21.3	26	LGM
MD01-2421	36.023	141.78	2224	WPac	21.6	17.5	LGM
MD01-2421	36.023	141.78	2224	WPac	22.1	17.5	LGM
MD01-2421	36.023	141.78	2224	WPac	22.3	15.1	LGM
MD01-2421	36.023	141.78	2224	WPac	22.5	18.6	LGM
MD01-2421	36.023	141.78	2224	WPac	22.7	22.9	LGM
MD01-2421	36.023	141.78	2224	WPac	23	17.1	LGM
MD01-2421	36.023	141.78	2224	WPac	23.1	33	LGM
MD01-2421	36.023	141.78	2224	WPac	23.5	23.3	LGM
MD01-2421	36.023	141.78	2224	WPac	23.8	24.1	LGM
MD01-2444	37.565	-10.134	2656	NAtl	0.06	64	MLH
MD01-2444	37.565	-10.134	2656	NAtl	0.17	55.8	MLH
MD01-2444	37.565	-10.134	2656	NAtl	0.34	55.6	MLH
MD01-2444	37.565	-10.134	2656	NAtl	0.51	51.9	MLH
MD01-2444	37.565	-10.134	2656	NAtl	0.68	46.4	MLH
MD01-2444	37.565	-10.134	2656	NAtl	0.85	46.3	MLH
MD01-2444	37.565	-10.134	2656	NAtl	1.02	49	MLH
MD01-2444	37.565	-10.134	2656	NAtl	1.19	53.8	MLH
MD01-2444	37.565	-10.134	2656	NAtl	1.35	56.4	MLH
MD01-2444	37.565	-10.134	2656	NAtl	1.52	64.1	MLH
MD01-2444	37.565	-10.134	2656	NAtl	1.69	62.2	MLH
MD01-2444	37.565	-10.134	2656	NAtl	1.86	61.7	MLH
MD01-2444	37.565	-10.134	2656	NAtl	2.03	63	MLH
MD01-2444	37.565	-10.134	2656	NAtl	2.2	57	MLH
MD01-2444	37.565	-10.134	2656	NAtl	2.37	60.6	MLH
MD01-2444	37.565	-10.134	2656	NAtl	2.54	58.9	MLH
MD01-2444	37.565	-10.134	2656	NAtl	2.71	50.2	MLH
MD01-2444	37.565	-10.134	2656	NAtl	2.88	57.3	MLH
MD01-2444	37.565	-10.134	2656	NAtl	3.05	62.8	MLH
MD01-2444	37.565	-10.134	2656	NAtl	3.22	51.2	MLH
MD01-2444	37.565	-10.134	2656	NAtl	3.39	45.4	MLH
MD01-2444	37.565	-10.134	2656	NAtl	3.56	54.7	MLH
MD01-2444	37.565	-10.134	2656	NAtl	3.73	57.9	MLH
MD01-2444	37.565	-10.134	2656	NAtl	3.9	45.9	MLH
MD01-2444	37.565	-10.134	2656	NAtl	4.06	51.8	MLH
MD01-2444	37.565	-10.134	2656	NAtl	4.23	60.4	MLH
MD01-2444	37.565	-10.134	2656	NAtl	4.4	50.6	MLH
MD01-2444	37.565	-10.134	2656	NAtl	4.57	45.8	MLH
MD01-2444	37.565	-10.134	2656	NAtl	4.74	51.4	MLH
MD01-2444	37.565	-10.134	2656	NAtl	4.91	67.3	MLH
MD01-2444	37.565	-10.134	2656	NAtl	5.08	59.3	MLH
MD01-2444	37.565	-10.134	2656	NAtl	5.25	68.8	MLH
MD01-2444	37.565	-10.134	2656	NAtl	5.42	60.7	MLH
MD01-2444	37.565	-10.134	2656	NAtl	5.59	55.9	MLH
MD01-2444	37.565	-10.134	2656	NAtl	5.76	57.4	MLH
MD01-2444	37.565	-10.134	2656	NAtl	5.93	55.8	MLH
MD01-2444	37.565	-10.134	2656	NAtl	19.03	12.2	LGM
MD01-2444	37.565	-10.134	2656	NAtl	19.1	14.6	LGM
MD01-2444	37.565	-10.134	2656	NAtl	19.17	13.7	LGM
MD01-2444	37.565	-10.134	2656	NAtl	19.24	15.4	LGM
MD01-2444	37.565	-10.134	2656	NAtl	19.31	12.7	LGM
MD01-2444	37.565	-10.134	2656	NAtl	19.37	17.4	LGM
MD01-2444	37.565	-10.134	2656	NAtl	19.44	18.6	LGM
MD01-2444	37.565	-10.134	2656	NAtl	19.51	13.9	LGM
MD01-2444	37.565	-10.134	2656	NAtl	19.58	19	LGM
MD01-2444	37.565	-10.134	2656	NAtl	19.65	7.8	LGM
MD01-2444	37.565	-10.134	2656	NAtl	19.71	6.8	LGM
MD01-2444	37.565	-10.134	2656	NAtl	19.77	23.3	LGM
MD01-2444	37.565	-10.134	2656	NAtl	19.85	12.2	LGM
MD01-2444	37.565	-10.134	2656	NAtl	19.92	10.1	LGM
MD01-2444	37.565	-10.134	2656	NAtl	19.99	8.5	LGM
MD01-2444	37.565	-10.134	2656	NAtl	20.05	11.7	LGM
MD01-2444	37.565	-10.134	2656	NAtl	20.12	12	LGM
MD01-2444	37.565	-10.134	2656	NAtl	20.19	9.6	LGM
MD01-2444	37.565	-10.134	2656	NAtl	20.25	6.5	LGM
MD01-2444	37.565	-10.134	2656	NAtl	20.32	15.9	LGM
MD01-2444	37.565	-10.134	2656	NAtl	20.39	14	LGM
MD01-2444	37.565	-10.134	2656	NAtl	20.45	13	LGM
MD01-2444	37.565	-10.134	2656	NAtl	20.52	14.7	LGM
MD01-2444	37.565	-10.134	2656	NAtl	20.59	20.6	LGM
MD01-2444	37.565	-10.134	2656	NAtl	20.65	26.7	LGM
MD01-2444	37.565	-10.134	2656	NAtl	20.71	22	LGM
MD01-2444	37.565	-10.134	2656	NAtl	20.79	22.2	LGM
MD01-2444	37.565	-10.134	2656	NAtl	20.85	32.2	LGM
MD01-2444	37.565	-10.134	2656	NAtl	20.92	21.2	LGM
MD01-2444	37.565	-10.134	2656	NAtl	20.99	23.5	LGM
MD01-2444	37.565	-10.134	2656	NAtl	21.05	26	LGM
MD01-2444	37.565	-10.134	2656	NAtl	21.12	22.8	LGM
MD01-2444	37.565	-10.134	2656	NAtl	21.18	22.8	LGM
MD01-2444	37.565	-10.134	2656	NAtl	21.25	22.8	LGM
MD01-2444	37.565	-10.134	2656	NAtl	21.32	18.2	LGM
MD01-2444	37.565	-10.134	2656	NAtl	21.38	15.4	LGM
MD01-2444	37.565	-10.134	2656	NAtl	21.45	12.5	LGM
MD01-2444	37.565	-10.134	2656	NAtl	21.52	27.9	LGM
MD01-2444	37.565	-10.134	2656	NAtl	21.58	17.1	LGM
MD01-2444	37.565	-10.134	2656	NAtl	21.65	34.1	LGM
MD01-2444	37.565	-10.134	2656	NAtl	21.72	22.1	LGM
MD01-2444	37.565	-10.134	2656	NAtl	21.78	25.4	LGM
MD01-2444	37.565	-10.134	2656	NAtl	21.85	28.8	LGM
MD01-2444	37.565	-10.134	2656	NAtl	21.92	22.6	LGM
MD01-2444	37.565	-10.134	2656	NAtl	21.98	29.8	LGM
MD01-2444	37.565	-10.134	2656	NAtl	22.05	29.8	LGM
MD01-2444	37.565	-10.134	2656	NAtl	22.12	27.5	LGM
MD01-2444	37.565	-10.134	2656	NAtl	22.18	24.7	LGM
MD01-2444	37.565	-10.134	2656	NAtl	22.25	27.2	LGM
MD01-2444	37.565	-10.134	2656	NAtl	22.32	21.6	LGM
MD01-2444	37.565	-10.134	2656	NAtl	22.38	20	LGM
MD01-2444	37.565	-10.134	2656	NAtl	22.45	28.2	LGM
MD01-2444	37.565	-10.134	2656	NAtl	22.52	15.5	LGM
MD01-2444	37.565	-10.134	2656	NAtl	22.58	22.5	LGM
MD01-2444	37.565	-10.134	2656	NAtl	22.65	11.2	LGM
MD01-2444	37.565	-10.134	2656	NAtl	22.72	30.6	LGM
MD01-2444	37.565	-10.134	2656	NAtl	22.78	14.7	LGM
MD01-2444	37.565	-10.134	2656	NAtl	22.85	21.9	LGM
MD01-2444	37.565	-10.134	2656	NAtl	22.92	21.2	LGM
MD01-2444	37.565	-10.134	2656	NAtl	22.98	22.1	LGM
MD01-2444	37.565	-10.134	2656	NAtl	23.05	17.3	LGM
MD01-2444	37.565	-10.134	2656	NAtl	23.12	16.7	LGM
MD01-2444	37.565	-10.134	2656	NAtl	23.18	30	LGM
MD01-2444	37.565	-10.134	2656	NAtl	23.25	24.1	LGM
MD01-2444	37.565	-10.134	2656	NAtl	23.32	56.6	LGM
MD01-2444	37.565	-10.134	2656	NAtl	23.38	35.3	LGM
MD01-2444	37.565	-10.134	2656	NAtl	23.45	27.5	LGM
MD01-2444	37.565	-10.134	2656	NAtl	23.52	42.1	LGM
MD01-2444	37.565	-10.134	2656	NAtl	23.65	38.8	LGM
MD01-2444	37.565	-10.134	2656	NAtl	23.8	43.4	LGM
MD01-2444	37.565	-10.134	2656	NAtl	23.95	35.5	LGM
MD02-2510	24.64	-110.6	410	EPac	0.622869	52.732	MLH
MD02-2510	24.64	-110.6	410	EPac	0.738215	51.9588	MLH
MD02-2510	24.64	-110.6	410	EPac	0.922768	43.1443	MLH
MD02-2510	24.64	-110.6	410	EPac	1.01505	27.3711	MLH
MD02-2510	24.64	-110.6	410	EPac	1.22267	36.3402	MLH
MD02-2510	24.64	-110.6	410	EPac	1.47643	44.5361	MLH
MD02-2510	24.64	-110.6	410	EPac	1.61484	45.3093	MLH
MD02-2510	24.64	-110.6	410	EPac	1.73019	38.8144	MLH
MD02-2510	24.64	-110.6	410	EPac	1.7994	37.1134	MLH
MD02-2510	24.64	-110.6	410	EPac	1.96088	51.8041	MLH
MD02-2510	24.64	-110.6	410	EPac	2.03009	30.3093	MLH
MD02-2510	24.64	-110.6	410	EPac	2.19157	27.3711	MLH
MD02-2510	24.64	-110.6	410	EPac	2.28385	44.8454	MLH
MD02-2510	24.64	-110.6	410	EPac	2.42227	32.6289	MLH
MD02-2510	24.64	-110.6	410	EPac	2.56068	32.1649	MLH
MD02-2510	24.64	-110.6	410	EPac	2.6991	46.3918	MLH
MD02-2510	24.64	-110.6	410	EPac	2.90672	31.3918	MLH
MD02-2510	24.64	-110.6	410	EPac	3.2989	29.6907	MLH
MD02-2510	24.64	-110.6	410	EPac	3.5988	30.4639	MLH
MD02-2510	24.64	-110.6	410	EPac	3.99097	39.7423	MLH
MD02-2510	24.64	-110.6	410	EPac	4.15246	38.3505	MLH
MD02-2510	24.64	-110.6	410	EPac	4.2678	21.3402	MLH
MD02-2510	24.64	-110.6	410	EPac	4.36008	41.4433	MLH
MD02-2510	24.64	-110.6	410	EPac	4.45236	37.8866	MLH
MD02-2510	24.64	-110.6	410	EPac	4.4985	38.0412	MLH
MD02-2510	24.64	-110.6	410	EPac	4.54463	34.1753	MLH
MD02-2510	24.64	-110.6	410	EPac	4.61384	40.9794	MLH
MD02-2510	24.64	-110.6	410	EPac	4.65998	27.6804	MLH
MD02-2510	24.64	-110.6	410	EPac	4.75226	33.866	MLH
MD02-2510	24.64	-110.6	410	EPac	4.82146	27.2165	MLH
MD02-2510	24.64	-110.6	410	EPac	4.91374	28.4536	MLH
MD02-2510	24.64	-110.6	410	EPac	4.95988	20.2577	MLH
MD02-2510	24.64	-110.6	410	EPac	5.00602	34.0206	MLH
MD02-2510	24.64	-110.6	410	EPac	5.00602	36.0309	MLH
MD02-2510	24.64	-110.6	410	EPac	5.1675	26.4433	MLH
MD02-2510	24.64	-110.6	410	EPac	5.28285	25.0515	MLH
MD02-2510	24.64	-110.6	410	EPac	5.44433	26.134	MLH
MD02-2510	24.64	-110.6	410	EPac	5.49047	41.5979	MLH
MD02-2510	24.64	-110.6	410	EPac	5.67503	33.5567	MLH
MD02-2510	24.64	-110.6	410	EPac	5.74423	33.5567	MLH
MD02-2510	24.64	-110.6	410	EPac	5.90572	30.4639	MLH
MD02-2510	24.64	-110.6	410	EPac	5.97492	31.0825	MLH
MD02-2510	24.64	-110.6	410	EPac	19.0552	15.1546	LGM
MD02-2510	24.64	-110.6	410	EPac	19.3089	13.6082	LGM
MD02-2510	24.64	-110.6	410	EPac	19.5627	10.8247	LGM
MD02-2510	24.64	-110.6	410	EPac	19.7703	15.3093	LGM
MD02-2510	24.64	-110.6	410	EPac	19.8857	15.7732	LGM
MD02-2510	24.64	-110.6	410	EPac	20.0471	15.1546	LGM
MD02-2510	24.64	-110.6	410	EPac	20.347	16.701	LGM
MD02-2510	24.64	-110.6	410	EPac	20.5777	11.9072	LGM
MD02-2510	24.64	-110.6	410	EPac	20.6931	12.3711	LGM
MD02-2510	24.64	-110.6	410	EPac	20.8084	11.9072	LGM
MD02-2510	24.64	-110.6	410	EPac	20.9007	12.5258	LGM
MD02-2510	24.64	-110.6	410	EPac	20.993	12.3711	LGM
MD02-2510	24.64	-110.6	410	EPac	21.0622	13.4536	LGM
MD02-2510	24.64	-110.6	410	EPac	21.2006	12.8351	LGM
MD02-2510	24.64	-110.6	410	EPac	21.3159	13.1443	LGM
MD02-2510	24.64	-110.6	410	EPac	21.4313	12.6804	LGM
MD02-2510	24.64	-110.6	410	EPac	21.6158	12.9897	LGM
MD02-2510	24.64	-110.6	410	EPac	21.8465	17.1649	LGM
MD02-2510	24.64	-110.6	410	EPac	21.9388	17.1649	LGM
MD02-2510	24.64	-110.6	410	EPac	22.008	17.9381	LGM
MD02-2510	24.64	-110.6	410	EPac	22.1234	18.0928	LGM
MD02-2510	24.64	-110.6	410	EPac	22.3771	14.0722	LGM
MD02-2529	8.205	-84.11	1619	EPac	0.0382409	27.641	MLH
MD02-2529	8.205	-84.11	1619	EPac	0.382409	30.9231	MLH
MD02-2529	8.205	-84.11	1619	EPac	0.764818	27.4359	MLH
MD02-2529	8.205	-84.11	1619	EPac	0.917782	31.7436	MLH
MD02-2529	8.205	-84.11	1619	EPac	1.10899	32.5641	MLH
MD02-2529	8.205	-84.11	1619	EPac	1.30019	28.4615	MLH
MD02-2529	8.205	-84.11	1619	EPac	1.79732	28.4615	MLH
MD02-2529	8.205	-84.11	1619	EPac	2.02677	24.5641	MLH
MD02-2529	8.205	-84.11	1619	EPac	2.17973	29.2821	MLH
MD02-2529	8.205	-84.11	1619	EPac	2.48566	30.9231	MLH
MD02-2529	8.205	-84.11	1619	EPac	2.63862	46.9231	MLH
MD02-2529	8.205	-84.11	1619	EPac	2.90631	28.8718	MLH
MD02-2529	8.205	-84.11	1619	EPac	3.13576	24.359	MLH
MD02-2529	8.205	-84.11	1619	EPac	3.40344	26.6154	MLH
MD02-2529	8.205	-84.11	1619	EPac	3.70937	25.5897	MLH
MD02-2529	8.205	-84.11	1619	EPac	4.0153	29.6923	MLH
MD02-2529	8.205	-84.11	1619	EPac	4.39771	31.5385	MLH
MD02-2529	8.205	-84.11	1619	EPac	4.74187	25.5897	MLH
MD02-2529	8.205	-84.11	1619	EPac	5.16252	18.2051	MLH
MD02-2529	8.205	-84.11	1619	EPac	5.46845	22.5128	MLH
MD02-2529	8.205	-84.11	1619	EPac	5.81262	22.1026	MLH
MD02-2529	8.205	-84.11	1619	EPac	19.5793	24.359	LGM
MD02-2529	8.205	-84.11	1619	EPac	20.1147	23.5385	LGM
MD02-2529	8.205	-84.11	1619	EPac	20.7648	24.5641	LGM
MD02-2529	8.205	-84.11	1619	EPac	21.5679	21.4872	LGM
MD02-2529	8.205	-84.11	1619	EPac	21.8356	22.3077	LGM
MD02-2529	8.205	-84.11	1619	EPac	22.1415	21.2821	LGM
MD02-2529	8.205	-84.11	1619	EPac	23.4034	25.5897	LGM
MD03-2699	39.0367	-10.6605	1865	NAtl	0.93	2.7	MLH
MD03-2699	39.0367	-10.6605	1865	NAtl	1.1	1.8	MLH
MD03-2699	39.0367	-10.6605	1865	NAtl	1.28	3.1	MLH
MD03-2699	39.0367	-10.6605	1865	NAtl	1.45	1.7	MLH
MD03-2699	39.0367	-10.6605	1865	NAtl	1.62	2	MLH
MD03-2699	39.0367	-10.6605	1865	NAtl	1.79	3.3	MLH
MD03-2699	39.0367	-10.6605	1865	NAtl	1.96	2.7	MLH
MD03-2699	39.0367	-10.6605	1865	NAtl	2.13	4.3	MLH
MD03-2699	39.0367	-10.6605	1865	NAtl	2.31	0.3	MLH
MD03-2699	39.0367	-10.6605	1865	NAtl	2.48	0	MLH
MD03-2699	39.0367	-10.6605	1865	NAtl	2.65	3.7	MLH
MD03-2699	39.0367	-10.6605	1865	NAtl	2.82	2	MLH
MD03-2699	39.0367	-10.6605	1865	NAtl	2.99	5.1	MLH
MD03-2699	39.0367	-10.6605	1865	NAtl	3.15	2.6	MLH
MD03-2699	39.0367	-10.6605	1865	NAtl	3.3	2.2	MLH
MD03-2699	39.0367	-10.6605	1865	NAtl	3.45	3.3	MLH
MD03-2699	39.0367	-10.6605	1865	NAtl	3.6	2.3	MLH
MD03-2699	39.0367	-10.6605	1865	NAtl	3.75	6.6	MLH
MD03-2699	39.0367	-10.6605	1865	NAtl	3.91	0	MLH
MD03-2699	39.0367	-10.6605	1865	NAtl	4.06	1.6	MLH
MD03-2699	39.0367	-10.6605	1865	NAtl	4.21	4	MLH
MD03-2699	39.0367	-10.6605	1865	NAtl	4.36	1.8	MLH
MD03-2699	39.0367	-10.6605	1865	NAtl	4.51	2.7	MLH
MD03-2699	39.0367	-10.6605	1865	NAtl	4.66	5.1	MLH
MD03-2699	39.0367	-10.6605	1865	NAtl	4.81	4.5	MLH
MD03-2699	39.0367	-10.6605	1865	NAtl	4.96	5.2	MLH
MD03-2699	39.0367	-10.6605	1865	NAtl	5.11	0.2	MLH
MD03-2699	39.0367	-10.6605	1865	NAtl	5.26	7.7	MLH
MD03-2699	39.0367	-10.6605	1865	NAtl	5.41	1.7	MLH
MD03-2699	39.0367	-10.6605	1865	NAtl	5.56	2.3	MLH
MD03-2699	39.0367	-10.6605	1865	NAtl	5.71	3.3	MLH
MD03-2699	39.0367	-10.6605	1865	NAtl	5.93	0.5	MLH
MD03-2699	39.0367	-10.6605	1865	NAtl	19.02	0	LGM
MD03-2699	39.0367	-10.6605	1865	NAtl	19.1	1	LGM
MD03-2699	39.0367	-10.6605	1865	NAtl	19.18	0	LGM
MD03-2699	39.0367	-10.6605	1865	NAtl	19.26	0.3	LGM
MD03-2699	39.0367	-10.6605	1865	NAtl	19.34	0.3	LGM
MD03-2699	39.0367	-10.6605	1865	NAtl	19.41	0	LGM
MD03-2699	39.0367	-10.6605	1865	NAtl	19.49	0.3	LGM
MD03-2699	39.0367	-10.6605	1865	NAtl	19.57	0.2	LGM
MD03-2699	39.0367	-10.6605	1865	NAtl	19.65	0	LGM
MD03-2699	39.0367	-10.6605	1865	NAtl	19.73	0	LGM
MD03-2699	39.0367	-10.6605	1865	NAtl	19.8	1	LGM
MD03-2699	39.0367	-10.6605	1865	NAtl	19.88	0.6	LGM
MD03-2699	39.0367	-10.6605	1865	NAtl	19.96	0	LGM
MD03-2699	39.0367	-10.6605	1865	NAtl	20.04	2.3	LGM
MD03-2699	39.0367	-10.6605	1865	NAtl	20.11	1.3	LGM
MD03-2699	39.0367	-10.6605	1865	NAtl	20.19	0.9	LGM
MD03-2699	39.0367	-10.6605	1865	NAtl	20.27	1.3	LGM
MD03-2699	39.0367	-10.6605	1865	NAtl	20.35	0.8	LGM
MD03-2699	39.0367	-10.6605	1865	NAtl	20.43	0.5	LGM
MD03-2699	39.0367	-10.6605	1865	NAtl	20.5	1	LGM
MD03-2699	39.0367	-10.6605	1865	NAtl	20.58	0.9	LGM
MD03-2699	39.0367	-10.6605	1865	NAtl	20.66	0.3	LGM
MD03-2699	39.0367	-10.6605	1865	NAtl	20.74	0.3	LGM
MD03-2699	39.0367	-10.6605	1865	NAtl	20.82	0.3	LGM
MD03-2699	39.0367	-10.6605	1865	NAtl	20.89	1.1	LGM
MD03-2699	39.0367	-10.6605	1865	NAtl	20.97	0.9	LGM
MD03-2699	39.0367	-10.6605	1865	NAtl	21.05	1	LGM
MD03-2699	39.0367	-10.6605	1865	NAtl	21.13	0	LGM
MD03-2699	39.0367	-10.6605	1865	NAtl	21.21	1	LGM
MD03-2699	39.0367	-10.6605	1865	NAtl	21.28	1.3	LGM
MD03-2699	39.0367	-10.6605	1865	NAtl	21.36	1	LGM
MD03-2699	39.0367	-10.6605	1865	NAtl	21.44	1.2	LGM
MD03-2699	39.0367	-10.6605	1865	NAtl	21.52	0.3	LGM
MD03-2699	39.0367	-10.6605	1865	NAtl	21.59	0.6	LGM
MD03-2699	39.0367	-10.6605	1865	NAtl	21.67	0	LGM
MD03-2699	39.0367	-10.6605	1865	NAtl	21.75	0	LGM
MD03-2699	39.0367	-10.6605	1865	NAtl	21.83	0	LGM
MD03-2699	39.0367	-10.6605	1865	NAtl	21.91	0.3	LGM
MD03-2699	39.0367	-10.6605	1865	NAtl	21.98	0.9	LGM
MD03-2699	39.0367	-10.6605	1865	NAtl	22.04	1.7	LGM
MD03-2699	39.0367	-10.6605	1865	NAtl	22.09	0	LGM
MD03-2699	39.0367	-10.6605	1865	NAtl	22.14	0.9	LGM
MD03-2699	39.0367	-10.6605	1865	NAtl	22.19	0.9	LGM
MD03-2699	39.0367	-10.6605	1865	NAtl	22.24	0	LGM
MD03-2699	39.0367	-10.6605	1865	NAtl	22.29	0	LGM
MD03-2699	39.0367	-10.6605	1865	NAtl	22.34	0	LGM
MD03-2699	39.0367	-10.6605	1865	NAtl	22.39	0.3	LGM
MD03-2699	39.0367	-10.6605	1865	NAtl	22.45	0.3	LGM
MD03-2699	39.0367	-10.6605	1865	NAtl	22.5	0	LGM
MD03-2699	39.0367	-10.6605	1865	NAtl	22.55	0	LGM
MD03-2699	39.0367	-10.6605	1865	NAtl	22.6	0.3	LGM
MD03-2699	39.0367	-10.6605	1865	NAtl	22.65	0.3	LGM
MD03-2699	39.0367	-10.6605	1865	NAtl	22.7	0	LGM
MD03-2699	39.0367	-10.6605	1865	NAtl	22.75	0.6	LGM
MD03-2699	39.0367	-10.6605	1865	NAtl	22.8	0	LGM
MD03-2699	39.0367	-10.6605	1865	NAtl	22.86	0.9	LGM
MD03-2699	39.0367	-10.6605	1865	NAtl	22.91	1	LGM
MD03-2699	39.0367	-10.6605	1865	NAtl	22.96	0.3	LGM
MD03-2699	39.0367	-10.6605	1865	NAtl	23.01	0	LGM
MD03-2699	39.0367	-10.6605	1865	NAtl	23.06	0	LGM
MD03-2699	39.0367	-10.6605	1865	NAtl	23.11	0	LGM
MD03-2699	39.0367	-10.6605	1865	NAtl	23.16	0.9	LGM
MD03-2699	39.0367	-10.6605	1865	NAtl	23.21	0.6	LGM
MD03-2699	39.0367	-10.6605	1865	NAtl	23.27	0	LGM
MD03-2699	39.0367	-10.6605	1865	NAtl	23.32	0	LGM
MD03-2699	39.0367	-10.6605	1865	NAtl	23.37	0.6	LGM
MD06-3067	6.51433	126.498	1575	WPac	3.61	46.2	MLH
MD06-3067	6.51433	126.498	1575	WPac	3.86	42.5	MLH
MD06-3067	6.51433	126.498	1575	WPac	4.14	43.9	MLH
MD06-3067	6.51433	126.498	1575	WPac	4.44	58.4	MLH
MD06-3067	6.51433	126.498	1575	WPac	4.81	41.9	MLH
MD06-3067	6.51433	126.498	1575	WPac	5.39	44.2	MLH
MD06-3067	6.51433	126.498	1575	WPac	19.08	42.4	LGM
MD06-3067	6.51433	126.498	1575	WPac	19.79	41.9	LGM
MD06-3067	6.51433	126.498	1575	WPac	20.6	26.3	LGM
MD06-3067	6.51433	126.498	1575	WPac	21.47	27.1	LGM
MD06-3067	6.51433	126.498	1575	WPac	22.43	31.3	LGM
MD06-3067	6.51433	126.498	1575	WPac	23.53	37.8	LGM
MD06-3075	6.47617	125.832	1878	WPac	0.06	38.5	MLH
MD06-3075	6.47617	125.832	1878	WPac	0.19	37.7	MLH
MD06-3075	6.47617	125.832	1878	WPac	0.33	42.9	MLH
MD06-3075	6.47617	125.832	1878	WPac	0.47	38.4	MLH
MD06-3075	6.47617	125.832	1878	WPac	0.61	38.5	MLH
MD06-3075	6.47617	125.832	1878	WPac	0.74	42.2	MLH
MD06-3075	6.47617	125.832	1878	WPac	0.83	44.1	MLH
MD06-3075	6.47617	125.832	1878	WPac	0.89	40.9	MLH
MD06-3075	6.47617	125.832	1878	WPac	0.94	38.6	MLH
MD06-3075	6.47617	125.832	1878	WPac	1	43.8	MLH
MD06-3075	6.47617	125.832	1878	WPac	1.05	38	MLH
MD06-3075	6.47617	125.832	1878	WPac	1.11	39.4	MLH
MD06-3075	6.47617	125.832	1878	WPac	1.16	40.9	MLH
MD06-3075	6.47617	125.832	1878	WPac	1.22	43.1	MLH
MD06-3075	6.47617	125.832	1878	WPac	1.27	44.2	MLH
MD06-3075	6.47617	125.832	1878	WPac	1.33	39.3	MLH
MD06-3075	6.47617	125.832	1878	WPac	1.38	40.4	MLH
MD06-3075	6.47617	125.832	1878	WPac	1.49	37.9	MLH
MD06-3075	6.47617	125.832	1878	WPac	1.55	43	MLH
MD06-3075	6.47617	125.832	1878	WPac	1.66	38.6	MLH
MD06-3075	6.47617	125.832	1878	WPac	1.71	44.2	MLH
MD06-3075	6.47617	125.832	1878	WPac	1.77	50.4	MLH
MD06-3075	6.47617	125.832	1878	WPac	1.82	37.5	MLH
MD06-3075	6.47617	125.832	1878	WPac	1.88	37.2	MLH
MD06-3075	6.47617	125.832	1878	WPac	1.93	34.9	MLH
MD06-3075	6.47617	125.832	1878	WPac	1.99	41.3	MLH
MD06-3075	6.47617	125.832	1878	WPac	2.04	40.6	MLH
MD06-3075	6.47617	125.832	1878	WPac	2.09	36.6	MLH
MD06-3075	6.47617	125.832	1878	WPac	2.13	37.6	MLH
MD06-3075	6.47617	125.832	1878	WPac	2.17	41.3	MLH
MD06-3075	6.47617	125.832	1878	WPac	2.22	38.3	MLH
MD06-3075	6.47617	125.832	1878	WPac	2.29	31	MLH
MD06-3075	6.47617	125.832	1878	WPac	2.5	38.8	MLH
MD06-3075	6.47617	125.832	1878	WPac	2.71	35	MLH
MD06-3075	6.47617	125.832	1878	WPac	2.92	36.5	MLH
MD06-3075	6.47617	125.832	1878	WPac	3.13	40.1	MLH
MD06-3075	6.47617	125.832	1878	WPac	3.32	39.4	MLH
MD06-3075	6.47617	125.832	1878	WPac	3.48	35.6	MLH
MD06-3075	6.47617	125.832	1878	WPac	3.65	39.5	MLH
MD06-3075	6.47617	125.832	1878	WPac	3.81	39.8	MLH
MD06-3075	6.47617	125.832	1878	WPac	3.98	39.5	MLH
MD06-3075	6.47617	125.832	1878	WPac	4.15	38.6	MLH
MD06-3075	6.47617	125.832	1878	WPac	4.31	38.5	MLH
MD06-3075	6.47617	125.832	1878	WPac	4.48	34.4	MLH
MD06-3075	6.47617	125.832	1878	WPac	4.64	32.7	MLH
MD06-3075	6.47617	125.832	1878	WPac	4.89	33.3	MLH
MD06-3075	6.47617	125.832	1878	WPac	5.14	33.2	MLH
MD06-3075	6.47617	125.832	1878	WPac	5.4	32.1	MLH
MD06-3075	6.47617	125.832	1878	WPac	5.66	33.6	MLH
MD06-3075	6.47617	125.832	1878	WPac	5.93	32.5	MLH
MD06-3075	6.47617	125.832	1878	WPac	19.1	27.4	LGM
MD06-3075	6.47617	125.832	1878	WPac	20.38	31.7	LGM
MD06-3075	6.47617	125.832	1878	WPac	21.67	32.5	LGM
MD06-3075	6.47617	125.832	1878	WPac	22.95	32.4	LGM
MD-2897	8.73	111.44	1658	SCS	23.724	63.171	LGM
MD-2897	8.73	111.44	1658	SCS	23.786	68.6869	LGM
MD-2897	8.73	111.44	1658	SCS	23.91	64.8	LGM
MD-2901	14.37	110.74	1454	SCS	0.047218	66.4804	MLH
MD-2901	14.37	110.74	1454	SCS	0.090401	78.7204	MLH
MD-2901	14.37	110.74	1454	SCS	0.133585	79.2576	MLH
MD-2901	14.37	110.74	1454	SCS	0.263604	69.4136	MLH
MD-2901	14.37	110.74	1454	SCS	0.3071	76	MLH
MD-2901	14.37	110.74	1454	SCS	0.438086	73.4127	MLH
MD-2901	14.37	110.74	1454	SCS	0.481914	74.482	MLH
MD-2901	14.37	110.74	1454	SCS	0.613164	75.406	MLH
MD-2901	14.37	110.74	1454	SCS	0.656836	85.3261	MLH
MD-2901	14.37	110.74	1454	SCS	0.788042	72.4802	MLH
MD-2901	14.37	110.74	1454	SCS	0.831841	74.744	MLH
MD-2901	14.37	110.74	1454	SCS	0.962813	77.7559	MLH
MD-2901	14.37	110.74	1454	SCS	1.00633	80.0546	MLH
MD-2901	14.37	110.74	1454	SCS	1.13714	72.9483	MLH
MD-2901	14.37	110.74	1454	SCS	1.18083	80.6154	MLH
MD-2901	14.37	110.74	1454	SCS	1.31223	82.0346	MLH
MD-2901	14.37	110.74	1454	SCS	1.35613	71.1111	MLH
MD-2901	14.37	110.74	1454	SCS	1.48787	78.5511	MLH
MD-2901	14.37	110.74	1454	SCS	1.53178	80.7843	MLH
MD-2901	14.37	110.74	1454	SCS	1.66316	72.7273	MLH
MD-2901	14.37	110.74	1454	SCS	1.70684	69.9164	MLH
MD-2901	14.37	110.74	1454	SCS	1.83809	73.8211	MLH
MD-2901	14.37	110.74	1454	SCS	1.88191	71.1864	MLH
MD-2901	14.37	110.74	1454	SCS	2.01316	77.1318	MLH
MD-2901	14.37	110.74	1454	SCS	2.05684	69.46	MLH
MD-2901	14.37	110.74	1454	SCS	2.18809	71.2605	MLH
MD-2901	14.37	110.74	1454	SCS	2.23191	76.4531	MLH
MD-2901	14.37	110.74	1454	SCS	2.36316	81.1355	MLH
MD-2901	14.37	110.74	1454	SCS	2.40684	73.2938	MLH
MD-2901	14.37	110.74	1454	SCS	2.53809	85.0242	MLH
MD-2901	14.37	110.74	1454	SCS	2.58191	85.0129	MLH
MD-2901	14.37	110.74	1454	SCS	2.72279	70.8543	MLH
MD-2901	14.37	110.74	1454	SCS	2.77288	81.5789	MLH
MD-2901	14.37	110.74	1454	SCS	2.9874	83.4116	MLH
MD-2901	14.37	110.74	1454	SCS	3.08033	78.5829	MLH
MD-2901	14.37	110.74	1454	SCS	3.48432	80.8244	MLH
MD-2901	14.37	110.74	1454	SCS	3.66072	73.6077	MLH
MD-2901	14.37	110.74	1454	SCS	4.25332	88.196	MLH
MD-2901	14.37	110.74	1454	SCS	4.47199	84.0517	MLH
MD-2901	14.37	110.74	1454	SCS	5.1375	76.2557	MLH
MD-2901	14.37	110.74	1454	SCS	5.3625	69.0289	MLH
MD-2901	14.37	110.74	1454	SCS	19.1138	68.6486	LGM
MD-2901	14.37	110.74	1454	SCS	19.3152	70.2407	LGM
MD-2901	14.37	110.74	1454	SCS	19.9193	71.3392	LGM
MD-2901	14.37	110.74	1454	SCS	20.1207	72.7941	LGM
MD-2901	14.37	110.74	1454	SCS	20.7256	69.3642	LGM
MD-2901	14.37	110.74	1454	SCS	20.9275	73.9051	LGM
MD-2901	14.37	110.74	1454	SCS	21.5338	71.3873	LGM
MD-2901	14.37	110.74	1454	SCS	21.7362	79.4118	LGM
MD-2901	14.37	110.74	1454	SCS	22.3425	69.9764	LGM
MD-2901	14.37	110.74	1454	SCS	22.5444	67.7273	LGM
MD-2901	14.37	110.74	1454	SCS	23.1493	76.3636	LGM
MD-2901	14.37	110.74	1454	SCS	23.3507	70.3601	LGM
MD-2901	14.37	110.74	1454	SCS	23.9556	73.4513	LGM
MD-2904	19.45	116.25	2066	SCS	0.742	37.2617	MLH
MD-2904	19.45	116.25	2066	SCS	0.82	41.9098	MLH
MD-2904	19.45	116.25	2066	SCS	0.977	39.6552	MLH
MD-2904	19.45	116.25	2066	SCS	1.134	41.8573	MLH
MD-2904	19.45	116.25	2066	SCS	1.291	43.0168	MLH
MD-2904	19.45	116.25	2066	SCS	1.448	37.1859	MLH
MD-2904	19.45	116.25	2066	SCS	1.605	39.645	MLH
MD-2904	19.45	116.25	2066	SCS	1.762	33.7143	MLH
MD-2904	19.45	116.25	2066	SCS	1.919	43.1683	MLH
MD-2904	19.45	116.25	2066	SCS	2.076	39	MLH
MD-2904	19.45	116.25	2066	SCS	2.233	37.6471	MLH
MD-2904	19.45	116.25	2066	SCS	2.39	42.275	MLH
MD-2904	19.45	116.25	2066	SCS	2.547	47.3581	MLH
MD-2904	19.45	116.25	2066	SCS	2.704	39.6576	MLH
MD-2904	19.45	116.25	2066	SCS	2.86	44.8438	MLH
MD-2904	19.45	116.25	2066	SCS	3.017	39.8148	MLH
MD-2904	19.45	116.25	2066	SCS	3.174	35.2941	MLH
MD-2904	19.45	116.25	2066	SCS	3.331	41.5531	MLH
MD-2904	19.45	116.25	2066	SCS	3.488	42.5299	MLH
MD-2904	19.45	116.25	2066	SCS	3.645	44.8485	MLH
MD-2904	19.45	116.25	2066	SCS	3.802	32.2325	MLH
MD-2904	19.45	116.25	2066	SCS	3.959	40.1163	MLH
MD-2904	19.45	116.25	2066	SCS	4.273	35.4839	MLH
MD-2904	19.45	116.25	2066	SCS	4.43	43.6923	MLH
MD-2904	19.45	116.25	2066	SCS	4.587	37.6528	MLH
MD-2904	19.45	116.25	2066	SCS	4.7435	40.2887	MLH
MD-2904	19.45	116.25	2066	SCS	4.9	39.7713	MLH
MD-2904	19.45	116.25	2066	SCS	5.057	41.3043	MLH
MD-2904	19.45	116.25	2066	SCS	5.214	34.8083	MLH
MD-2904	19.45	116.25	2066	SCS	5.371	34.8684	MLH
MD-2904	19.45	116.25	2066	SCS	5.528	34.9945	MLH
MD-2904	19.45	116.25	2066	SCS	5.685	34.009	MLH
MD-2904	19.45	116.25	2066	SCS	5.842	32.8179	MLH
MD-2904	19.45	116.25	2066	SCS	5.999	37.112	MLH
MD-2904	19.45	116.25	2066	SCS	19.04	42.3738	LGM
MD-2904	19.45	116.25	2066	SCS	19.0915	47.7199	LGM
MD-2904	19.45	116.25	2066	SCS	19.143	40.7407	LGM
MD-2904	19.45	116.25	2066	SCS	19.195	45.893	LGM
MD-2904	19.45	116.25	2066	SCS	19.247	41.5827	LGM
MD-2904	19.45	116.25	2066	SCS	19.2985	44.1026	LGM
MD-2904	19.45	116.25	2066	SCS	19.35	43.4371	LGM
MD-2904	19.45	116.25	2066	SCS	19.402	44.8092	LGM
MD-2904	19.45	116.25	2066	SCS	19.454	46.5855	LGM
MD-2904	19.45	116.25	2066	SCS	19.557	45.3523	LGM
MD-2904	19.45	116.25	2066	SCS	19.66	51.3399	LGM
MD-2904	19.45	116.25	2066	SCS	19.7665	47.541	LGM
MD-2904	19.45	116.25	2066	SCS	19.873	45.9058	LGM
MD-2904	19.45	116.25	2066	SCS	19.9795	43.0761	LGM
MD-2904	19.45	116.25	2066	SCS	20.086	46.6363	LGM
MD-2904	19.45	116.25	2066	SCS	20.193	39.3992	LGM
MD-2904	19.45	116.25	2066	SCS	20.3	47.7668	LGM
MD-2904	19.45	116.25	2066	SCS	20.4065	51.5288	LGM
MD-2904	19.45	116.25	2066	SCS	20.513	41.6252	LGM
MD-2904	19.45	116.25	2066	SCS	20.6195	42.315	LGM
MD-2904	19.45	116.25	2066	SCS	20.726	39.9533	LGM
MD-2904	19.45	116.25	2066	SCS	20.8325	39.3367	LGM
MD-2904	19.45	116.25	2066	SCS	20.939	41.7234	LGM
MD-2904	19.45	116.25	2066	SCS	21.0455	48.0588	LGM
MD-2904	19.45	116.25	2066	SCS	21.152	42.8117	LGM
MD-2904	19.45	116.25	2066	SCS	21.259	38.7605	LGM
MD-2904	19.45	116.25	2066	SCS	21.366	41.7811	LGM
MD-2904	19.45	116.25	2066	SCS	21.4725	41.5597	LGM
MD-2904	19.45	116.25	2066	SCS	21.579	41.0415	LGM
MD-2904	19.45	116.25	2066	SCS	21.6855	42.0888	LGM
MD-2904	19.45	116.25	2066	SCS	21.792	42.8097	LGM
MD-2904	19.45	116.25	2066	SCS	21.8985	47.7212	LGM
MD-2904	19.45	116.25	2066	SCS	22.005	49.1713	LGM
MD-2904	19.45	116.25	2066	SCS	22.1115	43.3834	LGM
MD-2904	19.45	116.25	2066	SCS	22.218	43.2996	LGM
MD-2904	19.45	116.25	2066	SCS	22.325	49.3759	LGM
MD-2904	19.45	116.25	2066	SCS	22.432	43.7939	LGM
MD-2904	19.45	116.25	2066	SCS	22.5385	49.16	LGM
MD-2904	19.45	116.25	2066	SCS	22.645	40.7939	LGM
MD-2904	19.45	116.25	2066	SCS	22.7515	48.6763	LGM
MD-2904	19.45	116.25	2066	SCS	22.858	45.3052	LGM
MD-2904	19.45	116.25	2066	SCS	22.9645	50.324	LGM
MD-2904	19.45	116.25	2066	SCS	23.071	47.792	LGM
MD-2904	19.45	116.25	2066	SCS	23.178	48.7249	LGM
MD-2904	19.45	116.25	2066	SCS	23.285	47.7461	LGM
MD-2904	19.45	116.25	2066	SCS	23.3915	46.4366	LGM
MD-2904	19.45	116.25	2066	SCS	23.498	48.8251	LGM
MD-2904	19.45	116.25	2066	SCS	23.6045	47.6575	LGM
MD-2904	19.45	116.25	2066	SCS	23.711	46.3899	LGM
MD-2904	19.45	116.25	2066	SCS	23.8175	44.4787	LGM
MD-2904	19.45	116.25	2066	SCS	23.924	52.2093	LGM
MD85674	3.18	50.43	4875	Ind	0.206954	58.0771	MLH
MD85674	3.18	50.43	4875	Ind	2.27649	70.7143	MLH
MD85674	3.18	50.43	4875	Ind	3.1043	55.3821	MLH
MD85674	3.18	50.43	4875	Ind	4.55298	59.9428	MLH
MD85674	3.18	50.43	4875	Ind	4.55298	21.9529	MLH
MD85674	3.18	50.43	4875	Ind	5.58775	24.9335	MLH
MD85674	3.18	50.43	4875	Ind	20.0745	65.3725	LGM
MD85674	3.18	50.43	4875	Ind	22.144	55.3821	LGM
MD85674	3.18	50.43	4875	Ind	22.351	65.3725	LGM
MD85674	3.18	50.43	4875	Ind	23.5927	56.2671	LGM
MD90949	2.08	76.11	3700	Ind	19.5175	30.2629	LGM
MD90949	2.08	76.11	3700	Ind	21.9298	29.1613	LGM
MD90963	5.05	73.88	2446	Ind	20.1754	32.0147	LGM
MD95-2043	36.135	-2.617	1841	Med	0.1	3	MLH
MD95-2043	36.135	-2.617	1841	Med	0.414721	4.2	MLH
MD95-2043	36.135	-2.617	1841	Med	0.729442	4.81481	MLH
MD95-2043	36.135	-2.617	1841	Med	1.04416	4.74308	MLH
MD95-2043	36.135	-2.617	1841	Med	1.35888	2.48092	MLH
MD95-2043	36.135	-2.617	1841	Med	1.6736	3.72549	MLH
MD95-2043	36.135	-2.617	1841	Med	1.98832	3.82294	MLH
MD95-2043	36.135	-2.617	1841	Med	2.30305	4.03071	MLH
MD95-2043	36.135	-2.617	1841	Med	2.61777	4.77137	MLH
MD95-2043	36.135	-2.617	1841	Med	2.93249	4.64217	MLH
MD95-2043	36.135	-2.617	1841	Med	3.24721	5	MLH
MD95-2043	36.135	-2.617	1841	Med	3.56193	3.60531	MLH
MD95-2043	36.135	-2.617	1841	Med	3.87665	5.96421	MLH
MD95-2043	36.135	-2.617	1841	Med	4.19137	4.78011	MLH
MD95-2043	36.135	-2.617	1841	Med	4.50609	4.6371	MLH
MD95-2043	36.135	-2.617	1841	Med	4.82081	2.80899	MLH
MD95-2043	36.135	-2.617	1841	Med	5.13553	9.4	MLH
MD95-2043	36.135	-2.617	1841	Med	5.45025	3.28185	MLH
MD95-2043	36.135	-2.617	1841	Med	5.76497	3.55731	MLH
MD95-2043	36.135	-2.617	1841	Med	19.0875	2.77778	LGM
MD95-2043	36.135	-2.617	1841	Med	19.2904	2.98805	LGM
MD95-2043	36.135	-2.617	1841	Med	19.4934	2.16963	LGM
MD95-2043	36.135	-2.617	1841	Med	19.6964	6.88259	LGM
MD95-2043	36.135	-2.617	1841	Med	19.8994	1.6	LGM
MD95-2043	36.135	-2.617	1841	Med	20.1024	3.77734	LGM
MD95-2043	36.135	-2.617	1841	Med	20.3054	1.5873	LGM
MD95-2043	36.135	-2.617	1841	Med	20.5084	5.21042	LGM
MD95-2043	36.135	-2.617	1841	Med	20.7113	0.992063	LGM
MD95-2043	36.135	-2.617	1841	Med	20.9143	4.8583	LGM
MD95-2043	36.135	-2.617	1841	Med	21.1173	2.77228	LGM
MD95-2043	36.135	-2.617	1841	Med	21.3	5.5102	LGM
MD95-2043	36.135	-2.617	1841	Med	21.5815	3.32681	LGM
MD95-2043	36.135	-2.617	1841	Med	21.863	4.72441	LGM
MD95-2043	36.135	-2.617	1841	Med	22.1444	4.00802	LGM
MD95-2043	36.135	-2.617	1841	Med	22.4259	6.40777	LGM
MD95-2043	36.135	-2.617	1841	Med	22.7074	4.14201	LGM
MD95-2043	36.135	-2.617	1841	Med	22.9889	6.97211	LGM
MD95-2043	36.135	-2.617	1841	Med	23.2704	3.2	LGM
MD95-2043	36.135	-2.617	1841	Med	23.58	8.06452	LGM
MD95-2043	36.135	-2.617	1841	Med	23.8615	3.39321	LGM
MD96-2077	-33.1683	31.2467	3781	Ind	1.318	33.9109	MLH
MD96-2077	-33.1683	31.2467	3781	Ind	4.242	41.7062	MLH
MD96-2077	-33.1683	31.2467	3781	Ind	19.6	37.9421	LGM
MD96-2077	-33.1683	31.2467	3781	Ind	21.1	40.3974	LGM
MD96-2077	-33.1683	31.2467	3781	Ind	22.6	51.5971	LGM
MD971240	2.03	141	2347	WPac	21.2477	54.3984	LGM
MD971240	2.03	141	2347	WPac	23.5081	47.2098	LGM
MD972138	-1.41	146.23	1912	WPac	3.84268	56.9375	MLH
MD972138	-1.41	146.23	1912	WPac	5.19892	61.591	MLH
MD972138	-1.41	146.23	1912	WPac	19.6655	50.8954	LGM
MD972138	-1.41	146.23	1912	WPac	21.6998	69.9715	LGM
MD972138	-1.41	146.23	1912	WPac	23.2821	54.6248	LGM
MD972141	8.78	121.28	3633	WPac	19.0622	51.6574	LGM
MD972141	8.78	121.28	3633	WPac	19.5004	33.285	LGM
MD972141	8.78	121.28	3633	WPac	20.3769	57.924	LGM
MD972141	8.78	121.28	3633	WPac	20.596	28.9876	LGM
MD972141	8.78	121.28	3633	WPac	21.2533	46.5528	LGM
MD972141	8.78	121.28	3633	WPac	21.6915	31.1881	LGM
MD972141	8.78	121.28	3633	WPac	21.9106	50.5209	LGM
MD972141	8.78	121.28	3633	WPac	22.787	33.4122	LGM
MD972141	8.78	121.28	3633	WPac	23.2252	49.408	LGM
MD972141	8.78	121.28	3633	WPac	23.6635	41.6116	LGM
MD97-2141	8.47	121.17	3633	WPac	4.29	54.597	MLH
MD97-2141	8.47	121.17	3633	WPac	4.29	54.597	MLH
MD97-2141	8.47	121.17	3633	WPac	4.3379	57.75	MLH
MD97-2141	8.47	121.17	3633	WPac	4.3379	57.75	MLH
MD97-2141	8.47	121.17	3633	WPac	4.3857	56.5	MLH
MD97-2141	8.47	121.17	3633	WPac	4.3857	56.5	MLH
MD97-2141	8.47	121.17	3633	WPac	4.4814	53.25	MLH
MD97-2141	8.47	121.17	3633	WPac	4.4814	53.25	MLH
MD97-2141	8.47	121.17	3633	WPac	4.5293	53.381	MLH
MD97-2141	8.47	121.17	3633	WPac	4.5293	53.381	MLH
MD97-2141	8.47	121.17	3633	WPac	4.6729	55.75	MLH
MD97-2141	8.47	121.17	3633	WPac	4.6729	55.75	MLH
MD97-2141	8.47	121.17	3633	WPac	4.7207	50.877	MLH
MD97-2141	8.47	121.17	3633	WPac	4.7207	50.877	MLH
MD97-2141	8.47	121.17	3633	WPac	4.7686	50.877	MLH
MD97-2141	8.47	121.17	3633	WPac	4.7686	50.877	MLH
MD97-2141	8.47	121.17	3633	WPac	4.8164	54	MLH
MD97-2141	8.47	121.17	3633	WPac	4.8164	54	MLH
MD97-2141	8.47	121.17	3633	WPac	4.9121	57.855	MLH
MD97-2141	8.47	121.17	3633	WPac	4.9121	57.855	MLH
MD97-2141	8.47	121.17	3633	WPac	4.96	64.925	MLH
MD97-2141	8.47	121.17	3633	WPac	4.96	64.925	MLH
MD97-2141	8.47	121.17	3633	WPac	4.9924	65.027	MLH
MD97-2141	8.47	121.17	3633	WPac	4.9924	65.027	MLH
MD97-2141	8.47	121.17	3633	WPac	5.0573	61	MLH
MD97-2141	8.47	121.17	3633	WPac	5.0573	61	MLH
MD97-2141	8.47	121.17	3633	WPac	5.1222	58.435	MLH
MD97-2141	8.47	121.17	3633	WPac	5.1222	58.435	MLH
MD97-2141	8.47	121.17	3633	WPac	5.1871	69.75	MLH
MD97-2141	8.47	121.17	3633	WPac	5.1871	69.75	MLH
MD97-2141	8.47	121.17	3633	WPac	5.252	63.5	MLH
MD97-2141	8.47	121.17	3633	WPac	5.252	63.5	MLH
MD97-2141	8.47	121.17	3633	WPac	5.3169	58.253	MLH
MD97-2141	8.47	121.17	3633	WPac	5.3169	58.253	MLH
MD97-2141	8.47	121.17	3633	WPac	5.3493	56.858	MLH
MD97-2141	8.47	121.17	3633	WPac	5.3493	56.858	MLH
MD97-2141	8.47	121.17	3633	WPac	5.4142	62.75	MLH
MD97-2141	8.47	121.17	3633	WPac	5.4142	62.75	MLH
MD97-2141	8.47	121.17	3633	WPac	5.4791	61.22	MLH
MD97-2141	8.47	121.17	3633	WPac	5.4791	61.22	MLH
MD97-2141	8.47	121.17	3633	WPac	5.544	62	MLH
MD97-2141	8.47	121.17	3633	WPac	5.544	62	MLH
MD97-2141	8.47	121.17	3633	WPac	5.5764	62.657	MLH
MD97-2141	8.47	121.17	3633	WPac	5.5764	62.657	MLH
MD97-2141	8.47	121.17	3633	WPac	5.6413	60.457	MLH
MD97-2141	8.47	121.17	3633	WPac	5.6413	60.457	MLH
MD97-2141	8.47	121.17	3633	WPac	5.7062	57.5	MLH
MD97-2141	8.47	121.17	3633	WPac	5.7062	57.5	MLH
MD97-2141	8.47	121.17	3633	WPac	5.7387	54.25	MLH
MD97-2141	8.47	121.17	3633	WPac	5.7387	54.25	MLH
MD97-2141	8.47	121.17	3633	WPac	5.8036	62.594	MLH
MD97-2141	8.47	121.17	3633	WPac	5.8036	62.594	MLH
MD97-2141	8.47	121.17	3633	WPac	5.836	56.204	MLH
MD97-2141	8.47	121.17	3633	WPac	5.836	56.204	MLH
MD97-2141	8.47	121.17	3633	WPac	5.9009	69.925	MLH
MD97-2141	8.47	121.17	3633	WPac	5.9009	69.925	MLH
MD97-2141	8.47	121.17	3633	WPac	5.9658	63.714	MLH
MD97-2141	8.47	121.17	3633	WPac	5.9658	63.714	MLH
MD97-2141	8.47	121.17	3633	WPac	5.9982	63.84	MLH
MD97-2141	8.47	121.17	3633	WPac	5.9982	63.84	MLH
MD97-2141	8.47	121.17	3633	WPac	19.068	36.228	LGM
MD97-2141	8.47	121.17	3633	WPac	19.068	36.228	LGM
MD97-2141	8.47	121.17	3633	WPac	19.144	35.75	LGM
MD97-2141	8.47	121.17	3633	WPac	19.144	35.75	LGM
MD97-2141	8.47	121.17	3633	WPac	19.219	54.574	LGM
MD97-2141	8.47	121.17	3633	WPac	19.219	54.574	LGM
MD97-2141	8.47	121.17	3633	WPac	19.295	30	LGM
MD97-2141	8.47	121.17	3633	WPac	19.295	30	LGM
MD97-2141	8.47	121.17	3633	WPac	19.371	42.5	LGM
MD97-2141	8.47	121.17	3633	WPac	19.371	42.5	LGM
MD97-2141	8.47	121.17	3633	WPac	19.447	34.474	LGM
MD97-2141	8.47	121.17	3633	WPac	19.447	34.474	LGM
MD97-2141	8.47	121.17	3633	WPac	19.523	36.16	LGM
MD97-2141	8.47	121.17	3633	WPac	19.523	36.16	LGM
MD97-2141	8.47	121.17	3633	WPac	19.598	45.123	LGM
MD97-2141	8.47	121.17	3633	WPac	19.598	45.123	LGM
MD97-2141	8.47	121.17	3633	WPac	19.674	29.095	LGM
MD97-2141	8.47	121.17	3633	WPac	19.674	29.095	LGM
MD97-2141	8.47	121.17	3633	WPac	19.75	50.374	LGM
MD97-2141	8.47	121.17	3633	WPac	19.75	50.374	LGM
MD97-2141	8.47	121.17	3633	WPac	19.797	39.5	LGM
MD97-2141	8.47	121.17	3633	WPac	19.797	39.5	LGM
MD97-2141	8.47	121.17	3633	WPac	19.891	50.132	LGM
MD97-2141	8.47	121.17	3633	WPac	19.891	50.132	LGM
MD97-2141	8.47	121.17	3633	WPac	19.938	31.75	LGM
MD97-2141	8.47	121.17	3633	WPac	19.938	31.75	LGM
MD97-2141	8.47	121.17	3633	WPac	19.984	32.08	LGM
MD97-2141	8.47	121.17	3633	WPac	19.984	32.08	LGM
MD97-2141	8.47	121.17	3633	WPac	20.031	38.308	LGM
MD97-2141	8.47	121.17	3633	WPac	20.031	38.308	LGM
MD97-2141	8.47	121.17	3633	WPac	20.078	35.91	LGM
MD97-2141	8.47	121.17	3633	WPac	20.078	35.91	LGM
MD97-2141	8.47	121.17	3633	WPac	20.125	49.217	LGM
MD97-2141	8.47	121.17	3633	WPac	20.125	49.217	LGM
MD97-2141	8.47	121.17	3633	WPac	20.172	33.167	LGM
MD97-2141	8.47	121.17	3633	WPac	20.172	33.167	LGM
MD97-2141	8.47	121.17	3633	WPac	20.219	37.532	LGM
MD97-2141	8.47	121.17	3633	WPac	20.219	37.532	LGM
MD97-2141	8.47	121.17	3633	WPac	20.266	37.656	LGM
MD97-2141	8.47	121.17	3633	WPac	20.266	37.656	LGM
MD97-2141	8.47	121.17	3633	WPac	20.313	45	LGM
MD97-2141	8.47	121.17	3633	WPac	20.313	45	LGM
MD97-2141	8.47	121.17	3633	WPac	20.36	44.335	LGM
MD97-2141	8.47	121.17	3633	WPac	20.36	44.335	LGM
MD97-2141	8.47	121.17	3633	WPac	20.407	37.157	LGM
MD97-2141	8.47	121.17	3633	WPac	20.407	37.157	LGM
MD97-2141	8.47	121.17	3633	WPac	20.474	34.5	LGM
MD97-2141	8.47	121.17	3633	WPac	20.474	34.5	LGM
MD97-2141	8.47	121.17	3633	WPac	20.563	42.439	LGM
MD97-2141	8.47	121.17	3633	WPac	20.563	42.439	LGM
MD97-2141	8.47	121.17	3633	WPac	20.652	44.169	LGM
MD97-2141	8.47	121.17	3633	WPac	20.652	44.169	LGM
MD97-2141	8.47	121.17	3633	WPac	20.741	42.937	LGM
MD97-2141	8.47	121.17	3633	WPac	20.741	42.937	LGM
MD97-2141	8.47	121.17	3633	WPac	20.829	35.411	LGM
MD97-2141	8.47	121.17	3633	WPac	20.829	35.411	LGM
MD97-2141	8.47	121.17	3633	WPac	20.918	31.122	LGM
MD97-2141	8.47	121.17	3633	WPac	20.918	31.122	LGM
MD97-2141	8.47	121.17	3633	WPac	21.007	38.25	LGM
MD97-2141	8.47	121.17	3633	WPac	21.007	38.25	LGM
MD97-2141	8.47	121.17	3633	WPac	21.096	49.377	LGM
MD97-2141	8.47	121.17	3633	WPac	21.096	49.377	LGM
MD97-2141	8.47	121.17	3633	WPac	21.184	40.399	LGM
MD97-2141	8.47	121.17	3633	WPac	21.184	40.399	LGM
MD97-2141	8.47	121.17	3633	WPac	21.273	35.5	LGM
MD97-2141	8.47	121.17	3633	WPac	21.273	35.5	LGM
MD97-2141	8.47	121.17	3633	WPac	21.362	39.95	LGM
MD97-2141	8.47	121.17	3633	WPac	21.362	39.95	LGM
MD97-2141	8.47	121.17	3633	WPac	21.451	37	LGM
MD97-2141	8.47	121.17	3633	WPac	21.451	37	LGM
MD97-2141	8.47	121.17	3633	WPac	21.539	33.392	LGM
MD97-2141	8.47	121.17	3633	WPac	21.539	33.392	LGM
MD97-2141	8.47	121.17	3633	WPac	21.628	50.148	LGM
MD97-2141	8.47	121.17	3633	WPac	21.628	50.148	LGM
MD97-2141	8.47	121.17	3633	WPac	21.717	40.898	LGM
MD97-2141	8.47	121.17	3633	WPac	21.717	40.898	LGM
MD97-2141	8.47	121.17	3633	WPac	21.806	36	LGM
MD97-2141	8.47	121.17	3633	WPac	21.806	36	LGM
MD97-2141	8.47	121.17	3633	WPac	22.227	41.25	LGM
MD97-2141	8.47	121.17	3633	WPac	22.731	42.75	LGM
MD97-2141	8.47	121.17	3633	WPac	23.236	55.34	LGM
MD97-2141	8.47	121.17	3633	WPac	23.74	43.641	LGM
MEDECOS_II_M2	40.0858	24.5447	1018	Med	0.007	33.9	MLH
MEDECOS_II_M2	40.0858	24.5447	1018	Med	0.014	44	MLH
[truncated: 1,121 more rows]
